# Supplementary material for: Quantitative Analysis of Cellular Proteome Alterations in CDV-Infected Mink Lung Epithelial Cells
Source: Front Microbiol. 2017 Dec 22;8:2564. doi: 10.3389/fmicb.2017.02564 (PMC5743685; doi:10.3389/fmicb.2017.02564)
Supplement: Supplementary file 1 [file Table1.XLSX]

## Sheet: Table S1
List of 520 differentially expressed proteins in Mv.1.Lu cells infected with CDV
Accession No.	Uniprot No.	Description	Coverage	Unique Peptides	Peptides	PSMs	AAs	MW [kDa]	Calc. pI	Log2 ratios(infection/control)				t-test p value
										Expt 1	Expt 2	Expt 3	Average
gi|511851258	M1EEM8	Apolipoprotein A-I (Fragment) OS=Mustela putorius furo PE=2 SV=1 - [M1EEM8_MUSPF]	13.21	2	3	4	265	30.0328	5.92236	2.03428	2.03697	2.00595	2.02573	9.35552e-05
gi|512003405	M1EFK3	Cerebellar deproteinration-related protein 2, 62kDa (Fragment) OS=Mustela putorius furo PE=2 SV=1 - [M1EFK3_MUSPF]	4.43	1	1	1	429	48.6446	5.50342	1.84422	1.80373	1.82578	1.82458	0.000201465
gi|511983624	G9KMH6	Secretory carrier-associated membrane protein (Fragment) OS=Mustela putorius furo PE=2 SV=1 - [G9KMH6_MUSPF]	5.26	1	1	1	152	16.6542	9.29053	1.26053	1.24797	1.2541	1.2542	0.000203433
gi|511894864	M3Y8E0	fibronectin isoform X2=Mustela putorius furo GN=FN1 PE=4 SV=1 - [M3Y8E0_MUSPF]	16.93	28	28	41	2387	262.124	5.8335	1.74629	1.71072	1.73579	1.73093	0.000208383
gi|511842841	M1EQ91	Family with sequence similarity 49, member A (Fragment) OS=Mustela putorius furo PE=2 SV=1 - [M1EQ91_MUSPF]	13.09	2	3	3	298	34.2262	6.23975	1.3401	1.36389	1.35036	1.35145	0.000384114
gi|511895026	G9KCY1	NADH dehydrogenase 1 alpha subcomplex, assembly factor 4 (Fragment) OS=Mustela putorius furo PE=2 SV=1 - [G9KCY1_MUSPF]	14.71	1	1	1	68	7.84233	8.90967	1.32534	1.34239	1.31119	1.32631	0.000763071
gi|51190739	M3XQC5	Uncharacterized protein OS=Mustela putorius furo GN=MYL6B PE=4 SV=1 - [M3XQC5_MUSPF]	11.48	2	2	6	209	22.8758	5.52881	1.24861	1.23794	1.2229	1.23648	0.0009933
gi|511849816	M1EI58	Coiled-coil domain containing 44 (Fragment) OS=Mustela putorius furo PE=2 SV=1 - [M1EI58_MUSPF]	16.67	1	1	1	120	13.2428	4.729	1.44854	1.41554	1.46342	1.4425	0.00102088
gi|511857770	M3YNL6	methionine sulfoxide oxidase MICAL2 isoform X1=Mustela putorius furo GN=MICAL2 PE=4 SV=1 - [M3YNL6_MUSPF]	8.1	7	7	7	1124	126.183	8.47021	1.24689	1.24402	1.27031	1.25374	0.00107541
gi|488526784	M1ERE3	FCF1 small subunit processome component-like protein (Fragment) OS=Mustela putorius furo PE=2 SV=1 - [M1ERE3_MUSPF]	6.88	1	1	1	160	18.7236	8.73389	1.2012	1.22707	1.21743	1.21523	0.00122778
gi|472384437	M1EP82	Golgi phosphoprotein 3 (Fragment) OS=Mustela putorius furo PE=2 SV=1 - [M1EP82_MUSPF]	6.76	1	1	2	222	25.4174	7.76709	1.20089	1.19634	1.22095	1.20606	0.00134333
gi|511833334	G9KWZ0	Ubiquitin specific peptidase 48 (Fragment) OS=Mustela putorius furo PE=2 SV=1 - [G9KWZ0_MUSPF]	0.97	1	1	1	1035	119.14	5.90967	1.39459	1.3467	1.37868	1.37332	0.00141949
gi|511916720	G9KW91	Ubiquitin ISG15-conjugating enzyme E2L 6 (Fragment) OS=Mustela putorius furo PE=2 SV=1 - [G9KW91_MUSPF]	11.61	1	1	1	112	12.8196	6.93213	1.3971	1.33789	1.36141	1.36547	0.0022102
gi|511858549	G9KVK8	Tetraspanin (Fragment) OS=Mustela putorius furo PE=2 SV=1 - [G9KVK8_MUSPF]	4.66	1	1	1	236	25.9024	5.60498	2.11204	1.94882	1.94012	2.00033	0.00310973
gi|511883864	G9KRW4	Sulfatase modifying factor 2 (Fragment) OS=Mustela putorius furo PE=2 SV=1 - [G9KRW4_MUSPF]	2.34	1	1	1	299	33.5934	6.25244	1.29071	1.30869	1.35358	1.31766	0.00344541
gi|512011829	M3YM46	EH domain-containing 1=Mustela putorius furo GN=EHD1 PE=3 SV=1 - [M3YM46_MUSPF]	61.42	20	25	42	534	60.5606	6.82959	1.41885	1.45624	1.36945	1.41485	0.00365069
gi|511902668	M3XRZ0	serine threonine- kinase DCLK1=Mustela putorius furo GN=DCLK1 PE=4 SV=1 - [M3XRZ0_MUSPF]	8.12	5	5	6	751	83.6698	8.74854	1.60119	1.59307	1.49346	1.56257	0.00376882
gi|432094860	M3XX31	Tubulin alpha chain OS=Mustela putorius furo PE=3 SV=1 - [M3XX31_MUSPF]	46.22	1	14	155	450	49.9276	5.09717	1.20748	1.21359	1.25292	1.22466	0.00399165
gi|511855781	G9KV89	tRNA methyltransferase 6-like protein (Fragment) OS=Mustela putorius furo PE=2 SV=1 - [G9KV89_MUSPF]	11.52	4	4	5	460	51.6983	8.19189	1.18346	1.19669	1.23088	1.20368	0.00477636
gi|355716083	G9KKR7	V-rel reticuloendotheliosis viral oncogene homolog A (Fragment) OS=Mustela putorius furo PE=2 SV=1 - [G9KKR7_MUSPF]	2.21	1	1	1	542	58.2713	5.88428	1.63443	1.6962	1.80401	1.71154	0.00481512
gi|511844820	M3Z1J3	prostacyclin synthase=Mustela putorius furo GN=PTGIS PE=3 SV=1 - [M3Z1J3_MUSPF]	31.53	12	12	20	444	50.4381	7.15186	1.20973	1.2456	1.19438	1.21657	0.0048745
gi|511908773	M1EFR8	BCL2-like 13 (Fragment) OS=Mustela putorius furo PE=2 SV=1 - [M1EFR8_MUSPF]	5.4	2	2	3	463	50.6957	4.38623	1.22911	1.21293	1.17861	1.20688	0.00513899
gi|511830126	M3Z3A6	insulin-like growth factor-binding 3=Mustela putorius furo PE=4 SV=1 - [M3Z3A6_MUSPF]	4.3	1	1	3	186	20.9635	9.42236	1.86465	2.12631	1.94323	1.97806	0.00622293
gi|511935026	M3Y046	guanylate-binding 6-like=Mustela putorius furo GN=GBP6 PE=4 SV=1 - [M3Y046_MUSPF]	16.16	1	8	11	631	72.4612	6.45557	1.38483	1.511	1.46129	1.45238	0.00651482
gi|545550325	M3Z0A6	Pyruvate kinase OS=Mustela putorius furo GN=PKM PE=3 SV=1 - [M3Z0A6_MUSPF]	59.41	2	31	229	579	63.0357	8.14795	1.82938	2.04888	2.10259	1.99362	0.00699951
gi|545527366	M3YEH7	nuclear receptor-binding isoform X1=Mustela putorius furo GN=NRBP1 PE=4 SV=1 - [M3YEH7_MUSPF]	15.5	1	5	11	458	51.7795	5.93506	1.38146	1.29583	1.29536	1.32422	0.00770379
gi|472384836	M3YX39	basement membrane-specific heparan sulfate proteoglycan core=Mustela putorius furo GN=HSPG2 PE=4 SV=1 - [M3YX39_MUSPF]	7.31	20	20	31	4389	467.301	6.43018	1.27626	1.20296	1.25863	1.24595	0.00796871
gi|511846480	M1ERW6	GLI pathoproteinis-related 2 (Fragment) OS=Mustela putorius furo PE=2 SV=1 - [M1ERW6_MUSPF]	29.53	4	4	5	149	16.7223	9.48096	1.30664	1.23539	1.2365	1.25951	0.00814781
gi|511884480	G9KUP7	Torsin family 3, member A (Fragment) OS=Mustela putorius furo PE=2 SV=1 - [G9KUP7_MUSPF]	2.05	1	1	1	342	38.6177	6.93213	1.18801	1.25504	1.24732	1.23012	0.00836077
gi|511858686	G9K636	Interleukin-1 receptor-associated kinase 4 (Fragment) OS=Mustela putorius furo GN=IRAK4 PE=2 SV=1 - [G9K637_MUSPF]	11.11	5	5	5	567	64.5492	6.7417	1.87119	2.20931	2.14734	2.07595	0.00920164
gi|512004618	G9KDF0	Nitrilase 1 (Fragment) OS=Mustela putorius furo PE=2 SV=1 - [G9KDF0_MUSPF]	4.32	1	1	1	324	35.6061	7.26904	1.31691	1.41811	1.43966	1.39156	0.00921074
gi|511910087	G9L0Z3	Lunapark (Fragment) OS=Mustela putorius furo PE=2 SV=1 - [G9L0Z3_MUSPF]	3.97	2	2	3	428	47.9574	5.13525	1.23782	1.32989	1.26754	1.27842	0.00936158
gi|511839811	M1ENH2	E2F transcription factor 4, p107/p130-binding protein (Fragment) OS=Mustela putorius furo PE=2 SV=1 - [M1ENH2_MUSPF]	6.33	1	1	1	332	35.1664	5.22412	1.1976	1.24172	1.17178	1.2037	0.00990024
gi|544481755	M3XND8	Eukaryotic translation elongation factor 1 alpha 1=Mustela putorius furo PE=4 SV=1 - [M3XND8_MUSPF]	3.23	1	2	4	402	44.2816	6.85889	1.22641	1.2038	1.28403	1.23808	0.00991586
gi|511916377	M3Y6C5	cathepsin L1-like=Mustela putorius furo GN=CTSV PE=3 SV=1 - [M3Y6C5_MUSPF]	26.57	6	7	11	335	37.5548	6.63916	1.32532	1.36782	1.2568	1.31665	0.0102705
gi|545185645	M3XPF6	ADP-ribosylation factor 1=Mustela putorius furo GN=ARF1 PE=3 SV=1 - [M3XPF6_MUSPF]	65.75	1	10	35	181	20.6837	6.80029	1.40085	1.34473	1.48935	1.41164	0.0102974
gi|403261872	M3XR14	POU domain protein OS=Mustela putorius furo GN=POU3F2 PE=3 SV=1 - [M3XR14_MUSPF]	3.69	1	1	1	352	37.8387	8.04541	1.50811	1.47546	1.66054	1.54804	0.0106582
gi|13775200	M3Z3U9	splicing factor 3B subunit 5=Mustela putorius furo GN=SF3B5 PE=4 SV=1 - [M3Z3U9_MUSPF]	6.98	1	1	1	86	10.1288	6.354	1.29773	1.35392	1.42918	1.36028	0.0109878
gi|355696495	G9K634	Interleukin-1 receptor-associated kinase 2 =Mustela putorius furo PE=2 SV=1 - [G9K634_MUSPF]	12.69	2	2	2	124	4.39574	7.56564	1.65624	1.16709	1.12125	1.31486	0.03984
gi|511914328	M3Z5S4	sterile alpha motif domain-containing 9-like=Mustela putorius furo GN=SAMD9L PE=4 SV=1 - [M3Z5S4_MUSPF]	7.32	10	11	12	1585	183.559	7.56201	1.30678	1.2159	1.30001	1.27423	0.0111708
gi|11345462	G9KQU8	Signal peptidase complex subunit 3-like protein (Fragment) OS=Mustela putorius furo PE=2 SV=1 - [G9KQU8_MUSPF]	12.92	2	2	2	178	20.0064	8.63135	1.20483	1.27281	1.29719	1.25828	0.0112537
gi|511849632	M3YT92	beta-2-glyco 1=Mustela putorius furo GN=APOH PE=4 SV=1 - [M3YT92_MUSPF]	1.74	1	1	1	345	38.3545	8.14795	1.34138	1.41736	1.50409	1.42094	0.0122407
gi|564300780	G9KV30	Tripartite motif-containing 33 (Fragment) OS=Mustela putorius furo PE=2 SV=1 - [G9KV30_MUSPF]	33.02	2	3	3	106	12.4797	9.20264	1.26135	1.17594	1.21949	1.21893	0.0124495
gi|511896227	M1EEF4	Cas-Br-M ecotropic retroviral transforming sequence c (Fragment) OS=Mustela putorius furo PE=2 SV=1 - [M1EEF4_MUSPF]	1.36	1	1	1	440	49.266	7.75244	2.18828	2.66464	2.74526	2.53273	0.0126136
gi|511846797	M3Y6V4	ATP-binding cassette sub-family A member 1=Mustela putorius furo GN=ABCA1 PE=4 SV=1 - [M3Y6V4_MUSPF]	0.75	2	2	2	2261	253.526	6.82959	1.47665	1.39119	1.58326	1.4837	0.0129372
gi|511943416	M3YJY2	COMM domain-containing 9=Mustela putorius furo GN=COMMD9 PE=4 SV=1 - [M3YJY2_MUSPF]	14.29	2	2	3	182	20.1495	5.93506	1.32798	1.4935	1.43746	1.41964	0.0131512
gi|472388445	M3XPU5	immunity-related GTPase family M 1-like=Mustela putorius furo PE=4 SV=1 - [M3XPU5_MUSPF]	6.01	2	2	2	383	43.648	6.20166	1.43155	1.61765	1.63803	1.56241	0.0133712
gi|511869470	M3YJ21	zinc finger AEBP2=Mustela putorius furo GN=AEBP2 PE=4 SV=1 - [M3YJ21_MUSPF]	1.75	1	1	1	514	54.1859	5.24951	1.41218	1.272	1.34899	1.34439	0.0135694
gi|511827086	M3YZL1	filamin-B isoform X4=Mustela putorius furo GN=FLNB PE=4 SV=1 - [M3YZL1_MUSPF]	59.65	108	117	360	2602	277.445	5.59229	1.21895	1.32162	1.24394	1.2615	0.0136855
gi|511921987	M3Z6J9	RNA-binding 15B=Mustela putorius furo GN=RBM15B PE=4 SV=1 - [M3Z6J9_MUSPF]	8.96	3	3	3	636	70.9933	9.5249	1.40377	1.37695	1.26785	1.34952	0.013848
gi|864509599	A3FBE9	Interleukin-6=Mustela putorius furo GN=IL-6 PE=2 SV=1 - [A3FBE9_MUSPF]	12.4	5	5	6	210	25.2815	7.78534	1.57366	1.23571	1.17475	1.32804	0.02347
gi|511882769	M3YI26	unconventional myosin-X=Mustela putorius furo GN=MYO10 PE=4 SV=1 - [M3YI26_MUSPF]	2.83	5	5	7	2082	238.888	6.56592	1.26696	1.26001	1.1788	1.23526	0.0141648
gi|511911718	M3YKY1	vascular cell adhesion 1=Mustela putorius furo GN=VCAM1 PE=4 SV=1 - [M3YKY1_MUSPF]	31.94	21	21	28	739	81.4664	5.31299	2.04198	2.52308	2.12606	2.23038	0.0142286
gi|511911865	M3Z2U5	PHD finger 11=Mustela putorius furo GN=PHF11 PE=4 SV=1 - [M3Z2U5_MUSPF]	2.22	1	1	1	361	41.0646	7.23975	1.20844	1.23377	1.31069	1.25096	0.01468
gi|511829546	G9K511	HUS1 checkpoint-like protein (Fragment) OS=Mustela putorius furo PE=2 SV=1 - [G9K511_MUSPF]	4.13	1	1	1	218	24.5339	6.04932	1.49567	1.50271	1.71494	1.5711	0.015502
gi|511832998	M3Z534	Un14-3-3 sigma=Mustela putorius furo GN=SFN PE=3 SV=1 - [M3Z534_MUSPF]	44.71	8	11	50	255	28.5601	4.79248	1.26316	1.41062	1.31608	1.32996	0.0166594
gi|511862001	M3YEL6	forkhead box O3=Mustela putorius furo GN=FOXO3 PE=4 SV=1 - [M3YEL6_MUSPF]	1.79	1	1	1	671	71.028	5.17334	1.32513	1.27573	1.20421	1.26836	0.0166836
gi|511910703	M3Y7A1	type II cuticular Hb5=Mustela putorius furo GN=KRT85 PE=3 SV=1 - [M3Y7A1_MUSPF]	3.75	1	3	24	507	55.7773	6.53662	1.41057	1.50889	1.64725	1.52224	0.0168437
gi|470656855	G9KIA9	Protein phosphatase 4, regulatory subunit 4 (Fragment) OS=Mustela putorius furo PE=2 SV=1 - [G9KIA9_MUSPF]	8.57	1	1	1	70	8.05914	7.40088	1.97221	2.36631	2.56256	2.30036	0.0173557
gi|511906727	M3YGS2	2',3'-cyclic-nucleotide 3'-phosphodiesterase OS=Mustela putorius furo GN=CNP PE=3 SV=1 - [M3YGS2_MUSPF]	20.24	7	8	14	420	47.3336	8.86572	1.25572	1.26301	1.38085	1.29986	0.0178007
gi|511893223	M3Y1H8	KN motif and ankyrin repeat domain-containing 1 isoform X1=Mustela putorius furo GN=KANK1 PE=4 SV=1 - [M3Y1H8_MUSPF]	6.07	4	5	7	1352	145.923	5.45264	1.29981	1.19196	1.21702	1.23626	0.0184966
gi|355707083	G9KD75	Nuclear factor of kappa light polypeptide protein enhancer in B-cells 1 (Fragment) OS=Mustela putorius furo PE=2 SV=1 - [G9KD75_MUSPF]	19	12	12	25	884	95.3985	5.56689	1.32922	1.31451	1.12875	1.25749	0.00337915
gi|511833014	M3YW88	Ditrans,polycis-polyprenyl diphosphate synthase ((2E,6E)-farnesyl diphosphate specific) OS=Mustela putorius furo GN=DHDDS PE=2 SV=1 - [M3YW88_MUSPF]	3.29	1	1	2	334	38.6337	7.69385	1.22451	1.34107	1.23714	1.26757	0.0185212
gi|511836837	M3YJA1	FAM71C=Mustela putorius furo GN=FAM71C PE=4 SV=1 - [M3YJA1_MUSPF]	2.89	1	1	1	242	27.4237	7.18115	1.58754	1.67006	1.92844	1.72868	0.0192842
gi|149017087	G9KLT8	Regulation of nuclear pre-mRNA domain containing 1A (Fragment) OS=Mustela putorius furo PE=2 SV=1 - [G9KLT8_MUSPF]	21.38	3	5	6	290	32.79	7.85498	1.16299	1.21147	1.26864	1.21437	0.019689
gi|511841295	M3XTD4	Phospholipid-transporting ATPase OS=Mustela putorius furo GN=ATP11B PE=3 SV=1 - [M3XTD4_MUSPF]	2.56	1	2	2	1210	138.009	7.32764	1.17305	1.27118	1.19092	1.21172	0.0197125
gi|511898597	G9KU88	Transmembrane protein 68 (Fragment) OS=Mustela putorius furo PE=2 SV=1 - [G9KU88_MUSPF]	2.75	1	1	1	327	37.7968	8.6167	1.54217	1.34671	1.37964	1.42284	0.0198113
gi|511887693	M3YG35	ras-related Rab-38=Mustela putorius furo GN=RAB38 PE=4 SV=1 - [M3YG35_MUSPF]	5.21	1	1	1	211	23.8361	7.76709	1.21527	1.16669	1.27678	1.21958	0.0204001
gi|511898473	G9KKT5	RER1 retention in endoplasmic reticulum 1-like protein (Fragment) OS=Mustela putorius furo PE=2 SV=1 - [G9KKT5_MUSPF]	11.58	1	1	1	95	10.9126	7.40088	1.55491	1.37129	1.36205	1.42942	0.0207285
gi|511857535	G9K4R6	Hermansky-Pudlak syndrome 5 (Fragment) OS=Mustela putorius furo PE=2 SV=1 - [G9K4R6_MUSPF]	3.56	2	2	2	786	88.7741	5.13525	1.18999	1.27321	1.32215	1.26178	0.0210306
gi|511902130	G9KM90	S100 calcium binding protein P (Fragment) OS=Mustela putorius furo GN=S100P PE=2 SV=1 - [G9KM90_MUSPF]	14.91	2	2	3	114	12.5243	5.12256	1.3814	1.44916	1.62197	1.48418	0.0211872
gi|511825419	M3YKR0	PDZ and LIM domain 7 isoform 2=Mustela putorius furo GN=PDLIM7 PE=4 SV=1 - [M3YKR0_MUSPF]	14.56	3	6	9	474	51.5226	8.74854	1.22595	1.37155	1.27268	1.29006	0.0212009
gi|511873534	M3YHU6	TNF receptor-associated factor 2 isoform X1=Mustela putorius furo GN=TRAF2 PE=4 SV=1 - [M3YHU6_MUSPF]	3.69	3	3	3	569	63.1201	7.94287	1.24164	1.22451	1.23606	1.23407	0.021247
gi|511834349	G9KVH7	Testis specific, 14 (Fragment) OS=Mustela putorius furo PE=2 SV=1 - [G9KVH7_MUSPF]	5.25	1	2	2	343	37.7282	6.93213	1.33195	1.20931	1.22667	1.25598	0.0216791
gi|512006423	G9KKR2	Receptor expression-enhancing protein (Fragment) OS=Mustela putorius furo PE=2 SV=1 - [G9KKR2_MUSPF]	13.37	1	3	7	187	21.0308	8.39697	1.28359	1.48508	1.37682	1.38183	0.0224685
gi|512007599	M1EK79	Chloride channel protein (Fragment) OS=Mustela putorius furo PE=2 SV=1 - [M1EK79_MUSPF]	2.39	1	1	1	710	78.2039	8.51416	1.20597	1.32817	1.22121	1.25179	0.0225285
gi|511923803	A3FBF1	Tumor necrosis factor alpha=Mustela putorius furo GN=TNF alpha PE=2 SV=1 - [A3FBF1_MUSPF]	3.21	4	5	3	233	9.32652	6.75364	1.35677	1.11703	1.3228	1.26554	0.04318
gi|512014297	M3XQJ8	collagen alpha-3(IV) chain=Mustela putorius furo GN=COL4A3 PE=3 SV=1 - [M3XQJ8_MUSPF]	0.36	1	1	1	1669	161.067	9.33447	1.81204	1.80477	2.24679	1.95454	0.022648
gi|511989679	G9K8G6	Lysophosphatidylcholine acyltransferase 1 (Fragment) OS=Mustela putorius furo PE=2 SV=1 - [G9K8G6_MUSPF]	3.5	1	1	2	286	31.9438	4.77979	1.34453	1.2104	1.23925	1.26473	0.0228967
gi|511844818	M3Z1J2	beta-1,4-galactosyltransferase 5=Mustela putorius furo GN=B4GALT5 PE=4 SV=1 - [M3Z1J2_MUSPF]	10.76	3	3	3	344	39.9648	6.84424	1.31939	1.52152	1.54245	1.46112	0.0229719
gi|30584771	G9KVY1	Tubulin alpha chain (Fragment) OS=Mustela putorius furo PE=2 SV=1 - [G9KVY1_MUSPF]	56.82	5	18	152	447	49.7633	5.09717	1.43016	1.2492	1.32478	1.33471	0.0237084
gi|555290040	M3YT17	Adenylate kinase isoenzyme 6 OS=Mustela putorius furo GN=AK6 PE=3 SV=1 - [M3YT17_MUSPF]	4	1	1	1	175	20.2321	4.70361	1.16073	1.26251	1.28018	1.23447	0.0242899
gi|511914585	M3XLU2	FAM83G=Mustela putorius furo GN=FAM83G PE=4 SV=1 - [M3XLU2_MUSPF]	0.93	1	1	2	964	105.42	8.51416	1.29729	1.31538	1.31937	1.31068	0.000477864
gi|472347817	M3XZC9	ninjurin-1=Mustela putorius furo GN=NINJ1 PE=4 SV=1 - [M3XZC9_MUSPF]	12.42	1	1	1	161	17.0994	10.9751	1.68899	1.42498	1.45374	1.52257	0.0246625
gi|511903237	M3XR69	alpha-1,2-Mannosidase OS=Mustela putorius furo GN=MAN1A2 PE=3 SV=1 - [M3XR69_MUSPF]	4.21	2	2	2	641	72.9345	8.11865	1.52212	1.29536	1.48243	1.4333	0.025063
gi|14210488	M1EIB0	Dynactin 5 (Fragment) OS=Mustela putorius furo PE=2 SV=1 - [M1EIB0_MUSPF]	6.08	1	1	1	181	19.9823	8.01611	1.39998	1.22305	1.33793	1.32032	0.0251946
gi|511850086	M3YZF5	SH3 and PX domain-containing 2A isoform X2=Mustela putorius furo GN=SH3PXD2A PE=4 SV=1 - [M3YZF5_MUSPF]	6.28	4	5	6	1115	122.688	9.02686	1.17814	1.25535	1.32167	1.25172	0.0260913
gi|511829942	M3Z3L4	semaphorin-3C=Mustela putorius furo GN=SEMA3C PE=3 SV=1 - [M3Z3L4_MUSPF]	7.6	5	6	8	750	85.1947	8.71924	1.463	1.29175	1.28964	1.34813	0.0261595
gi|511869866	M3YK29	transcription factor ETV6 isoform X2=Mustela putorius furo GN=ETV6 PE=3 SV=1 - [M3YK29_MUSPF]	1.71	1	1	1	410	48.3993	7.28369	1.34682	1.21959	1.40124	1.32255	0.0267323
gi|13385318	G9K6Z5	ER lumen protein-retaining receptor (Fragment) OS=Mustela putorius furo PE=2 SV=1 - [G9K6Z5_MUSPF]	3.79	1	1	1	211	24.307	8.71924	1.21896	1.28897	1.39164	1.29986	0.0268435
gi|511935026	M1ES83	Guanylate binding protein family, member 6 (Fragment) OS=Mustela putorius furo PE=2 SV=1 - [M1ES83_MUSPF]	20.76	4	11	15	631	72.5654	6.68311	1.27515	1.49846	1.46423	1.41261	0.0271732
gi|511876736	M3YFN6	purine-rich element-binding gamma isoform X1=Mustela putorius furo GN=PURG PE=4 SV=1 - [M3YFN6_MUSPF]	3.49	1	2	3	344	39.0543	9.96436	1.21054	1.3414	1.21373	1.25522	0.0273531
gi|511976770	G9KAP4	Multiple inositol polyphosphate histidine phosphatase, 1 (Fragment) OS=Mustela putorius furo PE=2 SV=1 - [G9KAP4_MUSPF]	11.64	1	3	5	275	31.756	6.44287	1.15505	1.26987	1.18502	1.20331	0.0274283
gi|511879956	G9K8V6	Leucine-rich repeat kinase 1 (Fragment) OS=Mustela putorius furo PE=2 SV=1 - [G9K8V6_MUSPF]	1.9	1	1	2	474	52.107	7.54736	3.49151	2.37676	3.39932	3.0892	0.028012
gi|511888661	M3Y3W8	UDP-glucose 6-dehydrogenase OS=Mustela putorius furo GN=UGDH PE=3 SV=1 - [M3Y3W8_MUSPF]	32.19	13	13	26	494	55.0013	7.37158	1.49235	1.2794	1.33715	1.36963	0.0283376
gi|511906384	M1EM79	DEAH box polypeptide 8 (Fragment) OS=Mustela putorius furo PE=2 SV=1 - [M1EM79_MUSPF]	2.38	2	3	4	1221	139.226	8.26514	1.16663	1.20971	1.29811	1.22481	0.0283766
gi|511902535	M3XYD6	collagen alpha-1(XII) chain=Mustela putorius furo GN=COL12A1 PE=4 SV=1 - [M3XYD6_MUSPF]	7.57	18	18	24	3065	332.809	5.64307	1.25514	1.19208	1.25118	1.2328	0.00758473
gi|355707086	G9KD76	Nuclear factor of kappa light polypeptide protein enhancer in B-cells 2 (Fragment) OS=Mustela putorius furo PE=2 SV=1 - [G9KD76_MUSPF]	23.47	14	15	16	899	96.5282	6.50732	1.33493	1.08308	1.38697	1.26833	0.00363
gi|511900977	G9KYC1	Yip1 interacting factor-like protein A (Fragment) OS=Mustela putorius furo PE=2 SV=1 - [G9KYC1_MUSPF]	4.23	1	1	1	284	31.2022	8.51416	1.21404	1.19506	1.33251	1.2472	0.0289533
gi|544446238	G9KIN1	Protein arginine N-methyltransferase 5 (Fragment) OS=Mustela putorius furo PE=2 SV=1 - [G9KIN1_MUSPF]	24.77	9	9	13	541	61.562	6.01123	1.13416	1.23714	1.24873	1.20668	0.0296667
gi|511859527	G9KRS0	Syntaxin 11 (Fragment) OS=Mustela putorius furo PE=2 SV=1 - [G9KRS0_MUSPF]	7.69	2	2	4	286	33.0737	6.87354	1.31878	1.59631	1.5649	1.49333	0.0302092
gi|511875437	M3YHU1	teneurin-3 isoform X2=Mustela putorius furo GN=TENM3 PE=4 SV=1 - [M3YHU1_MUSPF]	4.01	7	7	9	2721	303.305	6.53662	1.14168	1.26809	1.20197	1.20391	0.0305862
gi|511882364	M3YWK6	unc-13 homolog A isoform X1=Mustela putorius furo GN=UNC13A PE=4 SV=1 - [M3YWK6_MUSPF]	0.75	1	1	1	1731	196.058	5.24951	1.24747	1.44425	1.29707	1.3296	0.030667
gi|511901261	M1EH54	Cell division cycle associated 5 (Fragment) OS=Mustela putorius furo PE=2 SV=1 - [M1EH54_MUSPF]	2.78	1	1	1	252	27.4343	9.62744	1.21589	1.26102	1.13567	1.20419	0.0307454
gi|511837380	M1ENL2	Glycine C-acetyltransferase (Fragment) OS=Mustela putorius furo PE=2 SV=1 - [M1ENL2_MUSPF]	3.39	1	1	1	413	44.5799	7.03467	1.49712	1.25837	1.44326	1.39958	0.0312135
gi|532072898	G9KHT7	Polymerase III polypeptide H (Fragment) OS=Mustela putorius furo PE=2 SV=1 - [G9KHT7_MUSPF]	7.39	1	1	2	203	22.8494	4.57666	1.35111	1.18135	1.29999	1.27748	0.0313025
gi|511915046	M1EJK5	Cathepsin K (Fragment) OS=Mustela putorius furo PE=2 SV=1 - [M1EJK5_MUSPF]	17.33	3	4	7	329	36.8193	8.35303	1.31822	1.44857	1.23983	1.33554	0.031375
gi|27369539	M3XSV4	ras-related Rap-2c=Mustela putorius furo GN=RAP2C PE=4 SV=1 - [M3XSV4_MUSPF]	10.93	1	2	4	183	20.7314	4.94482	1.1448	1.24737	1.28022	1.22413	0.0315503
gi|511837127	G9L4R8	UPF0444 transmembrane C12orf23 homolog =Mustela putorius furo PE=C12orf23 SV=1 - [G9L4R8_MUSPF]	8.77	1	1	1	114	11.441	9.5249	1.34964	1.1819	1.26315	1.2649	0.0318372
gi|390460231	M1EPE3	Glycoprotein M6A (Fragment) OS=Mustela putorius furo PE=2 SV=1 - [M1EPE3_MUSPF]	2.63	1	1	1	266	29.7538	5.8208	1.60035	2.10267	2.13676	1.94659	0.0319567
gi|511876596	G9KY07	Wolf-Hirschhorn syndrome candidate 1-like 1 (Fragment) OS=Mustela putorius furo PE=2 SV=1 - [G9KY07_MUSPF]	8.18	3	3	4	440	50.2032	9.81787	1.292	1.15487	1.29197	1.24628	0.0327597
gi|512002654	G9KUV2	TraB domain containing (Fragment) OS=Mustela putorius furo PE=2 SV=1 - [G9KUV2_MUSPF]	10.04	2	2	2	279	31.6145	8.06006	1.23191	1.12612	1.24515	1.20106	0.0333491
gi|511926358	M3XSL7	MHC class I=Mustela putorius furo PE=3 SV=1 - [M3XSL7_MUSPF]	9.02	1	1	3	266	29.9787	6.22705	3.10658	4.28946	2.81537	3.40381	0.0334079
gi|511991226	M3XM19	spermine synthase=Mustela putorius furo GN=SMS PE=4 SV=1 - [M3XM19_MUSPF]	7.61	2	2	3	368	41.7	5.49072	1.44226	1.22189	1.371	1.34505	0.0336295
gi|410968650	M1EMN5	Formin-like 2 (Fragment) OS=Mustela putorius furo PE=2 SV=1 - [M1EMN5_MUSPF]	3.28	1	1	1	427	49.3867	7.02002	2.47588	1.76689	2.45007	2.23094	0.0337758
gi|511926986	M3XNR1	glutathione S-transferase kappa 1 isoform 1=Mustela putorius furo PE=4 SV=1 - [M3XNR1_MUSPF]	13.82	2	2	3	152	17.4602	8.1626	1.13914	1.27257	1.25723	1.22298	0.0339262
gi|533173825	G9KFK8	Purkinje cell protein 4-like protein 1 (Fragment) OS=Mustela putorius furo PE=2 SV=1 - [G9KFK8_MUSPF]	37.08	2	2	4	89	9.47096	9.62744	1.32384	1.54867	1.31804	1.39685	0.0347101
gi|511883719	M3YXA6	transducin beta 2=Mustela putorius furo GN=TBL2 PE=4 SV=1 - [M3YXA6_MUSPF]	18.53	6	6	7	367	40.8517	9.43701	1.14709	1.26552	1.29484	1.23582	0.0347785
gi|511870449	M3YK34	tumor necrosis factor receptor-associated factor 6=Mustela putorius furo GN=TRAF6 alpha PE=2 SV=1 - [M3YK34_MUSPF]	2.68	3	4	4	541	105.478	8.6754	1.75358	1.26633	1.16447	1.39479	0.0135836
gi|511976077	M1EDU6	A kinase anchor protein 2 (Fragment) OS=Mustela putorius furo PE=2 SV=1 - [M1EDU6_MUSPF]	10.59	6	6	8	859	93.43	5.22412	1.13727	1.22627	1.27901	1.21418	0.0353285
gi|511974382	G9KN54	Serpin peptidase inhibitor, clade B, member 2 (Fragment) OS=Mustela putorius furo PE=2 SV=1 - [G9KN54_MUSPF]	7.47	3	3	3	415	46.6294	5.24951	1.25685	1.35999	1.18227	1.26637	0.0354379
gi|511909041	M3YLU2	D2 antigen cytoplasmic tail-binding 2=Mustela putorius furo GN=CD2BP2 PE=4 SV=1 - [M3YLU2_MUSPF]	16.03	4	4	5	343	37.4762	4.70361	1.30749	1.29402	1.14933	1.25028	0.0385645
gi|511827872	G9L3L5	Chromosome 3 open reading frame 37=Mustela putorius furo PE=2 SV=1 - [G9L3L5_MUSPF]	7.93	3	3	4	353	40.4222	8.104	1.35503	1.19286	1.21102	1.25297	0.0387435
gi|511868041	M3Y4T6	AP-1 complex subunit gamma-like 2 isoform X1=Mustela putorius furo GN=AP1G2 PE=4 SV=1 - [M3Y4T6_MUSPF]	3.58	2	3	4	783	86.5316	6.66846	1.31788	1.25215	1.49456	1.35486	0.0391756
gi|511845472	A0A075IJR0	Monocyte chemotactic protein-1 (Fragment) OS=Mustela putorius furo GN=MCP-1 PE=2 SV=1 - [A0A075IJR0_MUSPF]	20.45	1	1	1	44	5.02464	9.29053	1.61505	2.29129	1.95662	1.95432	0.0393889
gi|6841210	G9L2S3	costars family ABRACL=Mustela putorius furo GN=ABRACL PE=2 SV=1 - [G9L2S3_MUSPF]	15.85	1	1	4	82	9.09193	6.78564	1.66059	1.36349	1.383	1.46903	0.0393926
gi|511936255	G9KVM1	Sulfurtransferase (Fragment) OS=Mustela putorius furo PE=2 SV=1 - [G9KVM1_MUSPF]	16	3	3	6	275	31.1506	7.07861	1.26399	1.15582	1.33304	1.25095	0.0397373
gi|511983423	M1EE20	ATP synthase, H+ transporting, mitochondrial F1 complex, delta subunit (Fragment) OS=Mustela putorius furo PE=2 SV=1 - [M1EE20_MUSPF]	7.5	1	1	3	120	12.5275	4.70361	1.25663	1.30618	1.49622	1.35301	0.0402217
gi|511908385	M3XRM9	SH3 domain-binding 5=Mustela putorius furo GN=SH3BP5 PE=4 SV=1 - [M3XRM9_MUSPF]	1.55	1	1	1	453	50.2168	5.0083	1.54174	1.24874	1.45731	1.41593	0.0411416
gi|511895854	M3Y056	sodium calcium exchanger 2 isoform X1=Mustela putorius furo GN=SLC8A2 PE=3 SV=1 - [M3Y056_MUSPF]	1.3	1	1	1	921	100.443	5.14795	1.28145	1.32149	1.53795	1.3803	0.0411942
gi|332856788	G9KIM6	Protein arginine methyltransferase 1 (Fragment) OS=Mustela putorius furo PE=2 SV=1 - [G9KIM6_MUSPF]	36.41	2	7	13	184	20.9845	5.63037	1.39228	1.18732	1.27095	1.28351	0.0413313
gi|511848426	M3Y7L8	transmembrane and coiled-coil domains 3 isoform X1=Mustela putorius furo GN=TMCC3 PE=4 SV=1 - [M3Y7L8_MUSPF]	3.59	2	2	2	502	55.6927	8.01611	1.49553	1.23196	1.35918	1.36222	0.0414168
gi|511886519	G9KY18	G protein-coupled receptor 177 (Fragment) OS=Mustela putorius furo PE=2 SV=1 - [G9KY18_MUSPF]	4.44	2	2	2	540	62.0815	7.13721	1.39368	1.18332	1.28473	1.28724	0.0419206
gi|511881226	M3YHS6	beta-enolase isoform X1=Mustela putorius furo GN=ENO3 PE=3 SV=1 - [M3YHS6_MUSPF]	26.27	1	8	105	434	47.0384	7.72314	1.71861	1.32922	1.64322	1.56368	0.0419486
gi|511902306	G9KSE8	TAP binding protein (Fragment) OS=Mustela putorius furo PE=2 SV=1 - [G9KSE8_MUSPF]	2.9	1	1	2	448	48.052	6.66846	1.34251	1.20175	1.17934	1.2412	0.0420199
gi|511960500	G9KEW5	p2X purinoceptor (Fragment) OS=Mustela putorius furo PE=2 SV=1 - [G9KEW5_MUSPF]	1.81	1	1	1	387	43.4308	7.86963	1.2738	1.21427	1.1247	1.20426	0.0421778
gi|511871618	M3YIB7	Protein phosphatase 1 regulatory subunit OS=Mustela putorius furo GN=PPP1R12B PE=4 SV=1 - [M3YIB7_MUSPF]	0.81	1	1	1	982	109.66	5.80811	1.42907	1.21225	1.26862	1.30332	0.0429229
gi|511901047	M3Z8D6	UPF0696 C11orf68 homolog=Mustela putorius furo GN=C11orf68 PE=4 SV=1 - [M3Z8D6_MUSPF]	9.56	2	2	3	251	27.4497	5.46533	1.1737	1.36691	1.37472	1.30511	0.0434272
gi|511926225	M3YMW0	alpha-2-macroglobulin isoform X2=Mustela putorius furo PE=4 SV=1 - [M3YMW0_MUSPF]	1.29	1	1	1	928	103.359	7.02002	1.18254	1.40553	1.30294	1.297	0.0439927
gi|297291910	M3Y0Q0	40S ribosomal S29-like=Mustela putorius furo GN=RPS29 PE=4 SV=1 - [M3Y0Q0_MUSPF]	11.48	1	1	1	61	7.31272	10.6821	2.07692	1.47585	1.8739	1.80889	0.0444764
gi|511921959	M3YKB6	helicase ARIP4=Mustela putorius furo GN=RAD54L2 PE=4 SV=1 - [M3YKB6_MUSPF]	1.5	1	1	1	1467	162.393	6.0874	1.19472	1.25746	1.40546	1.28588	0.0445867
gi|511875241	G9KE37	NOL1/NOP2/Sun domain family, member 6 (Fragment) OS=Mustela putorius furo PE=2 SV=1 - [G9KE37_MUSPF]	2.52	1	1	1	437	48.0963	7.98682	1.45009	1.36461	1.74533	1.52001	0.045832
gi|511835322	M3Y8N3	PREDICTED: uncharacterized protein C2orf78 homolog isoform X1=Mustela putorius furo GN=C2orf78 PE=4 SV=1 - [M3Y8N3_MUSPF]	0.72	1	1	1	833	90.8017	9.33447	3.16681	4.28861	5.78646	4.41396	0.0460204
gi|511841350	G9KF72	Presenilin associated, rhomboid-like protein (Fragment) OS=Mustela putorius furo PE=2 SV=1 - [G9KF72_MUSPF]	2.65	1	1	1	340	38.2668	9.77393	1.38835	1.2493	1.18086	1.27284	0.0465872
gi|511834309	M1EK38	Phosphoglycerate mutase (Fragment) OS=Mustela putorius furo PE=2 SV=1 - [M1EK38_MUSPF]	8.11	2	2	4	259	29.8504	6.23975	1.17138	1.32278	1.398	1.29739	0.0467233
gi|511904212	M3Y485	tRNA-dihydrouridine(47) synthase [NAD(P)(+)] OS=Mustela putorius furo GN=Dus3l PE=3 SV=1 - [M3Y485_MUSPF]	2.01	1	1	1	646	71.3223	8.19189	1.17452	1.40359	1.35775	1.31195	0.0468191
gi|511831346	M3YTU8	tumor necrosis factor alpha-induced 3=Mustela putorius furo GN=TNFAIP3 PE=4 SV=1 - [M3YTU8_MUSPF]	1.9	1	1	1	790	89.2459	8.17725	1.45295	1.30372	1.20174	1.31947	0.0483808
gi|119590561	G9K4Y9	Heat shock 10kDa protein 1 (Fragment) OS=Mustela putorius furo PE=2 SV=1 - [G9K4Y9_MUSPF]	71.64	1	6	18	67	6.90683	10.1108	1.17802	1.37446	1.41942	1.32397	0.0485614
gi|472343859	M1EF36	CD47 molecule (Fragment) OS=Mustela putorius furo PE=2 SV=1 - [M1EF36_MUSPF]	3.08	1	1	3	292	31.7954	7.54736	1.28398	1.32727	1.13816	1.2498	0.0486445
gi|511841556	M3XVU0	alpha-2-HS-glyco isoform X2=Mustela putorius furo GN=AHSG PE=3 SV=1 - [M3XVU0_MUSPF]	1.7	1	1	2	352	37.8442	5.40186	2.38702	1.64768	1.84347	1.95939	0.0492475
gi|511992880	M1ESB9	Gamma-glutamyl hydrolase (Fragment) OS=Mustela putorius furo PE=2 SV=1 - [M1ESB9_MUSPF]	17.41	5	5	6	316	35.3567	6.78564	1.16123	1.38701	1.33712	1.29512	0.0498462
gi|511913849	G9KF17	p21 protein-activated kinase 4 (Fragment) OS=Mustela putorius furo PE=2 SV=1 - [G9KF17_MUSPF]	4.62	2	2	2	455	49.2598	9.62744	0.808259	0.81305	0.81272	0.811343	6.70387e-05
gi|511911235	M3YYP1	E3 ubiquitin- ligase SMURF1 isoform X2=Mustela putorius furo GN=SMURF1 PE=4 SV=1 - [M3YYP1_MUSPF]	1.24	1	1	1	725	82.8198	6.80029	0.372248	0.374857	0.35617	0.367758	8.53949e-05
gi|511849384	G9KTQ9	Transmembrane protein 104 (Fragment) OS=Mustela putorius furo PE=2 SV=1 - [G9KTQ9_MUSPF]	3.48	1	1	1	374	41.9192	6.02393	0.677769	0.670388	0.667005	0.671721	9.37074e-05
gi|194211939	M1EKR2	Calcium channel, voltage-dependent, beta 3 subunit (Fragment) OS=Mustela putorius furo PE=2 SV=1 - [M1EKR2_MUSPF]	16.7	5	6	7	461	51.9754	6.96143	0.665973	0.661559	0.654316	0.660616	0.000100217
gi|511866734	M1EDN8	AHNAK nucleoprotein isoform 1 (Fragment) OS=Mustela putorius furo PE=2 SV=1 - [M1EDN8_MUSPF]	12.97	5	5	8	555	57.6997	4.86865	0.829631	0.833179	0.835781	0.832864	0.000113709
gi|511904960	M3YIK5	claudin domain-containing 1 isoform X1=Mustela putorius furo GN=CLDND1 PE=4 SV=1 - [M3YIK5_MUSPF]	5.09	1	1	1	275	30.8872	6.82959	0.475707	0.459478	0.443478	0.459554	0.000296227
gi|511856200	M3Y8K9	KN motif and ankyrin repeat domain-containing 4 isoform X1=Mustela putorius furo GN=KANK4 PE=4 SV=1 - [M3Y8K9_MUSPF]	6.81	4	5	8	1013	108.557	5.17334	0.820294	0.830305	0.830699	0.827099	0.000387503
gi|512021328	G9KY52	WWC family member 3 (Fragment) OS=Mustela putorius furo PE=2 SV=1 - [G9KY52_MUSPF]	2.79	1	1	1	573	63.847	6.97607	0.489454	0.461395	0.497539	0.482796	0.000448088
gi|472373987	M3YV85	tyrosine phosphatase type IVA 2=Mustela putorius furo GN=PTP4A2 PE=4 SV=1 - [M3YV85_MUSPF]	40.72	2	6	7	167	18.8814	7.84033	0.722425	0.722707	0.701575	0.715569	0.00060467
gi|511893959	M3YQH2	PREDICTED: uncharacterized protein KIAA1671 homolog=Mustela putorius furo GN=KIAA1671 PE=4 SV=1 - [M3YQH2_MUSPF]	3.05	4	4	4	1838	201.149	8.71924	0.611631	0.600405	0.577109	0.596382	0.000633891
gi|511889359	G9KRV6	Sulfotransferase (Fragment) OS=Mustela putorius furo GN=SULT1C2 PE=2 SV=1 - [G9KRV6_MUSPF]	4.39	1	1	2	296	34.8744	6.32861	0.53743	0.511121	0.494521	0.514357	0.000660989
gi|511857546	M3YQQ4	L-lactate dehydrogenase OS=Mustela putorius furo PE=3 SV=1 - [M3YQQ4_MUSPF]	8.26	1	2	2	230	25.1656	9.59814	0.279503	0.212792	0.267469	0.253255	0.000754792
gi|511845503	G9KKV5	Ring finger and FYVE-like domain containing 1 (Fragment) OS=Mustela putorius furo PE=2 SV=1 - [G9KKV5_MUSPF]	11.33	2	2	2	309	34.6219	6.1001	0.812499	0.793639	0.802745	0.802961	0.000762972
gi|545881843	M3YBK3	Arf-GAP with ANK repeat and PH domain-containing 3=Mustela putorius furo GN=AGAP3 PE=4 SV=1 - [M3YBK3_MUSPF]	6.71	3	3	4	805	87.2984	8.04541	0.717111	0.70062	0.688482	0.702071	0.000774527
gi|472387045	G9KGF0	Phosphohistidine phosphatase 1 (Fragment) OS=Mustela putorius furo PE=2 SV=1 - [G9KGF0_MUSPF]	10.48	1	1	2	105	11.5587	7.02002	0.603671	0.629981	0.639376	0.624342	0.00080813
gi|511848742	G9K8R6	Leucine rich repeat containing 45 (Fragment) OS=Mustela putorius furo PE=2 SV=1 - [G9K8R6_MUSPF]	2.81	1	1	1	392	44.8477	6.1001	0.639236	0.672178	0.646412	0.652609	0.000827837
gi|511913714	M3Z1Y6	PREDICTED: uncharacterized protein C19orf47 homolog isoform X1=Mustela putorius furo GN=C19orf47 PE=4 SV=1 - [M3Z1Y6_MUSPF]	3.62	1	1	1	387	41.7778	9.75928	0.780714	0.80199	0.788088	0.790264	0.00088329
gi|257900516	M3YCU2	Receptor expression-enhancing protein OS=Mustela putorius furo GN=REEP1 PE=3 SV=1 - [M3YCU2_MUSPF]	8.59	1	1	2	198	22.1223	9.49561	0.549205	0.500286	0.527506	0.525665	0.000888917
gi|511829768	M1EDA5	B-cell receptor-associated protein 29 (Fragment) OS=Mustela putorius furo PE=2 SV=1 - [M1EDA5_MUSPF]	10.92	3	3	3	229	26.6854	9.51025	0.713439	0.682119	0.689319	0.694959	0.000962583
gi|511910134	M3YRV5	Alkylglycerone-phosphate synthase OS=Mustela putorius furo GN=AGPS PE=3 SV=1 - [M3YRV5_MUSPF]	15.9	1	6	9	566	62.3415	7.34229	0.536274	0.583547	0.553607	0.557809	0.000973557
gi|511865423	G9KCV6	Nedd4 family interacting protein 2 (Fragment) OS=Mustela putorius furo PE=2 SV=1 - [G9KCV6_MUSPF]	3.04	1	1	1	296	32.3897	4.99561	0.798512	0.788623	0.775327	0.787488	0.000997499
gi|7657315	G9L0Z2	LSM3-like protein, U6 small nuclear RNA associated (Fragment) OS=Mustela putorius furo PE=2 SV=1 - [G9L0Z2_MUSPF]	11.76	1	1	2	102	11.838	4.70361	0.491749	0.506424	0.544241	0.514138	0.00103413
gi|511916124	M3XZA4	transcription factor 12 isoform X2S=Mustela putorius furo GN=TCF12 PE=4 SV=1 - [M3XZA4_MUSPF]	3.23	2	2	3	682	72.9333	7.02002	0.81363	0.821408	0.833267	0.822768	0.00103619
gi|511861258	M3XTV8	rabphilin-3A isoform X1=Mustela putorius furo GN=RPH3A PE=4 SV=1 - [M3XTV8_MUSPF]	1.14	1	1	1	702	77.4807	8.30908	0.299688	0.221402	0.286149	0.26908	0.00109053
gi|511889285	M3XR35	eukaryotic translation elongation factor 1 alpha 1=Mustela putorius furo PE=4 SV=1 - [M3XR35_MUSPF]	20.43	2	10	81	460	50.0339	8.85107	0.27316	0.187753	0.200239	0.220384	0.00116498
gi|511931993	G9K8M8	Low density lipoprotein receptor-related protein 8, apolipoprotein e receptor (Fragment) OS=Mustela putorius furo PE=2 SV=1 - [G9K8M8_MUSPF]	4.22	3	3	3	663	73.63	5.16064	0.732133	0.762593	0.746374	0.747033	0.00120778
gi|511975646	M3Y1Z3	alpha-globin transcription factor CP2 isoform X1=Mustela putorius furo GN=TFCP2 PE=4 SV=1 - [M3Y1Z3_MUSPF]	9.46	2	3	3	444	51.0099	6.29053	0.801705	0.824194	0.810699	0.812199	0.00120869
gi|511887578	G9KTT1	Transmembrane protein 126B (Fragment) OS=Mustela putorius furo PE=2 SV=1 - [G9KTT1_MUSPF]	4.5	1	1	1	222	24.6642	9.43701	0.731879	0.749612	0.762516	0.748002	0.0012396
gi|511876053	M3YY96	enoyl- hydratase domain-containing mitochondrial=Mustela putorius furo GN=ECHDC3 PE=4 SV=1 - [M3YY96_MUSPF]	10.37	2	2	3	299	32.219	8.74854	0.724056	0.688646	0.710459	0.70772	0.00124278
gi|511913605	M3Z1S9	coiled-coil domain-containing 97=Mustela putorius furo GN=CCDC97 PE=4 SV=1 - [M3Z1S9_MUSPF]	4.66	1	1	1	343	38.9245	4.51318	0.676927	0.714213	0.693335	0.694825	0.00124759
gi|511970268	M1EGT1	CD2-associated protein (Fragment) OS=Mustela putorius furo PE=2 SV=1 - [M1EGT1_MUSPF]	27.16	16	16	28	637	71.024	6.23975	0.796502	0.770212	0.777769	0.781494	0.00127653
gi|511923560	G9KLK2	Ring finger protein 5 (Fragment) OS=Mustela putorius furo PE=2 SV=1 - [G9KLK2_MUSPF]	13.76	1	1	1	109	11.9358	7.12256	0.650238	0.685242	0.645765	0.660415	0.00134797
gi|511926830	M3Z174	dipeptidyl peptidase 2=Mustela putorius furo GN=DPP7 PE=4 SV=1 - [M3Z174_MUSPF]	6.25	2	2	5	496	55.0093	6.62451	0.726901	0.725782	0.756463	0.736382	0.00144896
gi|511922352	M3XTC2	EGF-containing fibulin-like extracellular matrix 1=Mustela putorius furo GN=EFEMP1 PE=4 SV=1 - [M3XTC2_MUSPF]	1.99	1	1	2	502	55.1895	5.021	0.572442	0.624822	0.586689	0.594651	0.00148466
gi|511869618	M3YJJ8	matrix Gla=Mustela putorius furo GN=MGP PE=4 SV=1 - [M3YJJ8_MUSPF]	6.8	1	1	1	103	12.2542	9.39307	0.406493	0.426935	0.347347	0.393591	0.00154498
gi|511903211	G9KXK2	Tryptophanyl tRNA synthetase 2, mitochondrial (Fragment) OS=Mustela putorius furo PE=2 SV=1 - [G9KXK2_MUSPF]	3.34	1	1	1	329	36.6845	9.08545	0.679563	0.700112	0.721599	0.700424	0.00163699
gi|345786001	M3XSW1	Uncharacterized protein OSN-alpha-acetyltransferase auxiliary subunit isoform X2=Mustela putorius furo GN=NAA35 PE=4 SV=1 - [M3XSW1_MUSPF]	8.83	5	5	5	725	83.4931	7.04932	0.835086	0.822169	0.809802	0.822352	0.00168405
gi|511972404	G9KQA2	Smoothelin, like protein (Fragment) OS=Mustela putorius furo PE=2 SV=1 - [G9KQA2_MUSPF]	5.94	2	2	2	320	34.5242	8.03076	0.559274	0.589201	0.618463	0.588979	0.00172372
gi|511910161	M3Y5H4	UPF0587 C1orf123 homolog=Mustela putorius furo GN=C1orf123 PE=4 SV=1 - [M3Y5H4_MUSPF]	20.63	3	3	5	160	18.0969	5.12256	0.829679	0.803514	0.810979	0.814724	0.00175943
gi|511898541	G9KP03	V-ski sarcoma viral oncoprotein-like protein (Fragment) OS=Mustela putorius furo PE=2 SV=1 - [G9KP03_MUSPF]	3.69	1	1	1	352	38.8096	8.104	0.558975	0.504061	0.565264	0.542767	0.00180236
gi|511870441	G9KIT4	Proline rich 5 like protein (Fragment) OS=Mustela putorius furo PE=2 SV=1 - [G9KIT4_MUSPF]	4.64	1	1	1	194	21.9168	9.37842	0.661687	0.67013	0.707433	0.67975	0.00192039
gi|511831382	M3YTY3	ralBP1-associated Eps domain-containing 1 isoform X1=Mustela putorius furo GN=REPS1 PE=4 SV=1 - [M3YTY3_MUSPF]	4.92	3	3	4	834	90.8063	5.74463	0.821883	0.799757	0.792986	0.804876	0.00199371
gi|511906284	G9KUD4	Transmembrane and ubiquitin-like domain containing 2 (Fragment) OS=Mustela putorius furo PE=2 SV=1 - [G9KUD4_MUSPF]	6.6	1	1	2	212	22.4384	5.5415	0.683491	0.727411	0.715614	0.708838	0.00202538
gi|301791702	M1ELH6	Coagulation factor VIII-associated 1 (Fragment) OS=Mustela putorius furo PE=2 SV=1 - [M1ELH6_MUSPF]	17.2	1	1	1	93	9.77899	8.71924	0.695303	0.725696	0.679208	0.700069	0.00205865
gi|511897376	M3YEB9	rho guanine nucleotide exchange factor 17=Mustela putorius furo GN=ARHGEF17 PE=4 SV=1 - [M3YEB9_MUSPF]	1.29	2	2	2	1932	207.508	6.13818	0.828533	0.802666	0.827015	0.819405	0.00214671
gi|431906893	G9K7F7	Kruppel-like factor 5 (Fragment) OS=Mustela putorius furo PE=2 SV=1 - [G9K7F7_MUSPF]	4.34	1	1	1	369	41.4645	8.49951	0.48073	0.557836	0.508329	0.515632	0.00216156
gi|511913696	M1EGL3	Biliverdin reductase B (Fragment) OS=Mustela putorius furo PE=2 SV=1 - [M1EGL3_MUSPF]	78.15	1	8	25	151	16.0954	6.52197	0.694913	0.705237	0.73933	0.71316	0.00218175
gi|301762790	M3XYH7	zinc finger 148 isoform X2=Mustela putorius furo GN=ZNF148 PE=4 SV=1 - [M3XYH7_MUSPF]	3.53	2	2	2	794	88.8856	6.48096	0.838114	0.842881	0.81728	0.832758	0.00220169
gi|511876643	G9KJP6	RAB11 family interacting protein 1 (Fragment) OS=Mustela putorius furo PE=2 SV=1 - [G9KJP6_MUSPF]	6.58	3	3	4	653	69.78	6.44287	0.634557	0.64238	0.585083	0.620673	0.00222879
gi|511890142	G9KQQ6	Sp2 transcription factor (Fragment) OS=Mustela putorius furo PE=2 SV=1 - [G9KQQ6_MUSPF]	7.25	1	1	1	207	21.0471	9.93506	0.734678	0.749479	0.775654	0.75327	0.00234925
gi|511834186	G9KCY5	NADH dehydrogenase 1 beta subcomplex, 3, 12kDa (Fragment) OS=Mustela putorius furo PE=2 SV=1 - [G9KCY5_MUSPF]	12.37	1	1	1	97	11.0836	9.0415	0.752562	0.738769	0.779537	0.756956	0.00241769
gi|472355383	G9KK87	RAS p21 protein activator 2 (Fragment) OS=Mustela putorius furo PE=2 SV=1 - [G9KK87_MUSPF]	2.02	1	2	2	694	79.1421	7.41553	0.53483	0.500185	0.581181	0.538732	0.00257736
gi|511896151	M3Z6N6	Biogenesis of lysosome-related organelles complex 1 subunit 3 OS=Mustela putorius furo GN=Bloc1s3 PE=3 SV=1 - [M3Z6N6_MUSPF]	14.07	2	2	3	199	20.6375	5.09717	0.739432	0.738036	0.696346	0.724605	0.00262406
gi|511845637	G9KS87	Transcriptional adaptor 2-like protein (Fragment) OS=Mustela putorius furo PE=2 SV=1 - [G9KS87_MUSPF]	5.84	1	1	1	274	32.0704	5.56689	0.632815	0.588749	0.559865	0.59381	0.00271559
gi|511854253	M3Y9D9	solute carrier family 12 member 6 isoform X1=Mustela putorius furo GN=SLC12A6 PE=4 SV=1 - [M3Y9D9_MUSPF]	9.39	8	11	16	1150	127.525	7.13721	0.814106	0.780406	0.782417	0.792309	0.00274981
gi|511890619	M3Y346	sec1 family domain-containing 2=Mustela putorius furo PE=3 SV=1 - [M3Y346_MUSPF]	11.32	1	1	2	159	17.6485	9.20264	0.79752	0.756544	0.774693	0.776252	0.00279531
gi|511830488	M3YP89	Canopy 3-like protein OS=Mustela putorius furo GN=CNPY3 PE=2 SV=1 - [M3YP89_MUSPF]	3.58	1	1	1	279	31.0109	5.60498	0.753029	0.785274	0.791506	0.776603	0.00283659
gi|511960748	G9KZH7	Zinc finger protein 592 (Fragment) OS=Mustela putorius furo PE=2 SV=1 - [G9KZH7_MUSPF]	4.35	1	1	2	575	63.5887	8.08936	0.649191	0.582608	0.590636	0.607479	0.00284591
gi|511837372	G9KNL6	SH3-domain binding protein 1 (Fragment) OS=Mustela putorius furo PE=2 SV=1 - [G9KNL6_MUSPF]	1.38	1	1	1	650	70.7218	5.16064	0.504545	0.407161	0.477771	0.463159	0.00291462
gi|511847011	M3Y949	Delta-aminolevulinic acid dehydratase OS=Mustela putorius furo GN=ALAD PE=3 SV=1 - [M3Y949_MUSPF]	26.06	6	6	7	330	36.0713	6.91748	0.730147	0.702938	0.673838	0.702308	0.00296937
gi|511836121	G9KBC5	Mitochondrial ribosomal protein L40 (Fragment) OS=Mustela putorius furo PE=2 SV=1 - [G9KBC5_MUSPF]	27.8	4	4	6	205	24.232	9.77393	0.767099	0.741521	0.786018	0.764879	0.00299342
gi|511873494	M1EIC8	Chloride intracellular channel 3 (Fragment) OS=Mustela putorius furo PE=2 SV=1 - [M1EIC8_MUSPF]	37.78	6	7	9	225	25.196	6.55127	0.65269	0.597565	0.578298	0.609518	0.00324301
gi|511915011	M3XY89	GA-binding subunit beta-2=Mustela putorius furo GN=GABPB2 PE=4 SV=1 - [M3XY89_MUSPF]	1.79	1	1	1	447	48.4105	5.03369	0.6946	0.628497	0.641919	0.655005	0.00340173
gi|511853128	M3YUZ4	serine arginine repetitive matrix 2 isoform X3=Mustela putorius furo GN=SRRM2 PE=4 SV=1 - [M3YUZ4_MUSPF]	7.65	14	14	24	2745	298.087	12.0151	0.766663	0.717464	0.756851	0.746993	0.00351213
gi|555975747	M3Y347	ribosome biogenesis NSA2 homolog=Mustela putorius furo PE=4 SV=1 - [M3Y347_MUSPF]	10.38	2	2	3	260	30.0135	10.272	0.640167	0.7037	0.690458	0.678108	0.00359491
gi|511881790	M1EEP3	Coiled-coil domain containing 51 (Fragment) OS=Mustela putorius furo PE=2 SV=1 - [M1EEP3_MUSPF]	5.21	1	1	1	326	36.9032	9.37842	0.667847	0.717123	0.725373	0.703447	0.00364732
gi|511907610	M3XRV0	R3H domain-containing 2 isoform X10=Mustela putorius furo GN=R3HDM2 PE=4 SV=1 - [M3XRV0_MUSPF]	5.83	2	3	4	1063	116.339	8.32373	0.777104	0.779026	0.734803	0.763644	0.00370738
gi|511863285	M3Y898	acyl- synthetase family member mitochondrial isoform X1=Mustela putorius furo GN=ACSF3 PE=4 SV=1 - [M3Y898_MUSPF]	2.53	1	1	1	593	66.0822	8.41162	0.4976	0.435321	0.542954	0.491958	0.00375
gi|511840215	M3Y7Y1	E3 ubiquitin-protein ligase OS=Mustela putorius furo GN=WWP2 PE=4 SV=1 - [M3Y7Y1_MUSPF]	3.56	2	2	2	872	99.1185	8.1333	0.795179	0.833371	0.802895	0.810482	0.00376361
gi|511918709	M3Y0G4	ubiquilin-4=Mustela putorius furo GN=UBQLN4 PE=4 SV=1 - [M3Y0G4_MUSPF]	12.35	4	5	6	591	62.2417	5.43994	0.789054	0.744223	0.782903	0.77206	0.00376794
gi|511943046	G9K4S6	HCLS1 binding protein 3 (Fragment) OS=Mustela putorius furo PE=2 SV=1 - [G9K4S6_MUSPF]	16.84	4	4	5	374	41.1983	5.16064	0.779336	0.812178	0.818832	0.803449	0.00383586
gi|301766733	M3Z6W2	FAM127-like=Mustela putorius furo GN=FAM127A PE=4 SV=1 - [M3Z6W2_MUSPF]	10.62	1	1	1	113	13.1669	5.24951	0.654867	0.716883	0.707664	0.693138	0.00394045
gi|511986770	M1EMA7	Dicarbonyl/L-xylulose reductase (Fragment) OS=Mustela putorius furo PE=2 SV=1 - [M1EMA7_MUSPF]	4.31	1	1	2	232	24.5968	7.41553	0.750785	0.740708	0.790404	0.760632	0.00399097
gi|511839695	M3Y0L6	cadherin-11 isoform X2=Mustela putorius furo GN=CDH11 PE=4 SV=1 - [M3Y0L6_MUSPF]	7.04	4	4	5	796	87.9099	4.91943	0.788132	0.811081	0.829844	0.809686	0.00399244
gi|511826747	M3YUX3	cadherin-6=Mustela putorius furo GN=CDH6 PE=4 SV=1 - [M3YUX3_MUSPF]	4.18	2	2	2	790	88.204	4.95752	0.740386	0.770984	0.714117	0.741829	0.00402661
gi|511841170	M3YH22	PDZ and LIM domain 4=Mustela putorius furo GN=PDLIM4 PE=4 SV=1 - [M3YH22_MUSPF]	9.97	1	1	1	331	35.6498	7.51807	0.741908	0.698507	0.677655	0.706024	0.00411874
gi|511895935	M3YI93	collagen alpha-1(IV) chain=Mustela putorius furo GN=COL4A1 PE=3 SV=1 - [M3YI93_MUSPF]	1.73	1	1	1	1674	160.83	8.27979	0.792806	0.743813	0.782241	0.772953	0.00427108
gi|511903670	M3YYC4	MKL myocardin 1 isoform X1=Mustela putorius furo GN=MKL1 PE=4 SV=1 - [M3YYC4_MUSPF]	2.97	2	2	2	1077	114.38	5.71924	0.605696	0.61003	0.680451	0.632059	0.00430798
gi|511866746	M3XT62	ATP-dependent RNA helicase TDRD9=Mustela putorius furo GN=TDRD9 PE=4 SV=1 - [M3XT62_MUSPF]	0.87	1	1	1	1153	130.38	7.04932	0.40545	0.252243	0.335804	0.331166	0.00435601
gi|511866085	M1EK49	Creatine kinase, brain (Fragment) OS=Mustela putorius furo PE=2 SV=1 - [M1EK49_MUSPF]	18.55	4	4	7	372	41.577	5.69385	0.828866	0.813946	0.785541	0.809451	0.00441771
gi|511834555	G9KHW1	POT1 protection of telomeres 1-like protein (Fragment) OS=Mustela putorius furo PE=2 SV=1 - [G9KHW1_MUSPF]	2.48	1	1	1	686	76.6563	6.84424	0.767959	0.773406	0.813657	0.785007	0.00446283
gi|511849400	M3YRW5	Na(+)/H(+) exchange regulatory cofactor NHE-RF=Mustela putorius furo GN=SLC9A3R1 PE=4 SV=1 - [M3YRW5_MUSPF]	36.07	13	14	27	366	39.608	5.92236	0.533988	0.516305	0.526179	0.525491	0.00448719
gi|511910713	M3Y8C8	type II cytoskeletal 7=Mustela putorius furo GN=KRT7 PE=3 SV=1 - [M3Y8C8_MUSPF]	47.23	17	25	101	470	51.4484	5.5542	0.731998	0.780125	0.724971	0.745698	0.00461327
gi|511976906	M3XTW9	cyclin-T2 isoform X3=Mustela putorius furo GN=CCNT2 PE=3 SV=1 - [M3XTW9_MUSPF]	1.19	1	1	1	759	83.5439	9.34912	0.483893	0.453732	0.56731	0.501645	0.00461356
gi|511842520	M1EJH0	CTD phosphatase, subunit 1 (Fragment) OS=Mustela putorius furo PE=2 SV=1 - [M1EJH0_MUSPF]	9.77	1	6	7	819	89.0808	5.21143	0.446352	0.565288	0.493645	0.501762	0.0047805
gi|511863285	M3XWT9	60S ribosomal L10a=Mustela putorius furo GN=RPL10A PE=4 SV=1 - [M3XWT9_MUSPF]	4.97	1	1	1	161	18.4401	11.3413	0.815354	0.822446	0.778573	0.805458	0.00484982
gi|511878807	M1EMK8	E74-like factor 1 (Fragment) OS=Mustela putorius furo PE=2 SV=1 - [M1EMK8_MUSPF]	6	2	3	4	617	66.7988	4.98291	0.754973	0.744706	0.798232	0.76597	0.00487543
gi|511837364	M3YMX6	ADP-ribosylation factor-binding GGA1 isoform X1=Mustela putorius furo GN=GGA1 PE=4 SV=1 - [M3YMX6_MUSPF]	3.47	1	2	5	634	69.6908	5.32568	0.821145	0.774353	0.809652	0.801717	0.00500344
gi|511868239	G9K6L6	Jub, ajuba-like protein (Fragment) OS=Mustela putorius furo PE=2 SV=1 - [G9K6L6_MUSPF]	4.02	2	2	2	547	57.7076	7.38623	0.796446	0.84159	0.819265	0.8191	0.00514976
gi|511888766	M3Y4C2	LIM and calponin homology domains-containing 1 isoform X9=Mustela putorius furo GN=LIMCH1 PE=4 SV=1 - [M3Y4C2_MUSPF]	4.97	4	4	4	1086	122.322	6.50732	0.822935	0.772633	0.787771	0.794446	0.00521315
gi|511862458	M3YGP2	peptide chain release factor 1- mitochondrial isoform X1=Mustela putorius furo GN=MTRF1L PE=4 SV=1 - [M3YGP2_MUSPF]	4.21	1	1	1	380	43.3135	8.35303	0.779744	0.716093	0.753111	0.749649	0.00539073
gi|511906536	M1EP13	Coenzyme A synthase (Fragment) OS=Mustela putorius furo PE=2 SV=1 - [M1EP13_MUSPF]	15.53	2	2	2	161	17.354	6.771	0.7502	0.721889	0.785402	0.752497	0.00546392
gi|512011195	G9KV78	Thyroid hormone receptor interactor 6 (Fragment) OS=Mustela putorius furo PE=2 SV=1 - [G9KV78_MUSPF]	13.84	2	2	3	289	29.8448	8.68994	0.773926	0.725493	0.708045	0.735822	0.00551874
gi|511919532	G9KE27	NSL1, MIND kinetochore complex component,-like protein (Fragment) OS=Mustela putorius furo GN=NSL1 PE=2 SV=1 - [G9KE27_MUSPF]	5.38	1	1	1	279	31.7633	6.18896	0.769642	0.793514	0.823006	0.795387	0.00564115
gi|32880141	M3YMU8	dnaJ homolog subfamily A member 1=Mustela putorius furo PE=4 SV=1 - [M3YMU8_MUSPF]	22.59	2	7	19	394	44.6463	7.76709	0.840055	0.820083	0.792192	0.817443	0.00573094
gi|511900684	G9KP43	Solute carrier family 16, member 1 (Fragment) OS=Mustela putorius furo PE=2 SV=1 - [G9KP43_MUSPF]	4.94	2	2	2	405	43.9675	7.78174	0.757558	0.799133	0.81077	0.789154	0.00581653
gi|472359872	G9KA78	Mediator complex subunit 4 (Fragment) OS=Mustela putorius furo PE=2 SV=1 - [G9KA78_MUSPF]	11.15	2	2	4	269	29.5938	5.09717	0.74287	0.803786	0.775165	0.77394	0.00600392
gi|511883096	G9KI12	Peptidyl-prolyl cis-trans isomerase (Fragment) OS=Mustela putorius furo PE=2 SV=1 - [G9KI12_MUSPF]	19.42	2	3	5	139	15.1298	7.56201	0.644847	0.534085	0.570601	0.583178	0.0060564
gi|511838875	G9KXZ5	WD repeat, sterile alpha motif and U-box domain containing 1 (Fragment) OS=Mustela putorius furo PE=2 SV=1 - [G9KXZ5_MUSPF]	3.38	1	1	1	474	52.2626	6.06201	0.64672	0.668538	0.73066	0.681973	0.00619356
gi|511849128	M3YQA7	envoplakin isoform X4=Mustela putorius furo GN=EVPL PE=4 SV=1 - [M3YQA7_MUSPF]	18.05	26	27	39	2033	231.057	7.13721	0.832444	0.785071	0.825968	0.814494	0.00633026
gi|10438010	M3YUS4	M-phase phospho homolog=Mustela putorius furo PE=4 SV=1 - [M3YUS4_MUSPF]	15.22	2	2	3	184	20.149	5.21143	0.716767	0.786253	0.746866	0.749962	0.0064119
gi|73965148	M3YA06	ADP-ribosylation factor 2-like=Mustela putorius furo GN=Arf2 PE=3 SV=1 - [M3YA06_MUSPF]	60.77	1	9	32	181	20.7198	6.58057	0.811507	0.750323	0.780755	0.780862	0.00643348
gi|511925038	M3YJY8	Mitochondrial ribosomal protein S18B=Mustela putorius furo GN=MRPS18B PE=3 SV=1 - [M3YJY8_MUSPF]	3.88	1	1	1	258	29.292	9.26123	0.796413	0.820289	0.761642	0.792781	0.00668414
gi|512011090	G9KWP0	Uroplakin 3B (Fragment) OS=Mustela putorius furo PE=2 SV=1 - [G9KWP0_MUSPF]	14.29	1	1	1	77	8.35241	10.7847	0.719716	0.671812	0.752603	0.71471	0.00669216
gi|511883659	G9K4X9	Heat shock 27kDa protein 1 (Fragment) OS=Mustela putorius furo PE=2 SV=1 - [G9K4X9_MUSPF]	35.44	1	8	35	206	22.7506	6.40479	0.708412	0.772419	0.701587	0.727473	0.00678268
gi|511906743	G9KJW8	RAB, member of RAS oncoprotein family-like 3 (Fragment) OS=Mustela putorius furo PE=2 SV=1 - [G9KJW8_MUSPF]	4.66	1	1	1	236	26.3806	7.89893	0.816334	0.762004	0.810221	0.796186	0.00703202
gi|511885805	M3YZ45	stromal interaction molecule 2 isoform X2=Mustela putorius furo GN=STIM2 PE=4 SV=1 - [M3YZ45_MUSPF]	4.19	3	3	3	836	93.1129	7.48877	0.805633	0.852853	0.809247	0.822577	0.00723478
gi|511829476	M1EQV0	Fidgetin-like 1 (Fragment) OS=Mustela putorius furo PE=2 SV=1 - [M1EQV0_MUSPF]	8.26	1	3	5	448	49.1492	8.23584	0.842532	0.787233	0.813432	0.814399	0.0073232
gi|511846076	M3YLM1	trinucleotide repeat-containing gene 6A isoform X2=Mustela putorius furo GN=TNRC6A PE=4 SV=1 - [M3YLM1_MUSPF]	1.92	2	2	2	1717	182.553	6.771	0.753919	0.724167	0.796308	0.758131	0.00740637
gi|511909743	M3XRV3	zinc finger and BTB domain-containing 10 isoform 1=Mustela putorius furo GN=ZBTB10 PE=4 SV=1 - [M3XRV3_MUSPF]	2.3	1	1	1	868	94.4425	5.16064	0.762531	0.815002	0.752726	0.776753	0.0074159
gi|511836785	M3Y2M5	transcription factor GATA-6=Mustela putorius furo GN=GATA6 PE=4 SV=1 - [M3Y2M5_MUSPF]	1.87	1	1	1	482	49.7831	8.22119	0.49826	0.323493	0.370065	0.397272	0.00743214
gi|511914923	G9KKX3	Regulatory factor X, 5 (Fragment) OS=Mustela putorius furo PE=2 SV=1 - [G9KKX3_MUSPF]	5.2	3	3	4	615	65.5509	9.34912	0.837414	0.788877	0.783448	0.803246	0.00751698
gi|511951833	M3Z2P1	pericentriolar material 1 isoform X2=Mustela putorius furo GN=PCM1 PE=4 SV=1 - [M3Z2P1_MUSPF]	3.09	2	6	6	2134	239.982	4.99561	0.752854	0.80846	0.808378	0.789897	0.007682
gi|511848172	M1EN30	Dedicator of cytokinesis 6 (Fragment) OS=Mustela putorius furo PE=2 SV=1 - [M1EN30_MUSPF]	15.33	7	10	15	822	87.7434	5.8208	0.782658	0.771318	0.830478	0.794818	0.00771571
gi|511849083	M3YPW3	Inactive rhomboid protein OS=Mustela putorius furo GN=RHBDF2 PE=3 SV=1 - [M3YPW3_MUSPF]	3.62	2	2	2	828	93.5226	8.79248	0.848181	0.799753	0.841234	0.829722	0.00779112
gi|511890018	M1EJ79	Cdc2-related kinase, arginine/serine-rich (Fragment) OS=Mustela putorius furo PE=2 SV=1 - [M1EJ79_MUSPF]	8.44	1	4	6	711	78.0204	5.92236	0.479801	0.619794	0.547326	0.548974	0.0079362
gi|511864485	M3XQ78	D-tyrosyl-tRNA(Tyr) deacylase OS=Mustela putorius furo GN=DTD1 PE=3 SV=1 - [M3XQ78_MUSPF]	6.7	1	1	1	209	23.381	8.23584	0.433452	0.543737	0.576923	0.518037	0.00799826
gi|511875266	M1EMR3	DnaJ-like protein, subfamily C, member 1 (Fragment) OS=Mustela putorius furo PE=2 SV=1 - [M1EMR3_MUSPF]	6.5	3	3	4	554	64.2596	8.85107	0.725827	0.65344	0.625466	0.668244	0.0080265
gi|2286213	M1ET56	Guanine nucleotide binding protein, q polypeptide (Fragment) OS=Mustela putorius furo PE=2 SV=1 - [M1ET56_MUSPF]	13.89	1	3	4	252	29.6099	4.94482	0.802963	0.738419	0.736932	0.759438	0.00808804
gi|511856781	M3XVS1	CDK2-associated and cullin domain-containing 1=Mustela putorius furo GN=CACUL1 PE=4 SV=1 - [M3XVS1_MUSPF]	6.74	2	2	2	371	41.2426	5.18604	0.851507	0.797698	0.80516	0.818122	0.00845527
gi|511974128	M1EKU7	Collagen, type XIV, alpha 1 (Fragment) OS=Mustela putorius furo PE=2 SV=1 - [M1EKU7_MUSPF]	0.6	1	1	1	1339	142.116	5.10986	0.469112	0.270486	0.396404	0.378668	0.00860745
gi|511833880	M3YYN2	LZIC isoform X2=Mustela putorius furo GN=LZIC PE=4 SV=1 - [M3YYN2_MUSPF]	4.21	1	1	1	190	21.425	5.0083	0.750975	0.655899	0.681948	0.696274	0.00860938
gi|281349685	M3YC24	AN1-type zinc finger 5=Mustela putorius furo GN=ZFAND5 PE=4 SV=1 - [M3YC24_MUSPF]	12.21	1	1	1	213	23.087	8.51416	0.709376	0.772579	0.782786	0.754914	0.00866128
gi|511888312	M3XSH8	Glycerol-3-phosphate acyltransferase 1, mitochondrial OS=Mustela putorius furo GN=GPAM PE=3 SV=1 - [M3XSH8_MUSPF]	2.42	1	1	1	828	93.6614	7.84033	0.810436	0.804724	0.747955	0.787705	0.00870991
gi|387915566	G9K3K7	Proteinral transcription factor IIA, 2, 12kDa (Fragment) OS=Mustela putorius furo PE=2 SV=1 - [G9K3K7_MUSPF]	10.45	1	1	1	67	7.75509	9.979	0.762359	0.723133	0.671027	0.718839	0.00873582
gi|511899033	M1EJH8	CTF18, chromosome transmission fidelity factor 18-like protein (Fragment) OS=Mustela putorius furo PE=2 SV=1 - [M1EJH8_MUSPF]	5.9	4	4	4	814	90.4585	8.60205	0.842153	0.782134	0.819895	0.814727	0.00882173
gi|511899033	G9KVG5	TSC22 domain family, member 3 isoform 1 (Fragment) OS=Mustela putorius furo PE=2 SV=1 - [G9KVG5_MUSPF]	7.35	1	1	1	136	14.9912	4.67822	0.775405	0.796755	0.721814	0.764658	0.00885262
gi|511854070	G9KL19	Inactive rhomboid protein (Fragment) OS=Mustela putorius furo PE=2 SV=1 - [G9KL19_MUSPF]	4.86	2	2	2	494	56.0136	9.72998	0.769709	0.758033	0.690475	0.739406	0.00886212
gi|511855302	M3YET9	codanin-1 isoform X2=Mustela putorius furo GN=CDAN1 PE=4 SV=1 - [M3YET9_MUSPF]	2.19	2	2	2	1143	125.468	6.62451	0.620966	0.494057	0.611104	0.575376	0.00908823
gi|511836048	G9K942	Leucine-zipper-like transcriptional regulator 1-like protein (Fragment) OS=Mustela putorius furo PE=2 SV=1 - [G9K942_MUSPF]	2.71	1	1	1	554	62.6022	6.87354	0.650743	0.626791	0.732336	0.669957	0.00923994
gi|511830220	M3YLY4	platelet-activating factor acetylhydrolase isoform X1=Mustela putorius furo GN=PLA2G7 PE=4 SV=1 - [M3YLY4_MUSPF]	38.96	15	15	29	444	49.785	5.92236	0.717732	0.795569	0.774907	0.762736	0.00948989
gi|47522616	M3Z8R0	ubiquitin FUBI=Mustela putorius furo PE=3 SV=1 - [M3Z8R0_MUSPF]	7.58	1	1	1	132	14.3087	10.1108	0.725493	0.800513	0.728651	0.751552	0.00958286
gi|511896100	M1EM34	DNA-directed RNA polymerase I subunit RPA34=Mustela putorius furo PE=2 SV=1 - [M1EM34_MUSPF]	3.28	1	1	1	518	55.8543	8.90967	0.796169	0.770982	0.71635	0.761167	0.00959021
gi|511914353	G9L0D3	lanosterol 14-alpha demethylase-like=Mustela putorius furo PE=2 SV=1 - [G9L0D3_MUSPF]	28.49	12	12	21	502	56.6693	8.27979	0.787624	0.838016	0.772121	0.799253	0.00967575
gi|511925048	M3YJY0	PREDICTED: uncharacterized protein C6orf136 homolog isoform X1=Mustela putorius furo GN=2310061I04Rik PE=4 SV=1 - [M3YJY0_MUSPF]	3.82	1	1	1	314	35.7165	8.99756	0.755918	0.656854	0.717562	0.710111	0.00975226
gi|511853705	M3YAC6	Resistance to inhibitors of cholinesterase 8 homolog A=Mustela putorius furo GN=RIC8A PE=4 SV=1 - [M3YAC6_MUSPF]	16.17	1	7	10	501	56.1173	5.79541	0.684655	0.583304	0.68931	0.652423	0.00975655
gi|511951969	M3YQH7	aldehyde oxidase-like=Mustela putorius furo GN=AOX1 PE=4 SV=1 - [M3YQH7_MUSPF]	5.93	6	6	7	1332	147.318	8.22119	0.789505	0.768182	0.836496	0.798061	0.00983827
gi|90076396	G9KCA5	MYST histone acetyltransferase 2 (Fragment) OS=Mustela putorius furo PE=2 SV=1 - [G9KCA5_MUSPF]	12.45	2	2	2	241	26.5086	7.00537	0.782079	0.824928	0.844365	0.817124	0.00997097
gi|511917363	M3Y1B5	xanthine dehydrogenase oxidase isoform X1=Mustela putorius furo GN=XDH PE=4 SV=1 - [M3Y1B5_MUSPF]	10.28	10	10	12	1333	146.558	7.29834	0.82216	0.854515	0.7929	0.823192	0.00997721
gi|511842255	M1ESS9	Ferrochelatase (Fragment) OS=Mustela putorius furo PE=2 SV=1 - [M1ESS9_MUSPF]	8.44	2	2	3	379	43.0392	8.52881	0.82772	0.758953	0.806792	0.797822	0.00998142
gi|511877529	M3XN49	cartilage intermediate layer 1=Mustela putorius furo GN=CILP PE=4 SV=1 - [M3XN49_MUSPF]	1.1	1	1	1	1184	132.413	8.23584	0.814222	0.777338	0.735393	0.775651	0.0101458
gi|511845441	M3YTJ2	zinc finger 207 isoform 1=Mustela putorius furo GN=ZNF207 PE=4 SV=1 - [M3YTJ2_MUSPF]	8.8	3	3	7	534	56.9803	9.0415	0.70142	0.727402	0.790762	0.739862	0.0102433
gi|511851591	M3Y2I4	tripartite motif-containing 29=Mustela putorius furo GN=TRIM29 PE=4 SV=1 - [M3Y2I4_MUSPF]	3.23	2	2	4	620	68.7708	7.28369	0.772931	0.752178	0.683738	0.736282	0.01028
gi|511850446	M3YZW8	dynamin-binding -like=Mustela putorius furo GN=DNMBP PE=4 SV=1 - [M3YZW8_MUSPF]	1.69	2	2	3	1597	178.715	5.40186	0.58528	0.422848	0.549126	0.519085	0.0103202
gi|511877312	M3XM71	chromodomain-helicase-DNA-binding 8=Mustela putorius furo GN=CHD8 PE=4 SV=1 - [M3XM71_MUSPF]	5.58	6	9	10	2580	290.244	6.46826	0.82765	0.842696	0.780361	0.816902	0.0103568
gi|511886887	G9KG28	Peroxisomal bioproteinis factor 16 (Fragment) OS=Mustela putorius furo GN=PEX16 PE=2 SV=1 - [G9KG28_MUSPF]	10.68	2	2	2	337	38.6298	9.83252	0.731575	0.812622	0.753186	0.765794	0.0105348
gi|384482349	G9KM69	Retinoid X receptor, alpha (Fragment) OS=Mustela putorius furo PE=2 SV=1 - [G9KM69_MUSPF]	16.83	1	3	3	202	22.7189	7.21045	0.68981	0.660597	0.764654	0.70502	0.0108554
gi|511897569	M1EKQ6	Dehydrogenase/reductase X-linked (Fragment) OS=Mustela putorius furo PE=2 SV=1 - [M1EKQ6_MUSPF]	6.34	1	1	1	284	31.8452	7.85498	0.837613	0.791079	0.851811	0.826834	0.0110335
gi|512007625	M3YX98	DNA-3-methyladenine glycosylase=Mustela putorius furo GN=MPG PE=3 SV=1 - [M3YX98_MUSPF]	6.06	1	1	1	297	32.2595	9.51025	0.834498	0.772078	0.829109	0.811895	0.0110831
gi|301783889	G9KAB5	Methylphosphate capping enzyme (Fragment) OS=Mustela putorius furo PE=2 SV=1 - [G9KAB5_MUSPF]	5.66	2	2	2	671	73.2384	10.0962	0.709775	0.584338	0.666855	0.653656	0.0111062
gi|511852230	M3YSQ5	MKL myocardin 2 isoform X1=Mustela putorius furo GN=MKL2 PE=4 SV=1 - [M3YSQ5_MUSPF]	4.76	3	4	6	1092	117.36	5.8335	0.794697	0.700815	0.746027	0.74718	0.0113018
gi|512008499	G9KJR9	RAB25, member RAS oncoprotein family (Fragment) OS=Mustela putorius furo PE=2 SV=1 - [G9KJR9_MUSPF]	6.53	1	1	1	199	21.8214	7.97217	0.711419	0.588125	0.675867	0.65847	0.011314
gi|431918027	M3YS36	casein kinase I isoform alpha isoform X1=Mustela putorius furo GN=Csnk1a1 PE=3 SV=1 - [M3YS36_MUSPF]	26.3	1	8	17	365	41.9104	9.59814	0.830516	0.865215	0.80327	0.833	0.0113258
gi|511882991	G9KGS8	Praja ring finger 2 (Fragment) OS=Mustela putorius furo PE=2 SV=1 - [G9KGS8_MUSPF]	4.2	2	2	2	667	73.9089	4.39893	0.644134	0.733239	0.743308	0.706894	0.0113635
gi|545506124	M1EJ92	Cellular repressor of E1A-stimulated protein 1 (Fragment) OS=Mustela putorius furo PE=2 SV=1 - [M1EJ92_MUSPF]	12.06	1	1	1	141	15.7479	8.86572	0.775854	0.846464	0.808439	0.810252	0.0113657
gi|511900520	M3XXJ1	RNA-binding 15 isoform 1=Mustela putorius furo GN=RBM15 PE=4 SV=1 - [M3XXJ1_MUSPF]	3.92	3	3	4	970	106.304	10.0815	0.796594	0.709529	0.772226	0.75945	0.0114235
gi|511840121	M3Y6M9	sphingomyelin phosphodiesterase 3 isoform X1=Mustela putorius furo GN=SMPD3 PE=4 SV=1 - [M3Y6M9_MUSPF]	16.41	9	9	13	658	71.2811	5.71924	0.636897	0.730045	0.736914	0.701285	0.0114597
gi|511867091	G9KLP3	Retinitis pigmentosa 2 (Fragment) OS=Mustela putorius furo PE=2 SV=1 - [G9KLP3_MUSPF]	3.45	1	1	1	290	32.4459	4.90674	0.759333	0.652873	0.66806	0.693422	0.0115562
gi|511870280	M3YJC7	CD59 glyco=Mustela putorius furo GN=CD59 PE=4 SV=1 - [M3YJC7_MUSPF]	22.22	2	2	8	117	12.8113	7.92822	0.786131	0.852463	0.797153	0.811916	0.0116963
gi|511881162	M3YHF6	misshapen-like kinase 1-like isoform X8=Mustela putorius furo GN=MINK1 PE=4 SV=1 - [M3YHF6_MUSPF]	6.09	4	5	6	1264	142.027	7.63525	0.761513	0.839475	0.793779	0.798256	0.0123357
gi|511883638	G9KWP1	Uroplakin 3B isoform b (Fragment) OS=Mustela putorius furo PE=2 SV=1 - [G9KWP1_MUSPF]	9.92	2	2	2	252	27.1641	8.36768	0.809218	0.736433	0.808833	0.784828	0.0124118
gi|511900705	M3Y1M8	membrane-associated guanylate WW and PDZ domain-containing 3 isoform X1=Mustela putorius furo GN=MAGI3 PE=4 SV=1 - [M3Y1M8_MUSPF]	1.3	1	1	2	1466	160.699	8.19189	0.835298	0.754825	0.77926	0.789794	0.0125991
gi|115502204	M3Z7Z9	Glyceraldehyde-3-phosphate dehydrogenase OS=Mustela putorius furo PE=3 SV=1 - [M3Z7Z9_MUSPF]	32.54	1	11	76	338	36.2534	7.56201	0.814108	0.761301	0.836411	0.80394	0.0126582
gi|511848913	M3YLG9	E3 SUMO- ligase CBX4=Mustela putorius furo GN=CBX4 PE=4 SV=1 - [M3YLG9_MUSPF]	7.04	2	2	3	540	58.8599	9.23193	0.84196	0.859162	0.795085	0.832069	0.0127517
gi|511829239	M3YDI5	ATP-binding cassette sub-family D member 4=Mustela putorius furo GN=ABCD4 PE=4 SV=1 - [M3YDI5_MUSPF]	4.29	2	2	2	606	68.6476	6.48096	0.775819	0.691357	0.779674	0.74895	0.012922
gi|511910669	M3Y4Y5	type II cytoskeletal 8=Mustela putorius furo PE=3 SV=1 - [M3Y4Y5_MUSPF]	51.96	20	27	74	510	56.3436	5.70654	0.706697	0.804704	0.749359	0.753587	0.0129983
gi|511833553	M3YXQ9	arginine deiminase type-1=Mustela putorius furo GN=PADI1 PE=4 SV=1 - [M3YXQ9_MUSPF]	7.66	4	4	4	653	72.877	6.37939	0.851434	0.781497	0.829399	0.820777	0.01301
gi|545205720	M3YDY5	serine protease HTR4-like=Mustela putorius furo PE=4 SV=1 - [M3YDY5_MUSPF]	7.94	1	1	1	126	13.9292	6.68311	0.538709	0.311338	0.363192	0.404413	0.0130812
gi|511912328	M3XTT9	cadherin EGF LAG seven-pass G-type receptor 1=Mustela putorius furo GN=CELSR1 PE=3 SV=1 - [M3XTT9_MUSPF]	0.8	1	1	1	2735	299.032	5.8335	0.800147	0.709355	0.710278	0.739927	0.0131414
gi|511880654	G9KWY6	Ubiquitin specific protease 43 (Fragment) OS=Mustela putorius furo PE=2 SV=1 - [G9KWY6_MUSPF]	12.73	1	1	1	110	11.7783	11.3267	0.819617	0.749247	0.821869	0.796911	0.013502
gi|281340269	M3Y1R4	mitotic spindle-associated MMXD complex subunit MIP18=Mustela putorius furo GN=FAM96B PE=4 SV=1 - [M3Y1R4_MUSPF]	38.32	2	3	7	167	18.1453	5.19873	0.76506	0.836301	0.827623	0.809661	0.013617
gi|511980017	G9KKM6	Reticulocalbin 2, EF-hand calcium binding domain protein (Fragment) OS=Mustela putorius furo PE=2 SV=1 - [G9KKM6_MUSPF]	11.04	2	2	2	308	35.943	4.37354	0.815293	0.852973	0.777499	0.815255	0.0136247
gi|511906683	M3YHN4	type I cytoskeletal 19=Mustela putorius furo GN=KRT19 PE=3 SV=1 - [M3YHN4_MUSPF]	69.55	21	26	85	404	44.4145	5.09717	0.743016	0.826259	0.748131	0.772469	0.0137264
gi|511869473	M3YJ26	pleckstrin homology domain-containing family A member 5 isoform X1=Mustela putorius furo GN=PLEKHA5 PE=4 SV=1 - [M3YJ26_MUSPF]	1.11	1	1	1	1169	133.616	8.26514	0.69785	0.603804	0.732026	0.677893	0.0138707
gi|511849596	G9KP55	Solute carrier family 16, member 6 (Fragment) OS=Mustela putorius furo PE=2 SV=1 - [G9KP55_MUSPF]	14.05	2	2	2	242	25.8683	5.56689	0.826431	0.824663	0.754579	0.801891	0.0139671
gi|511849596	G9KT10	Testis expressed 264 (Fragment) OS=Mustela putorius furo PE=2 SV=1 - [G9KT10_MUSPF]	4.49	1	1	1	312	33.8127	4.99561	0.642434	0.76508	0.703828	0.703781	0.0139866
gi|511896822	M3YK39	tRNA-splicing endonuclease subunit Sen15=Mustela putorius furo GN=TSEN15 PE=4 SV=1 - [M3YK39_MUSPF]	9.14	1	1	1	175	18.6321	4.62744	0.777237	0.671013	0.751073	0.733108	0.0140321
gi|511891382	M3XXM8	ubiquitin-associated 2 isoform X3=Mustela putorius furo GN=UBAP2 PE=4 SV=1 - [M3XXM8_MUSPF]	5.29	5	5	6	1135	118.781	7.23975	0.787742	0.852102	0.846082	0.828642	0.0140438
gi|511901097	G9L2R1	AP-5 complex subunit beta-1=Mustela putorius furo PE=2 SV=1 - [G9L2R1_MUSPF]	2.4	1	1	1	832	89.1874	6.45557	0.729014	0.815713	0.797976	0.780901	0.0142562
gi|511882254	G9KB79	MPV17 mitochondrial membrane protein-like 2 (Fragment) OS=Mustela putorius furo GN=MPV17L2 PE=2 SV=1 - [G9KB79_MUSPF]	8.74	1	1	1	206	23.1268	9.02686	0.735224	0.827062	0.762539	0.774942	0.0143219
gi|511861850	M3XUE1	T-box transcription factor TBX3 isoform 2=Mustela putorius furo GN=TBX3 PE=4 SV=1 - [M3XUE1_MUSPF]	2.91	1	1	1	757	80.6444	8.00146	0.681894	0.516999	0.615477	0.60479	0.0143738
gi|511991022	G9KLG2	Ring finger protein 170 (Fragment) OS=Mustela putorius furo PE=2 SV=1 - [G9KLG2_MUSPF]	5.38	1	1	1	260	29.8813	5.59229	0.659015	0.771894	0.663804	0.698238	0.0145899
gi|511896705	M3YIX2	centrosome-associated 350 isoform X2=Mustela putorius furo GN=CEP350 PE=4 SV=1 - [M3YIX2_MUSPF]	1.24	3	3	5	3156	355.429	6.59521	0.743366	0.827364	0.743916	0.771549	0.0145976
gi|511838660	M1EI36	D-2-hydroxyglutarate dehydrogenase (Fragment) OS=Mustela putorius furo PE=2 SV=1 - [M1EI36_MUSPF]	1.89	1	1	1	477	51.8729	6.53662	0.701467	0.805083	0.722479	0.74301	0.0148067
gi|511866380	M3XVE0	autophagy-related 2 homolog B=Mustela putorius furo GN=ATG2B PE=4 SV=1 - [M3XVE0_MUSPF]	1.59	3	3	3	2078	232.395	5.8335	0.775505	0.727572	0.823586	0.775554	0.0149094
gi|511914504	G9KUM0	Target of myb1-like 2 (Fragment) OS=Mustela putorius furo PE=2 SV=1 - [G9KUM0_MUSPF]	4.71	1	1	1	425	46.6003	4.97021	0.687171	0.763736	0.633929	0.694945	0.0149113
gi|548522391	G9KFH6	Polycomb group ring finger 5 (Fragment) OS=Mustela putorius furo PE=2 SV=1 - [G9KFH6_MUSPF]	10.19	1	1	1	108	12.7383	6.50732	0.705672	0.585627	0.545949	0.612416	0.015002
gi|511859672	G9K4I7	High mobility group nucleosomal binding domain 3 (Fragment) OS=Mustela putorius furo PE=2 SV=1 - [G9K4I7_MUSPF]	8.51	1	1	1	94	10.3547	10.4038	0.697502	0.80398	0.723917	0.7418	0.0150252
gi|511896223	M1EGD3	Basal cell adhesion molecule (Fragment) OS=Mustela putorius furo PE=2 SV=1 - [M1EGD3_MUSPF]	34.83	14	14	30	600	64.5989	6.0874	0.803647	0.859926	0.783578	0.815717	0.0150302
gi|511863350	M3Y9J7	Cytoplasmic tRNA 2-thiolation protein 2 OS=Mustela putorius furo GN=CTU2 PE=3 SV=1 - [M3Y9J7_MUSPF]	2.58	1	1	1	542	58.4961	6.91748	0.844754	0.770424	0.833246	0.816141	0.0154195
gi|511882629	M3YXC1	bromodomain-containing 4=Mustela putorius furo GN=BRD4 PE=4 SV=1 - [M3YXC1_MUSPF]	7.11	4	9	14	1420	158.552	8.98291	0.841053	0.752266	0.79649	0.796603	0.015511
gi|511894736	G9KK85	Arginyl-tRNA synthetase 2, mitochondrial (Fragment) OS=Mustela putorius furo PE=2 SV=1 - [G9KK85_MUSPF]	4.38	2	3	3	548	62.047	7.25439	0.843141	0.754956	0.782406	0.793501	0.0155489
gi|511832600	G9L2I4	TPA: KIAA1522-like=Mustela putorius furo PE=2 SV=1 - [G9L2I4_MUSPF]	21.43	1	1	4	84	8.60252	11.5464	0.815244	0.849612	0.767171	0.810676	0.0155752
gi|511991679	G9KBG7	Mitochondrial ribosomal protein S5 (Fragment) OS=Mustela putorius furo PE=2 SV=1 - [G9KBG7_MUSPF]	7.94	3	3	3	428	48.0072	10.1548	0.714474	0.812478	0.783557	0.77017	0.0156271
gi|511843713	M3XXI2	peptidyl-glycine alpha-amidating monooxygenase isoform X2=Mustela putorius furo GN=PAM PE=4 SV=1 - [M3XXI2_MUSPF]	1.56	1	1	2	963	107.26	6.62451	0.743322	0.5983	0.668065	0.669896	0.0157131
gi|511840117	M3Y6J1	Y+L amino acid transporter 2=Mustela putorius furo GN=SLC7A6 PE=4 SV=1 - [M3Y6J1_MUSPF]	1.56	1	1	1	513	56.5065	5.23682	0.760533	0.838814	0.826706	0.808684	0.0157881
gi|511869817	G9K8F1	Loss of heterozygosity, 12, chromosomal region 1 (Fragment) OS=Mustela putorius furo PE=2 SV=1 - [G9K8F1_MUSPF]	13.33	2	2	2	180	20.6407	7.97217	0.82332	0.723487	0.746102	0.764303	0.0160466
gi|537271421	M1ETA0	Protein kinase, AMP-activated, beta 2 non-catalytic subunit (Fragment) OS=Mustela putorius furo PE=2 SV=1 - [M1ETA0_MUSPF]	10.26	1	1	1	156	17.76	6.18896	0.809767	0.699584	0.747354	0.752235	0.0161763
gi|472378956	M3YCU5	Histone-lysine N-methyltransferase OS=Mustela putorius furo GN=KMT2C PE=4 SV=1 - [M3YCU5_MUSPF]	0.8	2	2	2	4641	506.833	6.80029	0.702197	0.54564	0.661693	0.63651	0.0162538
gi|511943923	M3Y2M0	Diacylglycerol kinase OS=Mustela putorius furo GN=DGKZ PE=3 SV=1 - [M3Y2M0_MUSPF]	3.1	1	2	2	934	104.365	7.89893	0.809834	0.713161	0.70804	0.743678	0.0162804
gi|511913665	M3Z1W1	numb isoform X2=Mustela putorius furo GN=NUMBL PE=4 SV=1 - [M3Z1W1_MUSPF]	7.25	1	4	5	593	62.8208	8.82178	0.636292	0.504507	0.672805	0.604535	0.0162974
gi|511843071	G9L2Q0	peptidyl-tRNA hydrolase PTRHD1=Mustela putorius furo PE=2 SV=1 - [G9L2Q0_MUSPF]	6.47	1	1	1	139	15.7962	9.1001	0.832994	0.778797	0.735806	0.782532	0.0163098
gi|440909355	M3YEV3	Mothers against decapentaplegic homolog OS=Mustela putorius furo GN=SMAD5 PE=3 SV=1 - [M3YEV3_MUSPF]	11.61	2	5	6	465	52.2247	7.7085	0.844565	0.817152	0.75985	0.807189	0.0163448
gi|511866658	M3XX60	zinc finger FYVE domain-containing 1 isoform 1=Mustela putorius furo GN=ZFYVE1 PE=4 SV=1 - [M3XX60_MUSPF]	2.67	1	1	1	787	88.0331	7.43018	0.848468	0.832632	0.770958	0.817353	0.0163472
gi|511910502	M3Y3I1	cyclic AMP-dependent transcription factor ATF-7 isoform X1=Mustela putorius furo PE=4 SV=1 - [M3Y3I1_MUSPF]	14.96	4	5	5	488	52.3929	8.41162	0.854183	0.778669	0.773911	0.802254	0.0168526
gi|511908569	M3XS34	HIV Tat-specific factor 1 homolog=Mustela putorius furo GN=HTATSF1 PE=4 SV=1 - [M3XS34_MUSPF]	8.34	4	4	8	767	87.7596	4.43701	0.859795	0.845799	0.786777	0.83079	0.0170388
gi|511870361	G9KFT7	Dihydrolipoamide acetyltransferase component of pyruvate dehydrogenase complex (Fragment) OS=Mustela putorius furo PE=2 SV=1 - [G9KFT7_MUSPF]	13.08	6	6	7	474	51.1261	6.81494	0.811423	0.864511	0.783171	0.819701	0.017042
gi|511895935	M1EPS5	Fukutin related protein (Fragment) OS=Mustela putorius furo PE=2 SV=1 - [M1EPS5_MUSPF]	7.98	1	1	1	163	17.3602	5.13525	0.823752	0.718129	0.751268	0.764383	0.0170734
gi|512007615	M3YWV6	FAM173A=Mustela putorius furo GN=FAM173A PE=4 SV=1 - [M3YWV6_MUSPF]	5.49	1	1	1	182	19.3548	8.38232	0.755886	0.773692	0.846001	0.79186	0.0170779
gi|511856616	G9KH44	Pleckstrin-like proteiny domain containing, family A member 1 (Fragment) OS=Mustela putorius furo PE=2 SV=1 - [G9KH44_MUSPF]	3.99	1	1	1	301	34.4214	8.6167	0.557536	0.649012	0.72216	0.642902	0.0173231
gi|511858191	M3XQ41	Dystrobrevin OS=Mustela putorius furo GN=DTNA PE=3 SV=1 - [M3XQ41_MUSPF]	12.71	6	6	8	724	82.0562	7.1665	0.815649	0.875592	0.801849	0.83103	0.0174749
gi|511899288	M3YF22	CIP2A isoform 1=Mustela putorius furo PE=4 SV=1 - [M3YF22_MUSPF]	5.92	2	3	4	473	53.9105	6.49365	0.737089	0.832525	0.801528	0.79038	0.0175098
gi|511867730	M3Y2L8	KHNYN isoform X2=Mustela putorius furo GN=KHNYN PE=4 SV=1 - [M3Y2L8_MUSPF]	1.63	1	1	1	674	74.7248	7.02002	0.809659	0.801165	0.874392	0.828405	0.0176795
gi|511839983	G9KK47	RAN binding protein 10 (Fragment) OS=Mustela putorius furo PE=2 SV=1 - [G9KK47_MUSPF]	2.95	1	1	1	407	44.4671	5.99854	0.636955	0.745421	0.759928	0.714102	0.0179239
gi|511852519	M3YTV4	periplakin isoform X1=Mustela putorius furo GN=PPL PE=4 SV=1 - [M3YTV4_MUSPF]	16.29	25	26	41	1756	204.415	5.61768	0.788995	0.868082	0.802154	0.819744	0.0179282
gi|511916738	G9KYT9	Zinc finger, DHHC-type containing 5 (Fragment) OS=Mustela putorius furo PE=2 SV=1 - [G9KYT9_MUSPF]	9.59	3	3	3	469	49.9254	9.53955	0.798836	0.746727	0.677294	0.740952	0.0179726
gi|511874922	M3YRJ2	crumbs homolog 2=Mustela putorius furo GN=CRB2 PE=4 SV=1 - [M3YRJ2_MUSPF]	2.09	2	2	2	1195	125.352	5.41455	0.688771	0.804281	0.764069	0.752373	0.0181821
gi|511848074	M3XZW4	chromosome 19 open reading frame 43=Mustela putorius furo GN=C19orf43 PE=4 SV=1 - [M3XZW4_MUSPF]	19.89	3	3	5	176	18.4063	9.43701	0.770696	0.827366	0.719321	0.772461	0.0182902
gi|511942412	G9KFF0	Protocadherin gamma subfamily A, 2 (Fragment) OS=Mustela putorius furo PE=2 SV=1 - [G9KFF0_MUSPF]	5.3	1	1	1	321	34.7904	4.61475	0.677648	0.590404	0.746154	0.671402	0.0182973
gi|511916078	M3XYP4	SAFB-like transcription modulator isoform X1=Mustela putorius furo GN=SLTM PE=4 SV=1 - [M3XYP4_MUSPF]	2.03	2	2	5	1034	117.161	8.22119	0.717712	0.799919	0.67373	0.730453	0.0183073
gi|511845499	G9KZN8	Zinc finger protein 830 (Fragment) OS=Mustela putorius furo PE=2 SV=1 - [G9KZN8_MUSPF]	14.4	3	3	4	368	40.9617	5.35107	0.818076	0.802431	0.720547	0.780352	0.0184333
gi|511879582	M3Y2P9	insulin-like growth factor II isoform X3=Mustela putorius furo GN=IGF2 PE=3 SV=1 - [M3Y2P9_MUSPF]	17.19	3	3	8	192	21.3218	9.34912	0.687001	0.801048	0.688029	0.72536	0.0184645
gi|511905738	G9KY09	Wolf-Hirschhorn syndrome candidate 2 (Fragment) OS=Mustela putorius furo PE=2 SV=1 - [G9KY09_MUSPF]	5.6	2	2	2	500	53.9982	9.29053	0.757476	0.815711	0.848349	0.807179	0.0184737
gi|511878549	M3YBC5	DNA mismatch repair Msh3=Mustela putorius furo PE=4 SV=1 - [M3YBC5_MUSPF]	12.31	1	1	1	130	13.3337	9.30518	0.742253	0.592042	0.697466	0.677254	0.0185048
gi|511874357	G9KXR1	WD repeat domain 34 (Fragment) OS=Mustela putorius furo PE=2 SV=1 - [G9KXR1_MUSPF]	7.59	3	3	4	461	50.4835	6.06201	0.797937	0.871224	0.796636	0.821932	0.0186272
gi|6683115	G9K5Z0	Kinase (Fragment) OS=Mustela putorius furo PE=2 SV=1 - [G9K5Z0_MUSPF]	1.95	1	1	1	461	51.9254	7.23975	0.863619	0.77566	0.802657	0.813979	0.019002
gi|511963463	G9KVF3	Tuberous sclerosis 1 (Fragment) OS=Mustela putorius furo PE=2 SV=1 - [G9KVF3_MUSPF]	3.57	1	1	1	280	31.696	6.03662	0.829714	0.75809	0.844209	0.810671	0.0192033
gi|511992699	M1EGE8	Coiled-coil domain containing 59 (Fragment) OS=Mustela putorius furo PE=2 SV=1 - [M1EGE8_MUSPF]	5.33	1	1	1	225	26.687	10.0229	0.718514	0.80579	0.816136	0.780147	0.0192604
gi|511864118	M3YA03	zinc finger ZFPM1=Mustela putorius furo PE=4 SV=1 - [M3YA03_MUSPF]	1.8	1	1	1	666	69.9164	5.79541	0.716197	0.531426	0.585925	0.611183	0.0193005
gi|511905327	G9KUT1	Thiamin pyrophosphokinase 1 (Fragment) OS=Mustela putorius furo PE=2 SV=1 - [G9KUT1_MUSPF]	21.67	3	3	5	203	22.4242	4.93213	0.802393	0.879837	0.817651	0.833293	0.0195941
gi|511830955	M3YSN9	serine incorporator 1=Mustela putorius furo GN=SERINC1 PE=4 SV=1 - [M3YSN9_MUSPF]	6.62	2	2	3	453	50.5433	5.84619	0.783732	0.818791	0.870021	0.824182	0.0197091
gi|511841914	M3XY93	run domain Beclin-1 interacting and cystein-rich containing isoform X4=Mustela putorius furo GN=RUBCN PE=4 SV=1 - [M3XY93_MUSPF]	2.16	1	1	1	1019	113.516	6.16357	0.775353	0.63815	0.733349	0.715617	0.0197673
gi|511874963	G9KCC5	N-6 adenine-specific DNA methyltransferase 1 (Fragment) OS=Mustela putorius furo PE=2 SV=1 - [G9KCC5_MUSPF]	7.14	1	1	1	168	18.1834	5.30029	0.800442	0.856223	0.760598	0.805754	0.0197797
gi|530339601	M3XW74	Golgi apparatus membrane protein TVP23 homolog OS=Mustela putorius furo PE=2 SV=1 - [M3XW74_MUSPF]	3.9	1	1	1	205	23.423	8.07471	0.853849	0.755535	0.791806	0.800397	0.02006
gi|511879553	G9KVL6	Tumor suppressing subtransferable candidate 4 (Fragment) OS=Mustela putorius furo PE=2 SV=1 - [G9KVL6_MUSPF]	4.04	1	1	1	322	33.5153	5.0083	0.783046	0.695716	0.809396	0.76272	0.0203253
gi|545208939	M3YWR1	DNA-binding inhibitor ID-3=Mustela putorius furo GN=ID3 PE=4 SV=1 - [M3YWR1_MUSPF]	15.13	1	2	2	119	12.9607	5.8335	0.677101	0.582633	0.748158	0.669297	0.0203761
gi|511960974	M1ECD3	A kinase anchor protein 13 (Fragment) OS=Mustela putorius furo PE=2 SV=1 - [M1ECD3_MUSPF]	10.34	3	3	5	387	40.0702	4.69092	0.716107	0.82658	0.787979	0.776889	0.0204064
gi|511852343	G9KE72	Nucleotide binding protein 1 (Fragment) OS=Mustela putorius furo PE=2 SV=1 - [G9KE72_MUSPF]	8.88	3	3	5	304	32.2093	5.8335	0.703902	0.81036	0.7962	0.770154	0.0204433
gi|511830344	M3YN63	28S ribosomal mitochondrial=Mustela putorius furo GN=MRPS18A PE=4 SV=1 - [M3YN63_MUSPF]	8.02	2	2	2	237	27.1405	10.5796	0.829368	0.873259	0.787784	0.830137	0.0204605
gi|511845220	M3YRS9	GTPase mitochondrial=Mustela putorius furo GN=ERAL1 PE=3 SV=1 - [M3YRS9_MUSPF]	8.7	2	3	3	437	48.3496	9.1001	0.856109	0.835727	0.769249	0.820362	0.0206544
gi|511959399	M1EEY8	Cdc42 GTPase-activating protein (Fragment) OS=Mustela putorius furo PE=2 SV=1 - [M1EEY8_MUSPF]	1.99	1	1	1	704	75.1789	4.77979	0.648964	0.749161	0.57647	0.658199	0.0207879
gi|119584128	M3XY10	dematin isoform X2=Mustela putorius furo GN=DMTN PE=4 SV=1 - [M3XY10_MUSPF]	7.14	2	2	2	350	38.9287	8.5874	0.733966	0.667363	0.802916	0.734748	0.0210796
gi|511837568	G9KQ63	Smith-Magenis syndrome chromosomal region candidate protein 7 (Fragment) OS=Mustela putorius furo PE=2 SV=1 - [G9KQ63_MUSPF]	8.33	1	1	1	120	12.8937	10.0815	0.700951	0.65593	0.797032	0.717971	0.0210834
gi|511836527	G9KCV2	NDC80-like protein, kinetochore complex component (Fragment) OS=Mustela putorius furo PE=2 SV=1 - [G9KCV2_MUSPF]	2.36	1	1	1	593	68.4658	5.42725	0.736302	0.77394	0.84482	0.785021	0.0212042
gi|511882394	M3YWQ9	6-phosphogluconolactonase=Mustela putorius furo GN=PGLS PE=4 SV=1 - [M3YWQ9_MUSPF]	36.43	7	7	13	258	27.4615	6.04932	0.841038	0.734204	0.799132	0.791458	0.0214949
gi|511853591	G9K4J7	Hematological and neurological expressed 1-like protein (Fragment) OS=Mustela putorius furo PE=2 SV=1 - [G9K4J7_MUSPF]	19.58	4	4	5	189	19.7088	9.15869	0.796163	0.87977	0.815426	0.830453	0.0215133
gi|511850351	G9KNG9	Sideroflexin (Fragment) OS=Mustela putorius furo GN=SFXN3 PE=2 SV=1 - [G9KNG9_MUSPF]	33.33	7	8	11	321	35.6066	9.27588	0.716334	0.830503	0.730123	0.758987	0.0215668
gi|554546780	M1EP52	Guanine nucleotide-binding protein subunit gamma (Fragment) OS=Mustela putorius furo PE=2 SV=1 - [M1EP52_MUSPF]	37.5	2	2	3	80	8.85459	8.47021	0.692012	0.810949	0.68809	0.73035	0.0216304
gi|512013862	M1EM48	Deoxyhypusine synthase (Fragment) OS=Mustela putorius furo PE=2 SV=1 - [M1EM48_MUSPF]	13.86	3	3	3	368	40.6666	5.69385	0.752049	0.60823	0.58273	0.647669	0.0216539
gi|511839450	M3XW49	AKT-interacting isoform X2=Mustela putorius furo GN=AKTIP PE=3 SV=1 - [M3XW49_MUSPF]	7.53	1	1	2	292	33.038	9.15869	0.814703	0.80088	0.882037	0.83254	0.0216827
gi|511934367	M3XQF0	intersectin-1 isoform X2=Mustela putorius furo PE=4 SV=1 - [M3XQF0_MUSPF]	6.39	4	4	4	955	108.112	7.98682	0.867771	0.847436	0.784645	0.833284	0.0217856
gi|511838843	M3XN18	plakophilin-4 isoform X3=Mustela putorius furo GN=PKP4 PE=4 SV=1 - [M3XN18_MUSPF]	5.11	5	5	5	1193	131.884	8.93896	0.862182	0.763279	0.798351	0.807937	0.0219746
gi|511921267	G9KVG9	tRNA splicing endonuclease 34-like protein (Fragment) OS=Mustela putorius furo PE=2 SV=1 - [G9KVG9_MUSPF]	5.08	1	1	2	256	27.6335	9.02686	0.770647	0.642243	0.762299	0.725063	0.0220135
gi|511864485	M3XMD5	182 kDa tankyrase-1-binding isoform X1=Mustela putorius furo GN=TNKS1BP1 PE=4 SV=1 - [M3XMD5_MUSPF]	15.4	18	18	31	1792	187.821	4.94482	0.850879	0.863422	0.78188	0.83206	0.0220352
gi|562885826	G9KKJ1	RNA binding motif protein 9 (Fragment) OS=Mustela putorius furo PE=2 SV=1 - [G9KKJ1_MUSPF]	10.57	2	2	2	388	41.0843	7.26904	0.868632	0.832756	0.778569	0.826652	0.0220532
gi|511902124	M3Z655	fatty acid-binding epidermal-like=Mustela putorius furo PE=3 SV=1 - [M3Z655_MUSPF]	40.3	5	5	24	134	15.1176	7.75244	0.759731	0.847738	0.741324	0.782931	0.0221263
gi|511898397	M3Y7F7	leucine-rich repeat-containing 47=Mustela putorius furo GN=LRRC47 PE=4 SV=1 - [M3Y7F7_MUSPF]	8.5	1	3	5	506	55.2961	9.33447	0.872492	0.780228	0.81351	0.822077	0.0222245
gi|511983670	G9KF24	Paralemmin (Fragment) OS=Mustela putorius furo PE=2 SV=1 - [G9KF24_MUSPF]	3.14	1	1	1	318	33.6247	4.58936	0.840311	0.728901	0.793289	0.7875	0.0223214
gi|511836119	G9K4D2	Protein HIRA (Fragment) OS=Mustela putorius furo PE=2 SV=1 - [G9K4D2_MUSPF]	3.58	2	2	3	810	88.5814	8.20654	0.880495	0.821458	0.793703	0.831885	0.022397
gi|545512699	G9KCF6	NACC family member 2, BEN and BTB domain containing (Fragment) OS=Mustela putorius furo PE=2 SV=1 - [G9KCF6_MUSPF]	12.23	1	2	2	229	25.4526	6.53662	0.727353	0.52856	0.586177	0.61403	0.0226169
gi|511906419	M3YEF0	next to BRCA1 gene 1 isoform X1=Mustela putorius furo GN=NBR1 PE=4 SV=1 - [M3YEF0_MUSPF]	1.36	1	1	1	958	106.203	5.23682	0.71371	0.506202	0.555134	0.591682	0.0227265
gi|355707095	G9KD79	Nuclear factor of kappa light polypeptide protein enhancer in B-cells inhibitor, beta (Fragment) OS=Mustela putorius furo PE=2 SV=1 - [G9KD79_MUSPF]	8.98	2	2	2	323	34.0527	4.77979	0.726443	0.723735	0.718756	0.722978	0.03698
gi|511839248	M3XMZ0	treacle -like=Mustela putorius furo PE=4 SV=1 - [M3XMZ0_MUSPF]	6.89	3	6	11	1132	115.644	5.31299	0.729966	0.752565	0.842897	0.775142	0.0227405
gi|511835126	G9KD99	NFU1 iron-sulfur cluster scaffold-like protein (Fragment) OS=Mustela putorius furo PE=2 SV=1 - [G9KD99_MUSPF]	7.43	1	1	2	202	22.4271	4.41162	0.847968	0.735891	0.763286	0.782382	0.0231957
gi|511840254	M3XV44	T-cell immunomodulatory=Mustela putorius furo GN=ITFG1 PE=4 SV=1 - [M3XV44_MUSPF]	1.41	1	1	1	498	55.7711	5.8335	0.852279	0.741774	0.781175	0.791743	0.0232687
gi|511904488	M3Y7D8	NADH dehydrogenase [ubiquinone] 1 alpha subcomplex subunit 7=Mustela putorius furo GN=Ndufa7 PE=4 SV=1 - [M3Y7D8_MUSPF]	18.03	2	2	3	122	13.6372	10.5356	0.646213	0.794112	0.734859	0.725061	0.0235714
gi|511940908	M3YDW8	proteasomal ATPase-associated factor 1=Mustela putorius furo GN=PAAF1 PE=4 SV=1 - [M3YDW8_MUSPF]	5.99	2	2	2	334	36.027	6.99072	0.77925	0.721266	0.840449	0.780322	0.0236673
gi|511843713	G9KRJ6	Staufen, RNA binding protein,-like protein 1 (Fragment) OS=Mustela putorius furo PE=2 SV=1 - [G9KRJ6_MUSPF]	24.82	1	3	5	141	16.0062	9.34912	0.695113	0.826851	0.742764	0.754909	0.0238115
gi|511867829	M3Y2X6	dehydrogenase reductase SDR family member 1=Mustela putorius furo GN=DHRS1 PE=4 SV=1 - [M3Y2X6_MUSPF]	14.7	3	3	4	313	33.9712	7.84033	0.867245	0.808211	0.766405	0.813953	0.0238391
gi|511964647	G9KYS4	Zinc finger, DHHC-type containing 13 (Fragment) OS=Mustela putorius furo PE=2 SV=1 - [G9KYS4_MUSPF]	11.67	1	1	1	180	19.6455	8.44092	0.826286	0.693704	0.756282	0.758757	0.0242821
gi|7542377	G9KS82	Transforming, acidic coiled-coil containing protein 2 (Fragment) OS=Mustela putorius furo PE=2 SV=1 - [G9KS82_MUSPF]	23.53	2	4	5	238	27.7385	6.11279	0.715805	0.835219	0.72354	0.758188	0.0245223
gi|511920426	M1EKX6	COMM domain containing 5 (Fragment) OS=Mustela putorius furo PE=2 SV=1 - [M1EKX6_MUSPF]	16.67	3	3	3	222	24.2738	7.84033	0.64845	0.604112	0.776429	0.67633	0.0245408
gi|511842894	M3YQE7	retinol dehydrogenase 14=Mustela putorius furo GN=RDH14 PE=3 SV=1 - [M3YQE7_MUSPF]	6.81	2	2	2	382	41.1796	9.29053	0.69139	0.465413	0.617593	0.591465	0.0255091
gi|207080212	G9KEY7	Poly binding protein, cytoplasmic 1 (Fragment) OS=Mustela putorius furo PE=2 SV=1 - [G9KEY7_MUSPF]	48.26	1	11	32	230	26.0571	8.47021	0.784459	0.781414	0.874893	0.813589	0.026009
gi|511986570	M1EEG3	Chromobox-like protein 8 (Fragment) OS=Mustela putorius furo PE=2 SV=1 - [M1EEG3_MUSPF]	9.66	3	3	3	383	42.2487	9.94971	0.748898	0.845078	0.720192	0.771389	0.0262202
gi|511860130	M3YJB8	KAT8 regulatory NSL complex subunit 3 isoform 1=Mustela putorius furo GN=KANSL3 PE=4 SV=1 - [M3YJB8_MUSPF]	5.59	3	3	3	877	93.1806	9.30518	0.794963	0.726135	0.634162	0.71842	0.0262897
gi|511843058	G9KCS4	Nuclear receptor coactivator 1 (Fragment) OS=Mustela putorius furo PE=2 SV=1 - [G9KCS4_MUSPF]	1.46	1	1	1	1304	141.664	6.20166	0.688019	0.51749	0.706365	0.637291	0.0264032
gi|511855799	M3Y4P9	leucine-rich repeat neuronal 4=Mustela putorius furo GN=LRRN4 PE=4 SV=1 - [M3Y4P9_MUSPF]	5.77	2	2	2	745	79.6136	7.56201	0.689978	0.455573	0.610494	0.585348	0.0264617
gi|511852761	M3Z8K5	vasorin=Mustela putorius furo GN=VASN PE=4 SV=1 - [M3Z8K5_MUSPF]	3.86	2	2	3	673	71.7088	7.91357	0.769429	0.873369	0.812024	0.818274	0.0264679
gi|511914607|	M3XLU6	Mitogen-activated protein kinase OS=Mustela putorius furo GN=MAPK7 PE=3 SV=1 - [M3XLU6_MUSPF]	1.6	1	1	1	814	88.1141	5.96045	0.722097	0.501971	0.529405	0.584491	0.0266758
gi|511971707	M3YFA9	zinc finger homeobox 4=Mustela putorius furo GN=ZFHX4 PE=4 SV=1 - [M3YFA9_MUSPF]	0.36	1	1	1	3573	392.455	6.34131	0.58743	0.563532	0.757378	0.636113	0.0269898
gi|511911167	M3YYH7	zinc finger and SCAN domain-containing 25 isoform X2=Mustela putorius furo GN=ZSCAN25 PE=4 SV=1 - [M3YYH7_MUSPF]	3.02	1	1	1	563	63.8446	7.81104	0.834805	0.696968	0.733443	0.755072	0.0271909
gi|511840704	G9KR39	Steroid receptor RNA activator 1 (Fragment) OS=Mustela putorius furo PE=2 SV=1 - [G9KR39_MUSPF]	21.43	3	3	4	224	24.4404	5.68115	0.867707	0.761396	0.773927	0.80101	0.0272599
gi|511879124	M3XWF0	copper chaperone for superoxide dismutase=Mustela putorius furo GN=CCS PE=4 SV=1 - [M3XWF0_MUSPF]	4.14	1	1	1	314	33.1943	5.23682	0.884864	0.801739	0.792954	0.826519	0.0273291
gi|511838531	M3XM27	glypican-1=Mustela putorius furo GN=GPC1 PE=3 SV=1 - [M3XM27_MUSPF]	28.85	11	11	20	558	61.0107	6.23975	0.790887	0.865836	0.751409	0.802711	0.0277334
gi|511970426	G9KYC4	Yip1 domain family, member 3 (Fragment) OS=Mustela putorius furo PE=2 SV=1 - [G9KYC4_MUSPF]	10.1	2	2	2	198	21.7038	4.91943	0.822058	0.676935	0.763262	0.754085	0.0281359
gi|511869777	M1EJB2	Cyclin-dependent kinase inhibitor 1B (Fragment) OS=Mustela putorius furo PE=2 SV=1 - [M1EJB2_MUSPF]	29.01	3	3	3	162	18.3308	6.21436	0.704629	0.814555	0.654527	0.72457	0.0282023
gi|511874850	G9KBE9	Mitochondrial ribosomal protein S2 (Fragment) OS=Mustela putorius furo PE=2 SV=1 - [G9KBE9_MUSPF]	6.13	1	1	1	261	28.866	8.80713	0.66637	0.384547	0.436211	0.495709	0.0282614
gi|511901153	M3YKJ4	Uncharacterized protein OS=Mustela putorius furo GN=LTBP3 PE=4 SV=1 - [M3YKJ4_MUSPF]	4.22	3	3	4	1186	127.475	5.77002	0.76477	0.565059	0.601231	0.643686	0.0284653
gi|511864563	M1EPN5	CSRP2 binding protein (Fragment) OS=Mustela putorius furo PE=2 SV=1 - [M1EPN5_MUSPF]	2.19	1	1	1	732	82.7267	6.46826	0.814445	0.878696	0.772903	0.822015	0.0286173
gi|426252436	G9KKN0	REST corepressor 2 (Fragment) OS=Mustela putorius furo PE=2 SV=1 - [G9KKN0_MUSPF]	5.46	2	2	2	348	39.3721	9.39307	0.799983	0.885927	0.791578	0.825829	0.028677
gi|511838013	M1EIK8	Derlin (Fragment) OS=Mustela putorius furo PE=2 SV=1 - [M1EIK8_MUSPF]	9.96	2	2	2	251	28.7307	9.51025	0.784559	0.757638	0.870831	0.804343	0.0291236
gi|558100259	G9KW80	Ubiquitin-conjugating enzyme E2F (Fragment) OS=Mustela putorius furo PE=2 SV=1 - [G9KW80_MUSPF]	8	1	1	1	125	13.7811	9.30518	0.704325	0.842922	0.761232	0.769493	0.0291245
gi|281349921	M1ENB8	CTF8, chromosome transmission fidelity factor 8-like protein (Fragment) OS=Mustela putorius furo PE=2 SV=1 - [M1ENB8_MUSPF]	6.02	1	1	1	133	14.6	8.95361	0.669591	0.808973	0.784856	0.754473	0.02934
gi|511843817	M1ES01	Engulfment and cell motility 1 (Fragment) OS=Mustela putorius furo PE=2 SV=1 - [M1ES01_MUSPF]	8.34	2	4	4	719	82.4242	5.75732	0.846077	0.868623	0.769001	0.8279	0.0293661
gi|511865808	G9K9B3	Mastermind-like 2 (Fragment) OS=Mustela putorius furo PE=2 SV=1 - [G9K9B3_MUSPF]	13.43	1	1	1	67	7.96817	10.1108	0.847313	0.731905	0.717135	0.765451	0.0294316
gi|511905504	M3Y8V3	60 kDa heat shock mitochondrial isoform X1=Mustela putorius furo GN=Hspd1 PE=3 SV=1 - [M3Y8V3_MUSPF]	69.74	1	30	141	575	61.2046	5.74463	0.67631	0.80515	0.800479	0.760646	0.0296929
gi|511916665	M1EL91	Chemokine receptor 7 (Fragment) OS=Mustela putorius furo PE=2 SV=1 - [M1EL91_MUSPF]	3.6	1	1	1	361	41.4191	7.31299	0.768463	0.877914	0.793636	0.813338	0.0300275
gi|511903313	M3XRA7	prostaglandin F2 receptor negative regulator=Mustela putorius furo GN=PTGFRN PE=4 SV=1 - [M3XRA7_MUSPF]	6.86	5	5	6	874	97.4981	6.06201	0.877043	0.768967	0.7851	0.81037	0.0300929
gi|472344938	G9K7G6	Kelch domain containing 4 (Fragment) OS=Mustela putorius furo PE=2 SV=1 - [G9K7G6_MUSPF]	7.96	3	3	4	515	56.8429	5.85889	0.778288	0.783584	0.879928	0.813933	0.0301013
gi|511844138	M3Z216	ral GTPase-activating subunit beta isoform X1=Mustela putorius furo GN=RALGAPB PE=4 SV=1 - [M3Z216_MUSPF]	9.57	9	9	10	1495	166.767	6.75635	0.851118	0.756216	0.854332	0.820555	0.0306925
gi|511881025	G9KGC2	PHD finger protein 23 (Fragment) OS=Mustela putorius furo GN=PHF23 PE=2 SV=1 - [G9KGC2_MUSPF]	3.23	1	1	1	403	43.6557	5.79541	0.699202	0.824009	0.66356	0.728924	0.0307243
gi|511853119	M1EQY7	FLYWCH family member 2 (Fragment) OS=Mustela putorius furo PE=2 SV=1 - [M1EQY7_MUSPF]	37.14	3	3	4	140	14.7607	7.34229	0.692693	0.833644	0.783846	0.770061	0.0307346
gi|62737953	M3YWC1	SH3 domain-binding glutamic acid-rich-like protein OS=Mustela putorius furo GN=SH3BGRL3 PE=3 SV=1 - [M3YWC1_MUSPF]	39.78	4	4	6	93	10.4313	4.93213	0.647189	0.808609	0.753196	0.736331	0.0307748
gi|511859515	G9K8Z3	LTV1-like protein (Fragment) OS=Mustela putorius furo PE=2 SV=1 - [G9K8Z3_MUSPF]	8.67	3	3	4	473	54.3951	4.85596	0.832307	0.681893	0.761332	0.758511	0.0308727
gi|511882056	M3YVC9	transcriptional repressor p66-alpha isoform X1=Mustela putorius furo GN=GATAD2A PE=4 SV=1 - [M3YVC9_MUSPF]	18.47	7	9	11	639	68.7839	9.93506	0.759518	0.860273	0.849204	0.822998	0.0309807
gi|511889176	M1EEX4	Cyclin Y-like 1 (Fragment) OS=Mustela putorius furo PE=2 SV=1 - [M1EEX4_MUSPF]	14.33	3	4	7	314	36.2183	6.20166	0.86746	0.742612	0.788493	0.799522	0.0315191
gi|511851315	M3XZ27	trosomal of 164 kDa isoform X4=Mustela putorius furo GN=CEP164 PE=4 SV=1 - [M3XZ27_MUSPF]	2.39	2	2	2	1504	168.796	5.40186	0.783455	0.586461	0.69728	0.689065	0.0320177
gi|511893799	M1EQH1	Growth arrest-specific 2 like 1 (Fragment) OS=Mustela putorius furo PE=2 SV=1 - [M1EQH1_MUSPF]	6.88	2	2	2	465	50.4489	11.0776	0.724591	0.858313	0.753639	0.778848	0.0321013
gi|511865385	M3XW38	SLAIN motif-containing 1 isoform X1=Mustela putorius furo PE=4 SV=1 - [M3XW38_MUSPF]	4.5	1	1	1	400	43.5286	9.67139	0.869592	0.748304	0.812047	0.809981	0.0323415
gi|511972353	M3XZZ4	insulin-like growth factor-binding 7=Mustela putorius furo GN=IGFBP7 PE=4 SV=1 - [M3XZZ4_MUSPF]	12.38	2	2	2	210	22.2579	8.63135	0.789422	0.748395	0.872124	0.803314	0.0325617
gi|73948101	G9KTW8	Transmembrane protein 160 (Fragment) OS=Mustela putorius furo PE=2 SV=1 - [G9KTW8_MUSPF]	6.99	1	1	1	186	19.2509	8.03076	0.842847	0.721377	0.689688	0.751304	0.0334676
gi|472365466	M3YTN7	E3 ubiquitin- ligase RNF180=Mustela putorius furo GN=RNF180 PE=4 SV=1 - [M3YTN7_MUSPF]	2.76	1	1	1	580	66.8851	8.71924	0.762282	0.86438	0.854447	0.827036	0.0335478
gi|511875977	M1ESR5	F-box protein, helicase, 18 (Fragment) OS=Mustela putorius furo PE=2 SV=1 - [M1ESR5_MUSPF]	2.3	2	2	3	1044	118.278	8.42627	0.809404	0.781912	0.890571	0.827296	0.0338685
gi|511829326	M3Y3K6	N-alpha-acetyltransferase 30=Mustela putorius furo GN=NAA30 PE=4 SV=1 - [M3Y3K6_MUSPF]	7.01	1	1	1	271	29.5714	6.15088	0.751818	0.646425	0.818175	0.738806	0.034753
gi|511916983	M1EPX8	CXXC finger 1 (Fragment) OS=Mustela putorius furo PE=2 SV=1 - [M1EPX8_MUSPF]	4.65	2	2	3	516	59.0329	8.23584	0.840095	0.74058	0.855404	0.812026	0.0347679
gi|511867656	M3Y219	Serine/threonine-protein kinase OS=Mustela putorius furo GN=PRKD1 PE=3 SV=1 - [M3Y219_MUSPF]	2.91	1	2	2	824	92.8215	6.48096	0.867414	0.753667	0.840901	0.820661	0.034803
gi|512002963	M3Y4B6	eukaryotic translation initiation factor 4B =Mustela putorius furo GN=EIF4B PE=4 SV=1 - [M3Y4B6_MUSPF]	30.07	17	17	36	612	69.1704	5.66846	0.724751	0.85743	0.811686	0.797955	0.0351469
gi|511982445	M3YA46	calmodulin-regulated spectrin-associated 3 isoform X1=Mustela putorius furo GN=CAMSAP3 PE=3 SV=1 - [M3YA46_MUSPF]	2.22	2	2	2	1485	158.459	8.79248	0.827061	0.663259	0.66193	0.717416	0.0356392
gi|511863135	M3XNP3	ran-binding 9=Mustela putorius furo GN=RANBP9 PE=4 SV=1 - [M3XNP3_MUSPF]	3.61	1	1	1	499	54.8702	6.31592	0.892131	0.779004	0.811522	0.827552	0.0359826
gi|511898389	G9L332	UPF0688 C1orf174 homolog=Mustela putorius furo PE=2 SV=1 - [G9L332_MUSPF]	7.79	1	1	2	231	24.3811	6.78564	0.604841	0.66053	0.807882	0.691085	0.0363618
gi|511879857	M3XPH9	inc finger GLI2=Mustela putorius furo GN=GLI2 PE=4 SV=1 - [M3XPH9_MUSPF]	1.22	1	1	1	1473	155.92	7.2251	0.854185	0.707329	0.719196	0.760237	0.0364896
gi|511893235	G9L2T1	bcl10-interacting CARD=Mustela putorius furo PE=2 SV=1 - [G9L2T1_MUSPF]	8.4	1	1	1	119	13.8641	8.49951	0.709978	0.786905	0.857303	0.784729	0.036907
gi|511883156	G9KWN7	Uroplakin 1B (Fragment) OS=Mustela putorius furo PE=2 SV=1 - [G9KWN7_MUSPF]	11.43	3	3	5	245	27.9936	6.17627	0.621174	0.815604	0.712059	0.716279	0.0370272
gi|511906974	M1EQA6	DDRGK domain containing 1 (Fragment) OS=Mustela putorius furo PE=2 SV=1 - [M1EQA6_MUSPF]	10.47	2	2	3	296	33.9757	5.16064	0.834436	0.656068	0.711926	0.734143	0.0370868
gi|511910701	M3Y760	type II cuticular Hb4=Mustela putorius furo GN=KRT84 PE=3 SV=1 - [M3Y760_MUSPF]	5.72	1	4	29	594	64.4371	7.6499	0.726542	0.436626	0.571036	0.578068	0.0372265
gi|511946084	M1ECH9	Mannosyltransferase (Fragment) OS=Mustela putorius furo PE=2 SV=1 - [M1ECH9_MUSPF]	3.73	1	1	2	375	43.8148	8.85107	0.730003	0.641794	0.826004	0.7326	0.0373674
gi|511835892	M3XV45	acrophage migration inhibitory factor=MIF PE=4 SV=1 - [M3XV45_MUSPF]	23.48	3	3	6	115	12.3492	7.88428	0.791176	0.763752	0.886596	0.813841	0.0377439
gi|556721906	G9KD69	Nuclear factor 1 (Fragment) OS=Mustela putorius furo PE=2 SV=1 - [G9KD69_MUSPF]	5.14	2	2	2	486	53.2107	8.52881	0.801649	0.881521	0.752065	0.811745	0.037862
gi|511896315	G9KZC3	Zinc finger protein 428 (Fragment) OS=Mustela putorius furo PE=2 SV=1 - [G9KZC3_MUSPF]	17.71	2	2	4	192	20.806	4.15771	0.682036	0.572277	0.792899	0.682404	0.0379395
gi|511846564	M3Y409	F-box only 10=Mustela putorius furo GN=FBXO10 PE=4 SV=1 - [M3Y409_MUSPF]	1.42	1	1	1	983	107.225	7.76709	0.672467	0.819272	0.620495	0.704078	0.0381535
gi|555972805	M3YLT1	synapsin-3 isoform X1=Mustela putorius furo PE=4 SV=1 - [M3YLT1_MUSPF]	5.6	1	1	1	250	27.7769	9.15869	0.777588	0.810541	0.894366	0.827498	0.038289
gi|511866743	G9L431	kinesin KIF26A=Mustela putorius furo PE=2 SV=1 - [G9L431_MUSPF]	8.22	1	1	1	73	7.84423	9.37842	0.693759	0.796034	0.845524	0.778439	0.0383517
gi|507576834	M1ESV0	Flotillin 1 (Fragment) OS=Mustela putorius furo PE=2 SV=1 - [M1ESV0_MUSPF]	22.82	1	4	5	241	26.8948	8.1333	0.686301	0.601055	0.810115	0.699157	0.0383714
gi|511896441	M3Y844	capicua homolog=Mustela putorius furo GN=Cic PE=4 SV=1 - [M3Y844_MUSPF]	2.81	4	4	5	2523	258.129	8.04541	0.753735	0.880397	0.763245	0.799126	0.0387364
gi|511903543	G9KCG1	N-acetylgalactosaminidase (Fragment) OS=Mustela putorius furo PE=2 SV=1 - [G9KCG1_MUSPF]	6.34	2	2	2	410	46.1169	6.18896	0.822835	0.634213	0.73655	0.7312	0.0387576
gi|511874026	M3YM68	General transcription factor polypeptide 90kDa=Mustela putorius furo GN=GTF3C4 PE=4 SV=1 - [M3YM68_MUSPF]	3.55	1	2	2	817	91.0969	6.7417	0.889919	0.768972	0.788834	0.815909	0.0389748
gi|511849331	G9KP52	Solute carrier family 16, member 5 (Fragment) OS=Mustela putorius furo PE=2 SV=1 - [G9KP52_MUSPF]	1.71	1	1	1	468	50.4829	7.59131	0.706808	0.814825	0.848496	0.790043	0.0390247
gi|511837310	M3YMI1	BTB POZ domain-containing KCTD17=Mustela putorius furo GN=KCTD17 PE=4 SV=1 - [M3YMI1_MUSPF]	9.66	2	2	3	321	35.4376	5.07178	0.887595	0.765065	0.826458	0.826373	0.0390846
gi|511881719	G9KEY4	Prolyl 4-hydroxylase, transmembrane (Fragment) OS=Mustela putorius furo PE=2 SV=1 - [G9KEY4_MUSPF]	3.38	1	1	1	444	50.3873	6.32861	0.760492	0.492451	0.608382	0.620442	0.0393594
gi|511898419	M3Y7T2	multiple epidermal growth factor-like domains 6 isoform X2=Mustela putorius furo GN=MEGF6 PE=4 SV=1 - [M3Y7T2_MUSPF]	0.85	1	1	2	1521	158.117	6.21436	0.516408	0.760483	0.676334	0.651075	0.0396025
gi|511880370	M1ET52	Glucocorticoid modulatory element binding protein 2 (Fragment) OS=Mustela putorius furo PE=2 SV=1 - [M1ET52_MUSPF]	2.43	1	1	1	535	56.616	5.43994	0.870611	0.722683	0.761046	0.78478	0.0398887
gi|511843565	M3YIA6	insulin receptor substrate 2=Mustela putorius furo PE=4 SV=1 - [M3YIA6_MUSPF]	5.71	1	1	1	333	34.9584	5.89697	0.85034	0.683565	0.703762	0.745889	0.0402046
gi|511848144	G9KU14	Transmembrane protein 205 (Fragment) OS=Mustela putorius furo GN=TMEM205 PE=2 SV=1 - [G9KU14_MUSPF]	15.34	2	2	3	189	21.0917	8.51416	0.826503	0.887427	0.761694	0.825208	0.0405289
gi|511925613	M3YE92	Gamma-tubulin complex component OS=Mustela putorius furo GN=TUBGCP2 PE=3 SV=1 - [M3YE92_MUSPF]	14.27	10	10	11	904	102.679	6.91748	0.889682	0.763037	0.821264	0.824661	0.0409131
gi|511852376	M3YTD1	glutamate receptor NMDA 2A isoform X1=Mustela putorius furo GN=GRIN2A PE=3 SV=1 - [M3YTD1_MUSPF]	1.99	1	1	1	1307	148.032	7.37158	0.865631	0.715725	0.722259	0.767872	0.0416516
gi|545181789	G9KHN4	Polymerase, delta 4 (Fragment) OS=Mustela putorius furo GN=Pold4 PE=2 SV=1 - [G9KHN4_MUSPF]	7.86	1	1	1	140	15.729	6.52197	0.862491	0.801787	0.711113	0.791797	0.0418468
gi|511899193	M3XYL0	angiomotin isoform X2=Mustela putorius furo GN=AMOT PE=4 SV=1 - [M3XYL0_MUSPF]	1.88	1	1	1	1062	115.568	7.78174	0.676545	0.606876	0.821519	0.701647	0.0420865
gi|511898891	G9KRA8	Sperm specific antigen 2 (Fragment) OS=Mustela putorius furo PE=2 SV=1 - [G9KRA8_MUSPF]	1.18	1	1	1	1187	130.1	5.52881	0.77161	0.881445	0.737758	0.796938	0.0427132
gi|511898882	M3XT01	DnaJ homolog subfamily C member 10 OS=Mustela putorius furo GN=DNAJC10 PE=4 SV=1 - [M3XT01_MUSPF]	3.4	2	2	2	794	91.2893	7.26904	0.850576	0.670808	0.747986	0.756457	0.0427938
gi|511882472	G9K3V5	HAUS augmin-like complex, subunit 8 (Fragment) OS=Mustela putorius furo PE=2 SV=1 - [G9K3V5_MUSPF]	3.16	1	1	2	285	31.9633	5.05908	0.751247	0.886541	0.818909	0.818899	0.0434966
gi|301789543	G9L3V6	UPF0235 C15orf40 homolog=Mustela putorius furo PE=2 SV=1 - [G9L3V6_MUSPF]	11.72	1	1	1	145	15.2483	9.51025	0.839525	0.765434	0.654053	0.753004	0.0444698
gi|528764502	G9KD51	Nuclear factor of activated T-cells 5, tonicity-responsive (Fragment) OS=Mustela putorius furo PE=2 SV=1 - [G9KD51_MUSPF]	5.75	1	1	2	174	18.8914	7.81104	0.744441	0.61242	0.818064	0.724975	0.0446629
gi|511947160	M1EGL7	BMP2 inducible kinase (Fragment) OS=Mustela putorius furo PE=2 SV=1 - [M1EGL7_MUSPF]	7.48	1	2	2	361	39.9994	8.32373	0.893217	0.757499	0.802626	0.817781	0.0447619
gi|54696358	M3YMB6	serine threonine- phosphatase 4 catalytic subunit=Mustela putorius furo GN=PPP4C PE=4 SV=1 - [M3YMB6_MUSPF]	18.82	2	4	6	271	30.1472	5.46533	0.854355	0.702584	0.818646	0.791861	0.0451899
gi|511835560	M1ET31	Gamma-glutamyl carboxylase (Fragment) OS=Mustela putorius furo PE=2 SV=1 - [M1ET31_MUSPF]	4.85	3	3	4	743	85.6956	7.43018	0.809604	0.767707	0.898276	0.825196	0.0452193
gi|511990652	G9KGB2	PHD finger protein 17 (Fragment) OS=Mustela putorius furo PE=2 SV=1 - [G9KGB2_MUSPF]	3.28	1	1	1	549	63.1222	5.8208	0.739892	0.883074	0.746129	0.789699	0.0459815
gi|511915541	G9KRY8	Suppressor of variegation 4-20-like protein 2 (Fragment) OS=Mustela putorius furo PE=2 SV=1 - [G9KRY8_MUSPF]	20.75	1	1	1	106	11.2248	9.20264	0.870198	0.71864	0.81432	0.801053	0.0460804
gi|511843871	M3Z1P2	sorting nexin-21=Mustela putorius furo GN=SNX21 PE=4 SV=1 - [M3Z1P2_MUSPF]	4.04	1	1	1	371	41.0979	5.36377	0.81274	0.673311	0.834279	0.773443	0.0461807
gi|512001964	M3YGU2	centrosomal KIAA1731 homolog=Mustela putorius furo GN=CEP295 PE=4 SV=1 - [M3YGU2_MUSPF]	0.74	1	1	1	2448	276.211	5.99854	0.840878	0.632993	0.710112	0.727994	0.0463258
gi|511860588	M3XQT1	coiled-coil domain-containing 92=Mustela putorius furo GN=CCDC92 PE=4 SV=1 - [M3XQT1_MUSPF]	12.7	3	3	3	315	35.1025	8.95361	0.847191	0.657551	0.760364	0.755035	0.04659
gi|511959351	M3YAG8	AMY-1-associating expressed in testis 1-like=Mustela putorius furo GN=MAATS1 PE=4 SV=1 - [M3YAG8_MUSPF]	0.93	1	1	1	644	75.9384	9.42236	0.643674	0.833014	0.774117	0.750268	0.0466951
gi|511942144	G9KPN3	Solute carrier family 38, member 9 (Fragment) OS=Mustela putorius furo PE=2 SV=1 - [G9KPN3_MUSPF]	20.88	1	1	1	91	10.2812	6.68311	0.892893	0.751185	0.793088	0.812388	0.046701
gi|511826520	M3YTM0	Disabled-like protein 2, mitogen-responsive phosphoprotein OS=Mustela putorius furo GN=DAB2 PE=2 SV=1 - [M3YTM0_MUSPF]	9.88	5	5	9	769	82.4232	5.90967	0.800278	0.882971	0.731066	0.804772	0.0470436
gi|511881899	G9L1B8	p75-like apoptosis-inducing death domain protein PLAIDD (Fragment) OS=Mustela putorius furo PE=2 SV=1 - [G9L1B8_MUSPF]	5.1	1	1	1	157	17.2739	6.52197	0.712928	0.876106	0.779747	0.789594	0.0471168
gi|511924208	M1EHX9	Choroideremia (Fragment) OS=Mustela putorius furo PE=2 SV=1 - [M1EHX9_MUSPF]	33.33	1	1	1	69	7.81474	4.4624	0.795027	0.835879	0.65817	0.763025	0.0477682
gi|511831464	M3YTL6	DNA polymerase delta subunit 2=Mustela putorius furo PE=4 SV=1 - [M3YTL6_MUSPF]	8.67	2	2	4	323	35.4031	8.88037	0.869986	0.725513	0.833713	0.809737	0.0482821
gi|512952080	M3Y0A4	dnaJ homolog subfamily A member 1=Mustela putorius furo PE=4 SV=1 - [M3Y0A4_MUSPF]	8.78	1	3	3	376	41.9862	8.19189	0.69065	0.861237	0.678115	0.743334	0.049086
gi|511846076	M1ET37	G protein-coupled receptor kinase interacting ArfGAP 1 (Fragment) OS=Mustela putorius furo PE=2 SV=1 - [M1ET37_MUSPF]	12.63	5	7	7	689	76.2226	6.37939	0.903571	0.768792	0.807448	0.826603	0.04947
