# Supplementary material for: Quantitative Analysis of Cellular Proteome Alterations in CDV-Infected Mink Lung Epithelial Cells
Source: Front Microbiol. 2017 Dec 22;8:2564. doi: 10.3389/fmicb.2017.02564 (PMC5743685; doi:10.3389/fmicb.2017.02564)
Supplement: Supplementary file 2 [file Table2.XLSX]

## Sheet: Table S2
GO cellular component (GO_CC) analysis of differentially expressed proteins in Mv.1.Lu cells infected with CDV
SubLocation	Seqs_Num	Sequences
Mitochondria	66	G9KYC4;M1EEP3;G9KBG7;M3YQE7;M3YRV5;M3Y0Q0;G9L1B8;M3YGP2;M3Y8V3;G9KVG9;G9KXK2;G9KDF0;M3XPF6;G9L3V6;M1ELH6;G9KW91;M3Y949;A0A075IJR0;G9KCY1;G9K4X9;G9KYS4;G9K942;M3Y2X6;M3Z1J3;M3Y346;M3XR69;G9KBC5;G9KW80;G9KJR9;G9KFT7;G9KQ63;M3Z3H6;G9KF17;M1ESV0;M3YN63;M3YA06;M3YJY8;M1ESR5;G9KBE9;M3YDY5;M1EI36;M3YXA6;M3YQH7;M3Y898;M3YHU6;M1EQV0;M1EE20;M3YX98;M3YY96;M3Z6W2;M1EMA7;G9KCY5;M3Z0A6;M3XWT9;M3YWQ9;M1ERW6;M3Y…
Golgi	2	M3Y4T6;M3YMX6
Nucleus	309	M3YTV4;G9KT10;G9K511;G9L0Z3;M3Z1S9;M3Y844;G9KIN1;G9K8R6;M3XT62;M1ET15;M3Z3A6;M3YWV6;M3YQH2;M3YJB8;M3YGS2;G9KHN4;M3YWK6;M3YFJ7;M3XYD6;G9KGF0;G9K4I7;G9KGB2;M1ETA0;M3YWC1;M3XRZ0;M3YIU6;M3XQ41;M3YTL6;M3YRS9;M1EGL7;M3YTN7;M1EKU7;G9K8Z3;G9L332;M3XY93;M3XQT1;M3Y7A1;M3YK34;M3YHF6;M1ENH2;M3YLM1;G9K4D2;G9KGS8;M3Y0Q0;M3YGP2;M3Z8R0;G9L0Z2;M3XYP4;M3XMD5;G9KUM0;M3YEL6;M3YZ45;G9KZH7;M3Y9J7;M1ET37;M3XUE1;M3XYH7;…
Chloroplast	18	M3YWV6;M3YLT1;M3XPF6;G9L3V6;M3XQN2;G9KM90;M3Y760;M3Y2X6;G9KJR9;G9KQ63;G9KD99;M3YHN4;M3Y4Y5;M1EQV0;M1EE20;M3Z0A6;G9KCC5;M3XW49
ER	1	G9KKM6
Cytoplasm	136	M3YTV4;G9K511;G9KCV2;G9KIN1;M1ENB8;G9KUT1;M3XT62;M1ET15;M3YWV6;M3YGS2;M3XYD6;G9KGF0;G9KYC4;M1ES83;G9KVM1;M1ETA0;M3YM46;M3XRZ0;M3XXI2;M3YRV5;M3Z7Z9;M3Z655;G9L1B8;G9KN54;M1EKQ6;M3YT17;M3YYN2;M1ET56;G9KNL6;M1EQA6;G9KXK2;G9KVY1;G9KFH6;G9K3V5;M3Z1J2;M3YF22;M3YHS6;M3XQN2;G9KUV2;G9KKR7;G9KS87;G9KEY7;G9KM90;M1EFK3;G9KM69;G9KCY1;G9KS82;M3Y2L8;G9KYS4;M3YG35;G9K942;M3Z1J3;M3YS36;G9KLP3;G9L2S3;M3XM27;M3XSV4;…
Plasmamembrane	66	M3YSN9;M3XW74;G9KP52;M1ECH9;M3YPW3;M1EIK8;M3XNR1;M3XTD4;M1ECY0;M1EL91;M3XTT9;G9KEW5;G9KWP1;M1EF36;G9KP55;M3YMW0;G9KU14;M1EDA5;G9KU88;G9KVK8;M1ET31;G9KLG2;M3Y056;M1EPS5;G9KP43;G9KY18;G9KWN7;G9KNG9;G9KCV6;G9KKT5;G9KTW8;G9KTQ9;M3YQH7;M3Y9D9;M3YTD1;G9KMH6;G9KYC1;M3Y6J1;G9KB79;M3YDI5;M3Y6V4;M1EPE3;M1EK79;G9KQU8;M3YCU2;M3XZC9;M3YWQ9;G9KF72;M3YQQ4;G9KWP0;G9KSE8;G9L2R1;M3YET9;G9KKR2;G9KG28;G9KUD4;M3YJY0;…
Cytoskeleton	2	M3YTV4;G9K8R6
Lysosome	4	G9KCG1;M3Y6C5;M1EJK5;G9KB79
Peroxidase	2	M3YRV5;M3Y1B5
Extracellular space	71	G9L431;G9KT10;M3XX60;M3YJC7;G9K8R6;M3Y8E0;G9KGF0;M1ETA0;M1EEM8;G9L1B8;M3XVU0;M3YDW8;G9KN54;M3Y9J7;M3XNR1;G9KKJ1;M3YV85;G9KDF0;G9KFH6;M3YLY4;M1EGD3;M3Z174;M3XTT9;M3Z3L4;M3YHU1;G9KLK2;A0A075IJR0;M3Y7T2;M3XQJ8;M3Y409;G9KLP3;M1EJ92;M1EP82;G9KIT4;M3Y2P9;A3FBE9;M1ESB9;M3YI93;G9KKR7;M3XWF0;M3YRJ2;M3YKJ4;M3YXA6;G9KUP7;M3YJJ8;G9KXZ5;G9L2I4;G9KKV5;M3YHU6;M3YP89;G9KB79;M1EKX6;G9KQU8;M3YT92;G9KVG5;M3YX39;M3Y…
