# Supplementary material for: Quantitative Analysis of Cellular Proteome Alterations in CDV-Infected Mink Lung Epithelial Cells
Source: Front Microbiol. 2017 Dec 22;8:2564. doi: 10.3389/fmicb.2017.02564 (PMC5743685; doi:10.3389/fmicb.2017.02564)
Supplement: Supplementary file 3 [file Table3.XLSX]

## Sheet: Table S3
GO molecular function (GO_MF) analysis of differentially expressed proteins in Mv.1.Lu cells infected with CDV
up-regulated proteins					down-regulated proteins
Level	GO_ID	Term	Proteins_Num	Proteins	Level	GO_ID	Term	Proteins_Num	Proteins
1	GO:0003674	molecular_function	127	M3XSV4, A0A075IJR0, M3YK29, M3Y056, G9KEW5, M3XM98, M3YLU2, M1EJK5, M3YHU6, M3YHU1, M3Y8E0, M3YMW0, M3YGS2, M3Z3H6, G9KV89, M3YKB6, G9K8V6, M3YX39, G9K6Z5, G9KVY1, M3Z534, M3XVU0, G9KF72, M3Z3A6, M3YG35, M3XND8, M3XQJ8, M3YWK6, M3Y1H8, G9KKR7, M1EM79, M1EK38, G9KW91, M3YTU8, G9KLT8, M3YJA1, G9KWZ0, G9KHT7, G9KIN1, M1EH54, M3XM19, M3YM46, M3Z2U5, M3YHS6, M3XNR1, M1ERE3, M3Y7A1, M3YZF5, M3XRZ0, M3Y…	1	GO:0003674	molecular_function	320	G9KDM0, M3YLM1, M1EGE8, G9KH44, G9K3K7, M3YJY8, G9KGC2, M3XY89, M3Y3K6, M1EQY7, M3YTL6, M3Z6N6, M3Y2I4, M3XW49, M3Y844, G9KP43, G9KG28, M1ENB8, G9KQ63, G9KGS8, M3XX60, M3YWR1, G9KZH7, M3Z8R0, M3YKJ4, M3XVS1, M1EQH1, M3Y7D8, M1EGD3, M3YIX2, M3YWC1, G9KGB2, M3XWF0, M3XPH9, G9KY52, M1EP52, M3YFA9, G9KKJ1, M3YTM0, M1EJ92, M1EGT1, M3Y7T2, M3Y8V3, M3YRW5, G9KK85, G9L1B8, M3Y8C8, M3YH22, G9KYT9, M1EIK8,…
2	GO:0016209	antioxidant activity	1	M3XNR1	2	GO:0045182	translation regulator activity	1	G9KEY7
2	GO:0045499	chemorepellent activity	2	M1EEM8, M3Z3L4	2	GO:0042056	chemoattractant activity	1	M3XV45
2	GO:0060089	molecular transducer activity	3	M1EF36, G9KEW5, M3Y6V4	2	GO:0016530	metallochaperone activity	1	M3XWF0
2	GO:0000988	transcription factor activity, protein binding	4	M3XSV4, M3YJ21, G9KIN1, M3XR14	2	GO:0016209	antioxidant activity	2	G9KWP1, M3XWF0
2	GO:0005198	structural molecule activity	5	M3XQJ8, M3Y0Q0, M3XX31, M3Y7A1, G9KVY1	2	GO:0009055	electron carrier activity	3	M3YQH7, M3Y1B5, M3YWC1
2	GO:0004871	signal transducer activity	6	M1EF36, M3XPF6, G9KEW5, M1EEF4, M3XRZ0, M3Y6V4	2	GO:0004871	signal transducer activity	14	G9L1B8, G9KCV6, M3XLU6, M3XTC2, M1ET56, G9KYS4, M3YEV3, M3YTD1, M1EP52, M3YHF6, G9KM69, M3XTT9, M1EL91, G9KF17
2	GO:0001071	nucleic acid binding transcription factor activity	8	M3YEL6, M3YK29, G9KKR7, M3YJ21, M3XR14, M1ENH2, G9KD75, G9KD76	2	GO:0005215	transporter activity	15	M3YDI5, M1EIC8, M3Y9D9, G9KNG9, G9KYS4, G9KPN3, M1EKR2, M3YTD1, M3YSN9, M3Y6J1, M3Z6N6, G9KP43, G9KP55, G9KP52, M3Z655
2	GO:0005215	transporter activity	9	M3Y056, G9KEW5, M1EK79, M1EPE3, M1EEM8, M1EE20, M3Y6V4, M3Y4T6, M3XTD4	2	GO:0005198	structural molecule activity	16	M3YRW5, M3Y4Y5, M3Y760, M3YN63, M3YHN4, M3Y8C8, G9KCV2, M3YQA7, M3YJY8, M3YI93, G9KBE9, M3Y1M8, M3YE92, G9KBG7, M3YJJ8, M3Z8R0
2	GO:0098772	molecular function regulator	10	M3XRM9, M3XVU0, M3XPF6, M3YIB7, M1EEM8, M3YT92, M3Z3A6, G9KN54, M3Y8E0, M3YMW0	2	GO:0000988	transcription factor activity, protein binding	19	M3Y7Y1, G9KCS4, G9KA78, M1ET52, G9K3K7, G9K6L6, M3YYC4, G9KGB2, G9KR39, G9KP03, G9KCF6, G9KKJ1, G9KS87, G9KM69, M3YSQ5, M1EJ92, G9KKN0, M3YWR1, G9K9B3
2	GO:0003824	catalytic activity	64	M3XSV4, A0A075IJR0, M3XM98, M3YI26, M3YHU6, M1EJK5, G9L3L5, M3YGS2, G9KV89, M3Z3H6, M3YKB6, G9K8V6, M1ES83, M3YNL6, G9KVY1, M3Y3W8, M3XR69, G9KF72, G9KY07, M3YG35, M3XTD4, M1ET15, G9KV30, M1EM79, M1EK38, G9KW91, M3YTU8, M3XX31, G9KWZ0, M3Y6V4, G9KHT7, G9KIN1, M3XQN2, M3XM19, G9K8G6, M3YHS6, M3XNR1, M3Y6C5, M3XRZ0, M3YKY1, G9KUP7, M1ESB9, G9K636, G9KU88, G9KQU8, G9KIM6, M3Z1J2, M1EE20, M3YT17, M3Z…	2	GO:0098772	molecular function regulator	23	M3YRW5, G9KDM0, M3YM68, M1EJB2, G9KVF3, G9KHW1, M1EGL7, M3YBK3, M1ET56, M3YWC1, G9K4X9, M3XWF0, M3XQF0, M3YEB9, M3YZW8, G9KGF0, G9KLP3, M3YRJ2, M1EEY8, M3YAC6, M3Z216, M3XT01, G9KK87
2	GO:0005488	binding	111	M3XSV4, M3YK29, A0A075IJR0, G9KEW5, M3XM98, M3YHU6, M1EJK5, M3YLU2, M3YHU1, M3Y8E0, M3YGS2, M3YMW0, G9KV89, G9K8V6, M3YKB6, M3YX39, G9K6Z5, G9KVY1, M3Z534, M3Z3A6, M3YG35, M3XND8, M3XQJ8, M3YWK6, M3Y1H8, M1EM79, G9KKR7, G9KW91, M3YTU8, G9KLT8, M3YJA1, G9KWZ0, G9KHT7, G9KD75, G9KD76, G9KIN1, G9K634, M1EH54, M3YM46, M3Z2U5, M3YHS6, M3XNR1, M1ERE3, M3YZF5, M3XRZ0, M3YKY1, M1EP82, G9KIM6, G9KRW4, M3Y…	2	GO:0001071	nucleic acid binding transcription factor activity	26	G9KD69, M1EMK8, M3XZA4, M3YYH7, M3Y1Z3, M3YA03, G9KCA5, M3XUE1, G9KQQ6, M3YTJ2, M3Y3I1, G9KS87, G9KM69, M3Y2M5, M3YWR1, G9K7F7, G9KKX3, M3YVC9, G9KVG5, G9KD51, M3YYC4, M3XYH7, G9K4P5, M3YEV3, G9KCF6, G9KKN0
3	GO:0050997	quaternary ammonium group binding	1	M1EEM8	2	GO:0003824	catalytic activity	114	M3YM68, G9KCS4, G9KCC5, M3Y3K6, M3YTL6, M1EK49, M3XW49, G9KM69, M1ENB8, G9KGS8, M3XVS1, G9KVG9, M1EJB2, M3YK39, M3Y7D8, G9KXK2, M1ECD3, M1EGL7, M1ET56, M1EPN5, M3YWC1, M3XWF0, M1EP52, M1EGL3, M3Y219, M1EJ92, M3YV85, M3XR35, G9KK85, M1EIC8, M3XM71, G9KYT9, M1EIK8, G9KCA5, M3XYW9, G9KLK2, G9KWY6, M3Y949, G9KS87, G9KW80, M3YX98, M3XT62, M3YLT1, M3YQE7, G9KYS4, M1EHX9, M3YWQ9, G9KWP1, G9KXZ5, G9KL19,…
3	GO:0000989	transcription factor activity, transcription factor binding	4	M3XSV4, M3YJ21, G9KIN1, M3XR14	2	GO:0005488	binding	277	G9KDM0, M3YLM1, M1EGE8, G9KH44, G9K3K7, G9KGC2, M3XY89, M3Y3K6, M1EQY7, M3YTL6, M3XW49, M3Z6N6, M3Y2I4, M3Y844, G9KG28, G9KQ63, M1ENB8, M3XX60, G9KGS8, G9KZH7, M3YWR1, M3XVS1, M3Z8R0, M3YKJ4, M1EQH1, M1EGD3, M3YIX2, M3YWC1, G9KGB2, M3XWF0, M3XPH9, G9KY52, M1EP52, M3YFA9, G9KKJ1, M3YTM0, M1EJ92, M1EGT1, M3Y8V3, M3Y7T2, M3YRW5, G9KK85, G9L1B8, M3YH22, G9KYT9, M1EIK8, M3YA46, G9KUM0, G9KLK2, M3YTJ2,…
3	GO:0022892	substrate-specific transporter activity	9	M3Y056, M1EK79, G9KEW5, M1EPE3, M1EEM8, M1EE20, M3Y6V4, M3Y4T6, M3XTD4	3	GO:0004784	superoxide dismutase activity	1	M3XWF0
3	GO:0004872	receptor activity	3	M1EF36, G9KEW5, M3Y6V4	3	GO:0005515	protein binding	191	G9KDM0, G9KH44, M3YM68, G9K8M8, G9KCS4, G9K3K7, M3XMZ0, M3YC24, M3XZ27, M3YTD1, G9KGC2, M1EKU7, M3XY89, M3Y3K6, M3XW49, M1EK49, M3Y2I4, M3YYN2, M3Z6N6, G9KM69, G9KG28, M1EEY8, G9KQ63, G9KGS8, M3YWR1, M3XVS1, M3YKJ4, M3Z8R0, G9L0Z2, M1EJB2, M1EQH1, G9KVG5, M3YHN4, G9K4D2, M1ET56, M1EGD3, M3YIX2, M3YWC1, G9KV78, G9KGB2, M3Z8K5, G9KY52, M1EP52, G9KFH6, G9KKJ1, M1EEX4, M3YTM0, G9KJP6, M1EJ92, M1EGT1,…
3	GO:0048037	cofactor binding	5	G9K8V6, M3Y485, M3YNL6, M1ENL2, M3Y3W8	3	GO:0016853	isomerase activity	2	M3XV45, G9KI12
3	GO:0016829	lyase activity	1	M3YHS6	3	GO:0051540	metal cluster binding	5	M3YQH7, M1ESS9, G9KD99, G9KE72, M3Y1B5
3	GO:1901363	heterocyclic compound binding	57	M3XSV4, M3YK29, G9KEW5, M3XM98, M3YI26, M3Z6J9, G9L3L5, M3YGS2, G9KV89, M3YZL1, G9K8V6, M3YKB6, M1ES83, M3YNL6, G9KVY1, M3Y3W8, M3YEL6, M3XPU5, M3YFN6, M3YXA6, M3YG35, M3XND8, M3XTD4, M1ET15, G9KV30, G9K4Y9, M1EM79, G9KKR7, G9KW91, M3YTU8, M3XX31, G9KHT7, M3Y6V4, G9KIN1, M3XQN2, M3YM46, M1ERE3, M3Z8D6, M3YJ21, M3XRZ0, G9KUP7, G9K636, G9KQ88, G9KIM6, M3YT17, M3Z1J3, M3YEH7, M3YFJ7, M3Y046, M3Y485,…	3	GO:0003682	chromatin binding	11	G9KD69, G9KCS4, M3YLG9, G9K4I7, G9KY09, G9KS87, M3Y844, G9KM69, G9K6L6, M3XM71, M3YXC1
3	GO:0016491	oxidoreductase activity	7	G9K8V6, M3Y485, M3XNR1, M3YNL6, M3Z1J3, M3Y3W8, M3YKY1	3	GO:0008144	drug binding	1	G9KI12
3	GO:0097159	organic cyclic compound binding	58	M3XSV4, M3YK29, G9KEW5, M3XM98, M3YI26, M3Z6J9, G9L3L5, M3YGS2, G9KV89, M3YZL1, G9K8V6, M3YKB6, M1ES83, M1EEM8, M3YNL6, G9KVY1, M3Y3W8, M3YEL6, M3XPU5, M3YFN6, M3YXA6, M3YG35, M3XND8, M3XTD4, M1ET15, G9KV30, G9K4Y9, M1EM79, G9KKR7, G9KW91, M3YTU8, M3XX31, G9KHT7, M3Y6V4, G9KIN1, M3XQN2, M3YM46, M1ERE3, M3Z8D6, M3YJ21, M3XRZ0, G9KUP7, G9K636, G9KQ88, G9KIM6, M3YT17, M3Z1J3, M3YEH7, M3YFJ7, M3Y046,…	3	GO:0033218	amide binding	1	G9KI12
3	GO:0016740	transferase activity	26	G9K8G6, A0A075IJR0, M3XM98, M3XNR1, M3XRZ0, M3YHU6, G9KV89, M3Z3H6, G9K636, G9KU88, G9KIM6, M3Z1J2, M3YT17, M3YEH7, G9KY07, M1EEF4, M1ENL2, M3Z0A6, G9KVM1, G9KW91, M3YW88, M3YTU8, G9KHT7, G9KIN1, G9KE37, M3XM19	3	GO:0038023	signaling receptor activity	6	M3YTD1, G9L1B8, G9KM69, M3XTT9, M1EL91, M3XTC2
3	GO:0005515	protein binding	73	A0A075IJR0, M3YK29, G9KEW5, M3YI26, M1ERW6, G9KY18, M3YHU6, M1EJK5, M3YLU2, M3YHU1, M3Y8E0, M3YMW0, M3YZL1, G9K8V6, M3YX39, M3YIB7, M1EEM8, M3YNL6, M3Z3L4, G9KVY1, M3Z534, M3YEL6, G9KSE8, G9KM90, M3YXA6, M3YT92, M3Z3A6, G9KY07, M3YG35, M3XND8, M3XTD4, M3XQJ8, M3YWK6, M3Y1H8, G9KV30, G9K4Y9, M1EM79, G9KKR7, M3YTU8, G9KLT8, M3XX31, M3YJA1, G9KWZ0, M3Y6V4, G9KIN1, M3YM46, M3Z2U5, M1EPE3, M3XNR1, M3Y…	3	GO:0097367	carbohydrate derivative binding	38	M3YMU8, M3YDI5, G9KK85, M3XM71, M3YA06, M3YBK3, M3YTJ2, M1EK49, M3YHF6, G9KW80, G9KQ63, M3XM27, G9K5Z0, G9KJW8, M3YS36, M3Y2M0, M1EJH8, M3XT62, M3XLU6, G9KXK2, G9KE72, M1EGL7, M1EP13, M3YLT1, M1ET56, M1ESR5, M1EQV0, M1EJ79, G9L431, G9KJR9, G9KUT1, G9KLP3, M3YRS9, M3Y219, M1EJ92, G9KF17, M3Y8V3, M3XR35
3	GO:0005057	signal transducer activity, downstream of receptor	2	M3XPF6, M3XRZ0	3	GO:0097159	organic cyclic compound binding	120	M3YLM1, M1EGE8, M3YM68, G9KCS4, G9K3K7, M3YC24, G9KCC5, M1EKU7, M3XY89, M1EQY7, M3YTL6, M1EK49, G9KM69, G9KQ63, M1ENB8, M3YWR1, G9KZH7, M3Z8R0, G9L0Z2, G9KVG9, M1ET52, G9KXK2, M1EGL7, M1ET56, G9KV78, M3XPH9, M3YFA9, G9KKJ1, M3Y219, M1EJ92, M3XR35, M3Y8V3, M3YMU8, M1EMK8, G9KK85, G9KZN8, M3XZA4, M3XM71, M3XXM8, M3YTJ2, M3Y3I1, G9KBG7, G9KS87, G9KW80, M3YX98, G9KJW8, G9KKX3, M3XT62, M3XYH7, M3YLT1,…
3	GO:0033218	amide binding	2	G9K6Z5, M1EEM8	3	GO:0005201	extracellular matrix structural constituent	2	M3YJJ8, M3YI93
3	GO:0043167	ion binding	52	M3XSV4, G9KEW5, M3XM98, M3YI26, M3YHU6, M3Y8E0, G9K8V6, M3YKB6, M1ES83, M3YX39, M1EEM8, M3YNL6, G9KVY1, M3XR69, M3XPU5, G9KM90, M3YT92, G9KY07, M3YG35, M3XND8, M3XTD4, M1ET15, M3YWK6, G9KV30, G9K4Y9, M1EM79, G9KW91, M3YTU8, M3XX31, M3Y6V4, M3XQN2, G9K8G6, M3YM46, M3Z2U5, M3YHS6, M3YJ21, M3XRZ0, M3YZF5, M3XQC5, G9KUP7, M1EP82, G9K636, M3YT17, M3Z1J3, M3YEH7, M3Y046, M3Y485, M1EEF4, M3YKR0, M1ENL2,…	3	GO:0042165	neurotransmitter binding	1	M3YTD1
3	GO:0097367	carbohydrate derivative binding	29	M3YM46, M3XSV4, G9KEW5, M3XM98, M3YI26, M3XRZ0, M1EJK5, M3Y8E0, G9KUP7, G9K636, M3YKB6, M1ES83, M3YT17, G9KVY1, M3YEH7, M3Y046, M3XPU5, M3YT92, M3YG35, M3XND8, M3XTD4, M1ET15, M3XPF6, G9K4Y9, M1EM79, G9KW91, M3XX31, M3Y6V4, M3XQN2	3	GO:0016740	transferase activity	53	M3YM68, G9KCS4, M3XNX1, M1EPS5, M3XTC2, G9KCC5, M3Y3K6, M3YTL6, M1EK49, M3XW49, G9KM69, G9KGS8, M3Y2M0, M3XVS1, M3Y7Y1, M1EJB2, M3YRV5, M3XLU6, M1EGL7, M1EP13, M1ECD3, M1ECH9, M1EPN5, G9KAB5, M3Y219, M1ETA0, G9KFT7, G9KKV5, M1EIC8, G9L0D3, G9KYT9, M3YCU5, M3YJB8, G9KCA5, M3XYW9, G9KLK2, M3YTN7, G9KS87, G9KW80, M3YHF6, M3YYP1, G9K5Z0, M3YS36, M3Z7Z9, M3XSH8, G9KYS4, M1EJ79, G9KXZ5, M3YLG9, G9KUT1,…
3	GO:0016787	hydrolase activity	28	M3XSV4, M3YI26, M3Y6C5, M1EJK5, G9L3L5, G9KUP7, M3YGS2, M1ESB9, M3YKB6, M1ES83, G9KQU8, M1EE20, M3YT17, G9KVY1, M3XR69, G9KAP4, M3Y046, G9KF72, M3YG35, M3XTD4, M1ET15, M3XPF6, M1EM79, M3YTU8, M3XX31, G9KWZ0, G9KDF0, M3Y6V4	3	GO:0005200	structural constituent of cytoskeleton	2	M3YE92, G9KCV2
3	GO:0003682	chromatin binding	2	M3YEL6, M1EH54	3	GO:0008307	structural constituent of muscle	1	M3YHN4
3	GO:0005200	structural constituent of cytoskeleton	2	M3XX31, G9KVY1	3	GO:0048037	cofactor binding	6	M3YQH7, M3YRV5, M1EI36, M1EJ92, M3Y1B5, M3Z7Z9
3	GO:0008289	lipid binding	6	M1EP82, M3YWK6, M1EEM8, M3YT92, M3YHU6, M3YZF5	3	GO:0090079	translation regulator activity, nucleic acid binding	1	G9KEY7
3	GO:0005201	extracellular matrix structural constituent	1	M3XQJ8	3	GO:0003735	structural constituent of ribosome	5	G9KBE9, M3YN63, G9KBG7, M3YJY8, M3Z8R0
3	GO:0008144	drug binding	1	G9KEW5	3	GO:0044877	macromolecular complex binding	14	M3YHN4, G9K4I7, M3Y4B6, G9K6L6, M3YQA7, M3YGP2, M1ET56, M3YTD1, M3Y2P9, M3YIA6, M3YRS9, G9KM69, M3YYP1, G9KRA8
3	GO:0003700	transcription factor activity, sequence-specific DNA binding	6	M3YEL6, M3YK29, G9KKR7, M3YJ21, M3XR14, M1ENH2	3	GO:1905361	L-serine transporter activity	1	M3YSN9
3	GO:0036094	small molecule binding	34	M3YM46, M3XSV4, G9KEW5, M3XM98, M3YI26, M3XRZ0, M3Z6J9, G9KUP7, G9K636, M3YKB6, G9K8V6, M1ES83, M1EEM8, G9KIM6, M3YNL6, M3YT17, G9KVY1, M3Y3W8, M3YEH7, M3Y046, M3Y485, M3XPU5, M3YG35, M3XND8, M3XTD4, M1ET15, M3XPF6, G9K4Y9, M1EM79, G9KW91, M3XX31, M3Y6V4, G9KIN1, M3XQN2	3	GO:0022892	substrate-specific transporter activity	13	M1EIC8, M3Y9D9, G9KNG9, G9KYS4, G9KPN3, M1EKR2, M3YTD1, M3YSN9, M3Y6J1, M3Z6N6, G9KP43, G9KP55, G9KP52
3	GO:0042562	hormone binding	1	G9K8V6	3	GO:0043167	ion binding	115	G9KDM0, G9KH44, G9K8M8, M3YC24, M3YTD1, G9KGC2, M1EK49, M3Y2I4, G9KM69, G9KQ63, M3XX60, G9KGS8, G9KZH7, M3YWR1, M3YKJ4, M3YUX3, G9KXK2, M1EGL7, M1ET56, G9KGB2, G9KV78, M3XWF0, G9KFH6, M3YFA9, M3Y219, M1EJ92, M3Y8V3, M3Y7T2, M3XR35, M3YMU8, G9KK85, G9KZN8, M3YH22, M3XM71, G9KYT9, M3Y4C2, G9KCA5, M3YTJ2, M3XYW9, G9KLK2, M3Y3I1, M3Y949, G9KW80, G9KJW8, M3YEF0, M3XT62, G9KD99, M3XYH7, M3YLT1, G9KYS4,…
3	GO:0003823	antigen binding	1	M3Z0A6	3	GO:0004879	RNA polymerase II transcription factor activity, ligand-activated sequence-specific DNA binding	1	G9KM69
3	GO:0016853	isomerase activity	2	M1EK38, M3Z1J3	3	GO:0050840	extracellular matrix binding	2	M3XM27, M1EGD3
3	GO:0030234	enzyme regulator activity	10	M3XRM9, M3XVU0, M3XPF6, M3YIB7, M1EEM8, M3YT92, M3Z3A6, G9KN54, M3Y8E0, M3YMW0	3	GO:0016531	copper chaperone activity	1	M3XWF0
3	GO:0003735	structural constituent of ribosome	1	M3Y0Q0	3	GO:0016247	channel regulator activity	2	M3YRW5, G9KGF0
3	GO:0022857	transmembrane transporter activity	7	M3Y056, G9KEW5, M1EK79, M1EPE3, M1EE20, M3Y6V4, M3XTD4	3	GO:0005085	guanyl-nucleotide exchange factor activity	4	M3XQF0, M3YEB9, M3YZW8, M3YAC6
3	GO:0044877	macromolecular complex binding	9	M3XQJ8, M1EEM8, M3YG35, M3YLU2, M1EJK5, M3Z0A6, M3Y8E0, M3YKY1, G9KIN1	3	GO:0016829	lyase activity	5	M1ESS9, G9KVG9, M3XXI2, M3Y949, M1ET31
3	GO:1901681	sulfur compound binding	1	M3Y8E0	3	GO:0004872	receptor activity	11	M3YTD1, G9L1B8, M3XYL0, G9KA78, M3YTM0, G9KM69, M3XTT9, M1EL91, M3XTC2, M1EGD3, M1EIK8
3	GO:0038023	signaling receptor activity	3	M1EF36, G9KEW5, M3Y6V4	3	GO:0030280	structural constituent of epidermis	1	M3Y760
3	GO:0004601	peroxidase activity	1	M3XNR1	3	GO:0003700	transcription factor activity, sequence-specific DNA binding	26	G9KD69, M1EMK8, M3XZA4, M3YYH7, M3Y1Z3, M3YA03, G9KCA5, M3XUE1, G9KQQ6, M3YTJ2, M3Y3I1, G9KS87, G9KM69, M3Y2M5, M3YWR1, G9K7F7, G9KKX3, M3YVC9, G9KVG5, G9KD51, M3YYC4, M3XYH7, G9K4P5, M3YEV3, G9KCF6, G9KKN0
3	GO:0016874	ligase activity	2	G9KV30, M3XQN2	3	GO:0016874	ligase activity	8	G9KK85, M3Y7Y1, M3XYW9, M3Y7F7, G9KXK2, M3Y898, M3YYP1, G9KKV5
4	GO:0000166	nucleotide binding	33	M3YM46, M3XSV4, G9KEW5, M3XM98, M3YI26, M3XRZ0, M3Z6J9, G9KUP7, G9K636, M3YKB6, G9K8V6, M1ES83, G9KIM6, M3YNL6, M3YT17, G9KVY1, M3Y3W8, M3YEH7, M3Y046, M3Y485, M3XPU5, M3YG35, M3XND8, M3XTD4, M1ET15, M3XPF6, G9K4Y9, M1EM79, G9KW91, M3XX31, M3Y6V4, G9KIN1, M3XQN2	3	GO:0016787	hydrolase activity	33	M3YDI5, M3YPW3, M3XM71, M3YLY4, M3YBK3, M1EIK8, M3YDY5, M3Y6M9, M3YMB6, G9KWY6, M3YX98, G9L2Q0, G9KCG1, M1ENB8, G9KVG9, M3YK39, M3XT62, M3Z174, M1EJH0, M1ET56, M1ESR5, M3YXQ9, M3YWQ9, M1EQV0, M1EP52, G9KCF6, G9KL19, G9KGF0, G9KJR9, G9L431, M3YV85, M3XQ78, M3XR35
4	GO:0016741	transferase activity, transferring one-carbon groups	5	G9KV89, G9KIM6, G9KY07, G9KIN1, G9KE37	3	GO:0008289	lipid binding	11	G9K4S6, G9KH44, M3Z1P2, M3YJ26, M3XTV8, M3YLY4, M3YYP1, M3XX60, M3YWR1, M3Y8V3, M3Z655
4	GO:0022891	substrate-specific transmembrane transporter activity	7	M3Y056, M1EK79, G9KEW5, M1EPE3, M1EE20, M3Y6V4, M3XTD4	3	GO:0036094	small molecule binding	51	M3YDI5, M3YLM1, M3YTD1, M1EK49, G9KQ63, M3YWR1, M3Y2M0, M3YRV5, M3XLU6, G9KXK2, M3Y4B6, M1EGL7, M1EP13, M1ET56, M1EI36, G9KKJ1, G9KLP3, M3Y219, M1EJ92, M3Y8V3, M3XR35, M3YMU8, G9KK85, G9KEY7, G9KEY4, M3XM71, M3YA06, M3YBK3, M3YQH7, M3YHF6, G9KW80, G9K5Z0, G9KJW8, M3YS36, M3Z7Z9, M1EJH8, M3XT62, G9KE72, M3YLT1, M3Y1B5, M1ESR5, M3XXJ1, M1EQV0, M1EJ79, G9L431, M3XYP4, G9KJR9, G9KUT1, M3YRS9, G9KF17,…
4	GO:0016877	ligase activity, forming carbon-sulfur bonds	1	M3XQN2	3	GO:0030234	enzyme regulator activity	18	G9KDM0, M3YM68, M1EJB2, G9KVF3, G9KHW1, M1EGL7, M3YBK3, M1ET56, M3YWC1, G9K4X9, M3XWF0, G9KLP3, M3YRJ2, M1EEY8, M3YAC6, M3Z216, M3XT01, G9KK87
4	GO:0005496	steroid binding	1	M1EEM8	3	GO:0030246	carbohydrate binding	2	G9KEY4, M3XN49
4	GO:0005319	lipid transporter activity	3	M1EEM8, M3Y6V4, M3XTD4	3	GO:0004601	peroxidase activity	1	G9KWP1
4	GO:0032182	ubiquitin-like protein binding	1	M3YTU8	3	GO:0005057	signal transducer activity, downstream of receptor	4	M3YEV3, M3XLU6, M3YHF6, G9KF17
4	GO:0016835	carbon-oxygen lyase activity	1	M3YHS6	3	GO:0060090	binding, bridging	4	M1EQH1, M3YVC9, M3YQA7, M3YTM0
4	GO:0005102	receptor binding	12	M3XQJ8, A0A075IJR0, G9KEW5, G9KM90, M3XNR1, M1EEM8, M3Z3L4, M3YHU6, M3Y6V4, M3Y8E0, M3YKY1, G9KKT5	3	GO:0000989	transcription factor activity, transcription factor binding	19	M3Y7Y1, G9KCS4, G9KA78, M1ET52, G9K3K7, G9K6L6, M3YYC4, G9KGB2, G9KR39, G9KP03, G9KCF6, G9KKJ1, G9KS87, G9KM69, M3YSQ5, M1EJ92, G9KKN0, M3YWR1, G9K9B3
4	GO:0051219	phosphoprotein binding	3	M3YXA6, M1EEF4, M3Z534	3	GO:1901363	heterocyclic compound binding	120	M3YLM1, M1EGE8, M3YM68, G9KCS4, G9K3K7, M3YC24, G9KCC5, M1EKU7, M3XY89, M1EQY7, M3YTL6, M1EK49, G9KM69, G9KQ63, M1ENB8, M3YWR1, G9KZH7, M3Z8R0, G9L0Z2, G9KVG9, M1ET52, G9KXK2, M1EGL7, M1ET56, G9KV78, M3XPH9, M3YFA9, G9KKJ1, M3Y219, M1EJ92, M3XR35, M3Y8V3, M3YMU8, M1EMK8, G9KK85, G9KZN8, M3XZA4, M3XM71, M3XXM8, M3YTJ2, M3Y3I1, G9KBG7, G9KS87, G9KW80, M3YX98, G9KJW8, G9KKX3, M3XT62, M3XYH7, M3YLT1,…
4	GO:0042393	histone binding	1	M3Y6C5	3	GO:0032947	protein complex scaffold	2	M3YRW5, M3Y1M8
4	GO:0050662	coenzyme binding	4	G9K8V6, M3Y485, M3YNL6, M3Y3W8	3	GO:0016491	oxidoreductase activity	20	M3YRV5, M3Y7D8, G9KEY4, G9L0D3, M3Y1B5, M3YQE7, M3YWC1, M3YQH7, G9KWP1, M3XWF0, M3XXI2, M1EI36, M1EGL3, M1EKQ6, M1EMA7, M1EJ92, M3YQQ4, G9KFT7, M3XT01, M3Z7Z9
4	GO:0016667	oxidoreductase activity, acting on a sulfur group of donors	1	M3XNR1	3	GO:0032451	demethylase activity	1	G9L0D3
4	GO:0016866	intramolecular transferase activity	1	M1EK38	3	GO:0022857	transmembrane transporter activity	14	M3YDI5, M1EIC8, M3Y9D9, G9KNG9, G9KYS4, G9KPN3, M1EKR2, M3YTD1, M3YSN9, M3Y6J1, M3Z6N6, G9KP43, G9KP55, G9KP52
4	GO:0030742	GTP-dependent protein binding	1	M3YG35	3	GO:1901681	sulfur compound binding	3	M3YTJ2, G9KUT1, M3XM27
4	GO:0016765	transferase activity, transferring alkyl or aryl (other than methyl) groups	3	M3XNR1, M3YW88, M3XM19	4	GO:0051018	protein kinase A binding	1	G9KGS8
4	GO:0031490	chromatin DNA binding	1	M3YEL6	4	GO:0016725	oxidoreductase activity, acting on CH or CH2 groups	2	M3YQH7, M3Y1B5
4	GO:0043169	cation binding	27	G9K8G6, M3YM46, M3Z2U5, G9KEW5, M3YHS6, M3YHU6, M3YJ21, M3XQC5, M3Y8E0, G9K636, M3YX39, M1EEM8, M3YNL6, M3Z1J3, M3XR69, M3Y485, G9KM90, G9KY07, M1EEF4, M3YKR0, M3Z0A6, M3XTD4, M3YWK6, M3XPF6, G9KV30, G9K4Y9, M3YTU8	4	GO:0043169	cation binding	74	G9KDM0, G9K8M8, M3YTY3, M3XTC2, M3YC24, G9KGC2, M3YTD1, G9KP03, M3Y2I4, G9KM69, M3Y2M5, M3XX60, G9KGS8, G9KZH7, M3Y2M0, M3YKJ4, M3YUX3, G9K7F7, G9K6L6, M1ET56, G9KGB2, G9KV78, M3YXQ9, M3XWF0, M3XQF0, G9KFH6, M3YFA9, M3XTT9, M3YUS4, G9KZC3, G9KKV5, M3Y7T2, M3YMU8, M3XRV3, M1ESS9, G9KZN8, M3YYH7, M3YH22, G9KEY4, M3YBK3, G9L0D3, G9KYT9, M3Y4C2, M3YCU5, M3YQH7, G9KCA5, G9KLG2, M3XXI2, G9KQQ6, M3YTJ2,…
4	GO:0016638	oxidoreductase activity, acting on the CH-NH2 group of donors	1	M3YKY1	4	GO:0042277	peptide binding	1	G9KI12
4	GO:0008134	transcription factor binding	2	M3YEL6, M1ENH2	4	GO:0099600	transmembrane receptor activity	5	M3YTD1, G9L1B8, M3XTT9, M1EL91, M3XTC2
4	GO:0030226	apolipoprotein receptor activity	1	M3Y6V4	4	GO:0060589	nucleoside-triphosphatase regulator activity	10	G9KVF3, G9KLP3, M3YBK3, M1EEY8, M1ET56, M3YAC6, M3Z216, M3XT01, M3YWC1, G9KK87
4	GO:0070053	thrombospondin receptor activity	1	M1EF36	4	GO:0043546	molybdopterin cofactor binding	1	M3Y1B5
4	GO:0032403	protein complex binding	6	M3XQJ8, M3YG35, M1EJK5, M3Z0A6, M3Y8E0, M3YKY1	4	GO:0008565	protein transporter activity	1	M3Z6N6
4	GO:0017171	serine hydrolase activity	1	G9KF72	4	GO:0001076	transcription factor activity, RNA polymerase II transcription factor binding	5	G9KGB2, M3Y7Y1, G9KCF6, G9KA78, G9KM69
4	GO:0061134	peptidase regulator activity	4	M3XVU0, G9KN54, M3Y8E0, M3YMW0	4	GO:0051219	phosphoprotein binding	1	M3YLG9
4	GO:0008013	beta-catenin binding	2	M3YEL6, M3Y1H8	4	GO:0008013	beta-catenin binding	3	M3YRW5, M3YYN2, M3XM71
4	GO:0022804	active transmembrane transporter activity	3	M3Y056, M1EE20, M3Y6V4	4	GO:0051087	chaperone binding	6	M3YMU8, G9KVF3, M1EMR3, M3Y0A4, M3XT01, M3Y8V3
4	GO:0016746	transferase activity, transferring acyl groups	3	G9K8G6, G9KU88, M1ENL2	4	GO:0061134	peptidase regulator activity	3	G9KDM0, M1EJB2, M3YRJ2
4	GO:0046983	protein dimerization activity	9	G9K8V6, G9K636, M3XPF6, G9KEW5, M1ERW6, G9KRW4, M3YEH7, G9KIN1, M1ENH2	4	GO:0030276	clathrin binding	3	G9KUM0, M3YTM0, M3XTV8
4	GO:0000149	SNARE binding	2	G9KRS0, M3Y6V4	4	GO:0008201	heparin binding	1	M3YTJ2
4	GO:0004857	enzyme inhibitor activity	4	M3XRM9, M3XVU0, G9KN54, M3YMW0	4	GO:0016757	transferase activity, transferring glycosyl groups	1	M1ECH9
4	GO:0001948	glycoprotein binding	2	M3YT92, M1EJK5	4	GO:0038024	cargo receptor activity	2	M3YTM0, M1EL91
4	GO:0046332	SMAD binding	1	G9KV30	4	GO:0031072	heat shock protein binding	3	M3YMU8, M3Y0A4, M3XT01
4	GO:0019899	enzyme binding	16	M3YM46, M3YEL6, M3YXA6, M3YHU6, M1EMN5, M3Y8E0, M3XND8, M3YMW0, M1EP82, M3YIB7, G9KIM6, M1EEM8, M3YTU8, G9KVY1, M3Y6V4, M3Z534	4	GO:0005072	transforming growth factor beta receptor, cytoplasmic mediator activity	1	M3YEV3
4	GO:0016817	hydrolase activity, acting on acid anhydrides	16	M3XSV4, M3Y046, M3YI26, M3YG35, G9KUP7, M1ET15, M3XTD4, M3YKB6, M3XPF6, M1ES83, M1EM79, M3XX31, M3YT17, M1EE20, G9KVY1, M3Y6V4	4	GO:0045294	alpha-catenin binding	1	G9K6L6
4	GO:0023023	MHC protein complex binding	1	M3Z0A6	4	GO:0016532	superoxide dismutase copper chaperone activity	1	M3XWF0
4	GO:0032553	ribonucleotide binding	26	M3YM46, M3XSV4, G9KEW5, M3XM98, M3YI26, M3XRZ0, G9KUP7, G9K636, M3YKB6, M1ES83, M3YT17, G9KVY1, M3YEH7, M3Y046, M3XPU5, M3YG35, M3XND8, M3XTD4, M1ET15, M3XPF6, G9K4Y9, M1EM79, G9KW91, M3XX31, M3Y6V4, M3XQN2	4	GO:0004888	transmembrane signaling receptor activity	5	M3YTD1, G9L1B8, M3XTT9, M1EL91, M3XTC2
4	GO:0016798	hydrolase activity, acting on glycosyl bonds	1	M3XR69	4	GO:0016667	oxidoreductase activity, acting on a sulfur group of donors	2	M3XT01, M3YWC1
4	GO:0016757	transferase activity, transferring glycosyl groups	2	M3Z3H6, M3Z1J2	4	GO:0016782	transferase activity, transferring sulfur-containing groups	1	G9KRV6
4	GO:0016788	hydrolase activity, acting on ester bonds	2	G9KAP4, M3YGS2	4	GO:0016614	oxidoreductase activity, acting on CH-OH group of donors	7	M3YQH7, M3YRV5, M1EI36, M1EMA7, M3YQQ4, M3Y1B5, M3YQE7
4	GO:0016705	oxidoreductase activity, acting on paired donors, with incorporation or reduction of molecular oxygen	2	M3YNL6, M3Z1J3	4	GO:0043532	angiostatin binding	1	M3XYL0
4	GO:0043021	ribonucleoprotein complex binding	2	M3YLU2, G9KIN1	4	GO:0030594	neurotransmitter receptor activity	1	M3YTD1
4	GO:0008047	enzyme activator activity	5	M3XPF6, M3YT92, M1EEM8, M3Z3A6, M3Y8E0	4	GO:0004325	ferrochelatase activity	1	M1ESS9
4	GO:0051082	unfolded protein binding	1	G9K4Y9	4	GO:0016903	oxidoreductase activity, acting on the aldehyde or oxo group of donors	4	M3YQH7, M3Y1B5, G9KFT7, M3Z7Z9
4	GO:0030170	pyridoxal phosphate binding	1	M1ENL2	4	GO:0043395	heparan sulfate proteoglycan binding	1	M3XM27
4	GO:0019992	diacylglycerol binding	1	M3YWK6	4	GO:0001653	peptide receptor activity	1	M1EL91
4	GO:0004888	transmembrane signaling receptor activity	2	G9KEW5, M3Y6V4	4	GO:0016772	transferase activity, transferring phosphorus-containing groups	17	M1EJB2, M3XLU6, M1EGL7, M1EP13, M1ECD3, M3XTC2, M1EJ79, M3YTL6, M1EK49, G9KUT1, M3YHF6, M3Y219, M1ETA0, G9K5Z0, G9KF17, M3YS36, M3Y2M0
4	GO:0016614	oxidoreductase activity, acting on CH-OH group of donors	1	M3Y3W8	4	GO:0022891	substrate-specific transmembrane transporter activity	13	M1EIC8, M3Y9D9, G9KNG9, G9KYS4, G9KPN3, M1EKR2, M3YTD1, M3YSN9, M3Y6J1, M3Z6N6, G9KP43, G9KP55, G9KP52
4	GO:0016627	oxidoreductase activity, acting on the CH-CH group of donors	1	M3Y485	4	GO:0002039	p53 binding	5	M3Y2I4, M3XM71, M3YXC1, M3Y8V3, G9KKV5
4	GO:0019208	phosphatase regulator activity	2	M3YIB7, M3Z3A6	4	GO:0030332	cyclin binding	1	M1EJ79
4	GO:0048306	calcium-dependent protein binding	1	G9KM90	4	GO:0042393	histone binding	3	M3YLG9, M3XM71, M3YXC1
4	GO:0008233	peptidase activity	8	M1ESB9, G9KQU8, G9KF72, M3Y6C5, M3YTU8, G9KWZ0, M1EJK5, G9L3L5	4	GO:0032553	ribonucleotide binding	36	M3YMU8, M3YDI5, G9KK85, M3YA06, M3XM71, M3YBK3, M1EK49, M3YHF6, G9KW80, G9KQ63, G9KJW8, G9K5Z0, M3YS36, M3Y2M0, M1EJH8, M3XT62, M3XLU6, G9KXK2, G9KE72, M1EGL7, M1EP13, M3YLT1, M1ET56, M1ESR5, M1EQV0, M1EJ79, G9KJR9, G9L431, G9KUT1, G9KLP3, M3YRS9, M1EJ92, M3Y219, G9KF17, M3XR35, M3Y8V3
4	GO:0008201	heparin binding	1	M3Y8E0	4	GO:0031491	nucleosome binding	1	G9K4I7
4	GO:0004497	monooxygenase activity	2	M3YNL6, M3Z1J3	4	GO:0050839	cell adhesion molecule binding	2	M3YTD1, M3Y2I4
4	GO:0005484	SNAP receptor activity	1	G9KRS0	4	GO:0016769	transferase activity, transferring nitrogenous groups	1	M3Z7Z9
4	GO:0071814	protein-lipid complex binding	1	M1EEM8	4	GO:0047485	protein N-terminus binding	4	M3YUZ4, G9KVF3, G9KCS4, G9KM69
4	GO:0001882	nucleoside binding	26	M3YM46, M3XSV4, G9KEW5, M3XM98, M3YI26, M3XRZ0, G9KUP7, G9K636, M3YKB6, M1ES83, M3YT17, G9KVY1, M3YEH7, M3Y046, M3XPU5, M3YG35, M3XND8, M3XTD4, M1ET15, M3XPF6, G9K4Y9, M1EM79, G9KW91, M3XX31, M3Y6V4, M3XQN2	4	GO:0016765	transferase activity, transferring alkyl or aryl (other than methyl) groups	2	M3YRV5, M1EIC8
4	GO:0017147	Wnt-protein binding	1	G9KY18	4	GO:0000149	SNARE binding	1	M3XTV8
4	GO:0070324	thyroid hormone binding	1	G9K8V6	4	GO:0016746	transferase activity, transferring acyl groups	12	M3YJB8, G9KCA5, M3YM68, G9KCS4, M3Y3K6, G9KS87, G9KM69, G9KYT9, M3XSH8, M1EPN5, G9KFT7, G9KYS4
4	GO:0101005	ubiquitinyl hydrolase activity	2	M3YTU8, G9KWZ0	4	GO:0048306	calcium-dependent protein binding	2	M3YJJ8, G9L2I4
4	GO:0051087	chaperone binding	1	G9K4Y9	4	GO:0005055	laminin receptor activity	1	M1EGD3
4	GO:0000981	RNA polymerase II transcription factor activity, sequence-specific DNA binding	5	M3YEL6, M3YK29, M3YJ21, M3XR14, M1ENH2	4	GO:0046332	SMAD binding	4	G9KP03, M3XZA4, M3YTM0, M3YYP1
4	GO:0019787	ubiquitin-like protein transferase activity	4	G9KW91, M3YTU8, M1EEF4, M3YHU6,G9KV30	4	GO:0016788	hydrolase activity, acting on ester bonds	12	G9KVG9, M3YK39, M1EJH0, M3YLY4, M1ET56, M3YWQ9, M3Y6M9, M3YMB6, G9KGF0, G9L2Q0, M3YV85, M3XQ78
4	GO:0046906	tetrapyrrole binding	1	M3Z1J3	4	GO:0043168	anion binding	53	M3YDI5, G9KH44, M3YLY4, M3YTD1, M1EK49, G9KQ63, M3XX60, M3YWR1, M3Y2M0, M3YRV5, M3XLU6, G9KXK2, M1EGL7, M1EP13, M1ET56, M1EI36, G9KLP3, M3Y219, M1EJ92, M3Y8V3, M3XR35, M3YMU8, G9KK85, M3YJ26, G9KEY4, M3XM71, M3YA06, M3YBK3, M3YQH7, M3YTJ2, M3YHF6, G9KW80, M3YYP1, G9K5Z0, M3XM27, G9KJW8, M3YS36, M1EJH8, M3Z1P2, M3XT62, G9KE72, M3YLT1, M3Y1B5, M1ESR5, G9K4S6, M1EQV0, M1EJ79, G9L431, G9KJR9, G9KUT1,…
4	GO:0016684	oxidoreductase activity, acting on peroxide as acceptor	1	M3XNR1	4	GO:0016018	cyclosporin A binding	1	G9KI12
4	GO:0019207	kinase regulator activity	1	M3XRM9	4	GO:0008022	protein C-terminus binding	5	G9KEY7, M3YTM0, G9KG28, M1EGD3, M3Y2M0
4	GO:0042277	peptide binding	2	G9K6Z5, M1EEM8	4	GO:0001965	G-protein alpha-subunit binding	1	M3YAC6
4	GO:0001968	fibronectin binding	2	M3Z3A6, M1EJK5	4	GO:0043177	organic acid binding	3	M3YTD1, G9KEY4, M3YWR1
4	GO:0016860	intramolecular oxidoreductase activity	1	M3Z1J3	4	GO:0016859	cis-trans isomerase activity	1	G9KI12
4	GO:0001076	transcription factor activity, RNA polymerase II transcription factor binding	1	M3XR14	4	GO:0051787	misfolded protein binding	1	M3XT01
4	GO:0008092	cytoskeletal protein binding	4	M3YZL1, M3YI26, M3YNL6, M1EMN5	4	GO:0016840	carbon-nitrogen lyase activity	1	M3XXI2
4	GO:0043178	alcohol binding	1	M1EEM8	4	GO:0098531	transcription factor activity, direct ligand regulated sequence-specific DNA binding	1	G9KM69
4	GO:0004602	glutathione peroxidase activity	1	M3XNR1	4	GO:0019842	vitamin binding	2	G9KUT1, G9KEY4
4	GO:0043914	NADPH:sulfur oxidoreductase activity	1	M3YNL6	4	GO:0016798	hydrolase activity, acting on glycosyl bonds	2	M3YX98, G9KCG1
4	GO:0031210	phosphatidylcholine binding	1	M1EEM8	4	GO:0001530	lipopolysaccharide binding	1	M3Y8V3
4	GO:0046625	sphingolipid binding	1	M3YHU6	4	GO:0019213	deacetylase activity	1	G9KCF6
4	GO:0008022	protein C-terminus binding	1	M3YX39	4	GO:0044325	ion channel binding	1	G9KGF0
4	GO:0034185	apolipoprotein binding	1	M3Y6V4	4	GO:0017081	chloride channel regulator activity	1	M3YRW5
4	GO:0005543	phospholipid binding	4	M1EP82, M1EEM8, M3YT92, M3YZF5	4	GO:0016627	oxidoreductase activity, acting on the CH-CH group of donors	1	M1EGL3
4	GO:0099600	transmembrane receptor activity	2	G9KEW5, M3Y6V4	4	GO:0004702	signal transducer, downstream of receptor, with serine/threonine kinase activity	3	M3XLU6, M3YHF6, G9KF17
4	GO:0050839	cell adhesion molecule binding	4	M3XQJ8, G9KEW5, M3Y8E0, M3YKY1	4	GO:0043236	laminin binding	2	M3XM27, M1EGD3
4	GO:0019838	growth factor binding	2	M3Z3A6, M3YMW0	4	GO:0005504	fatty acid binding	1	M3YWR1
4	GO:0008565	protein transporter activity	1	M3Y4T6	4	GO:0016835	carbon-oxygen lyase activity	1	M3Y949
4	GO:0019904	protein domain specific binding	5	M3XRM9, M3YK29, M3XR14, M3Z534, M1ENH2	4	GO:0019776	Atg8 ligase activity	1	M3XNX1
4	GO:0043621	protein self-association	1	M3YTU8	4	GO:0046906	tetrapyrrole binding	2	G9KWP1, G9L0D3
4	GO:0003712	transcription cofactor activity	4	M3XSV4, M3YJ21, G9KIN1, M3XR14	4	GO:0015194	L-serine transmembrane transporter activity	1	M3YSN9
4	GO:0016782	transferase activity, transferring sulfur-containing groups	1	G9KVM1	4	GO:0016810	hydrolase activity, acting on carbon-nitrogen (but not peptide) bonds	2	M3YXQ9, G9KCF6
4	GO:0043168	anion binding	35	M3YM46, M3XSV4, G9KEW5, M3XM98, M3YI26, M3XRZ0, M3YZF5, M3Y8E0, G9KUP7, G9K636, M3YKB6, G9K8V6, M1EP82, M1ES83, M1EEM8, M3YNL6, M3YT17, G9KVY1, M3YEH7, M3Y046, M3Y485, M3XPU5, M3YT92, M1ENL2, M3YG35, M3XND8, M3XTD4, M1ET15, M3XPF6, G9K4Y9, M1EM79, G9KW91, M3XX31, M3Y6V4, M3XQN2	4	GO:0000981	RNA polymerase II transcription factor activity, sequence-specific DNA binding	11	G9KD69, G9K7F7, M1EMK8, M3XUE1, G9KQQ6, G9KCF6, M3XZA4, G9KD51, G9KM69, M3XYH7, M3YA03
4	GO:0031369	translation initiation factor binding	1	M3YXA6	4	GO:0016817	hydrolase activity, acting on acid anhydrides	12	M3YDI5, M3XT62, M3XM71, M3YBK3, M1ET56, M1ESR5, M1EQV0, M1EP52, G9L431, G9KJR9, M1ENB8, M3XR35
4	GO:0042802	identical protein binding	15	G9KEW5, M3YT92, M1ERW6, M3YHU6, M3Y8E0, G9K8V6, G9K636, M3YZL1, M3XPF6, M1EM79, M1EEM8, G9KIM6, G9KRW4, M3YEH7, M3XR14	4	GO:0008398	sterol 14-demethylase activity	1	G9L0D3
4	GO:0019955	cytokine binding	1	M3YMW0	4	GO:0019208	phosphatase regulator activity	1	M1EGL7
4	GO:0016903	oxidoreductase activity, acting on the aldehyde or oxo group of donors	1	G9K8V6	4	GO:0051213	dioxygenase activity	1	G9KEY4
4	GO:1901265	nucleoside phosphate binding	33	M3YM46, M3XSV4, G9KEW5, M3XM98, M3YI26, M3XRZ0, M3Z6J9, G9KUP7, G9K636, M3YKB6, G9K8V6, M1ES83, G9KIM6, M3YNL6, M3YT17, G9KVY1, M3Y3W8, M3YEH7, M3Y046, M3Y485, M3XPU5, M3YG35, M3XND8, M3XTD4, M1ET15, M3XPF6, G9K4Y9, M1EM79, G9KW91, M3XX31, M3Y6V4, G9KIN1, M3XQN2	4	GO:0001948	glycoprotein binding	1	M3XM27
4	GO:0016772	transferase activity, transferring phosphorus-containing groups	8	G9K636, A0A075IJR0, M3XM98, M3YT17, M3XRZ0, G9KHT7, M3Z0A6, M3YEH7	4	GO:0005543	phospholipid binding	8	G9K4S6, G9KH44, M3Z1P2, M3YJ26, M3XTV8, M3YLY4, M3YYP1, M3XX60
4	GO:0003676	nucleic acid binding	30	M3YK29, M1ERE3, M3Z8D6, M3YJ21, M3Z6J9, G9L3L5, M3YGS2, G9KV89, M3YZL1, G9KQ88, G9KIM6, M3YFJ7, M3YEL6, M3Y485, M3YFN6, M3YXA6, M3Z0A6, M3XND8, M1ENH2, G9KVM1, M3XPF6, G9KV30, G9K4Y9, M1EM79, G9KKR7, M3YTU8, G9KHT7, G9KIN1, G9KE37, M3XR14	4	GO:0030674	protein binding, bridging	4	M1EQH1, M3YVC9, M3YTM0, M3YQA7
4	GO:0022803	passive transmembrane transporter activity	3	M1EK79, G9KEW5, M1EPE3	4	GO:0019207	kinase regulator activity	2	M1EJB2, G9K4X9
4	GO:0005539	glycosaminoglycan binding	1	M3Y8E0	4	GO:0043021	ribonucleoprotein complex binding	3	M3Y4B6, M3YRS9, M3YGP2
4	GO:0016810	hydrolase activity, acting on carbon-nitrogen (but not peptide) bonds	1	G9KDF0	4	GO:1901618	organic hydroxy compound transmembrane transporter activity	3	G9KP43, G9KP55, G9KP52
5	GO:0045309	protein phosphorylated amino acid binding	1	M1EEF4	4	GO:1901265	nucleoside phosphate binding	48	M3YDI5, M3YLM1, M1EK49, G9KQ63, M3Y2M0, M3YRV5, M3XLU6, G9KXK2, M3Y4B6, M1EGL7, M1EP13, M1ET56, M1EI36, G9KKJ1, G9KLP3, M3Y219, M1EJ92, M3Y8V3, M3XR35, M3YMU8, G9KK85, G9KEY7, M3XM71, M3YA06, M3YBK3, M3YQH7, M3YHF6, G9KW80, G9K5Z0, G9KJW8, M3YS36, M3Z7Z9, M1EJH8, M3XT62, G9KE72, M3YLT1, M3Y1B5, M1ESR5, M3XXJ1, M1EQV0, M1EJ79, G9L431, M3XYP4, G9KJR9, G9KUT1, M3YRS9, G9KF17, M3XS34
5	GO:0016773	phosphotransferase activity, alcohol group as acceptor	6	G9K636, A0A075IJR0, M3XM98, M3XRZ0, M3Z0A6, M3YEH7	4	GO:0003712	transcription cofactor activity	17	G9KCS4, G9KA78, M1ET52, G9K3K7, G9K6L6, M3YYC4, G9KGB2, G9KR39, G9KP03, G9KKJ1, G9KS87, G9KM69, M3YSQ5, M1EJ92, G9KKN0, M3YWR1, G9K9B3
5	GO:0015485	cholesterol binding	1	M1EEM8	4	GO:0016860	intramolecular oxidoreductase activity	1	M3XV45
5	GO:0015399	primary active transmembrane transporter activity	2	M1EE20, M3Y6V4	4	GO:0043028	cysteine-type endopeptidase regulator activity involved in apoptotic process	2	G9KDM0, M1EJB2
5	GO:0001883	purine nucleoside binding	26	M3YM46, M3XSV4, G9KEW5, M3XM98, M3YI26, M3XRZ0, G9KUP7, G9K636, M3YKB6, M1ES83, M3YT17, G9KVY1, M3YEH7, M3Y046, M3XPU5, M3YG35, M3XND8, M3XTD4, M1ET15, M3XPF6, G9K4Y9, M1EM79, G9KW91, M3XX31, M3Y6V4, M3XQN2	4	GO:0015026	coreceptor activity	1	M1EL91
5	GO:0034186	apolipoprotein A-I binding	1	M3Y6V4	4	GO:0042802	identical protein binding	14	G9KDM0, G9K3K7, G9KCV2, M3Y1B5, G9K4X9, G9KCF6, M3XY89, M3Y949, M3Y0G4, G9KCG1, M1ETA0, G9KQ63, M3Z7Z9, M3YMI1
5	GO:0070011	peptidase activity, acting on L-amino acid peptides	6	M1ESB9, G9KF72, M3Y6C5, M3YTU8, G9KWZ0, M1EJK5	4	GO:0016645	oxidoreductase activity, acting on the CH-NH group of donors	1	M1EGL3
5	GO:0019003	GDP binding	2	M3XSV4, M3XPF6	4	GO:0032403	protein complex binding	10	M3YTD1, M3Y2P9, M3YIA6, M3YHN4, G9K6L6, M3YQA7, G9KM69, M3YYP1, M1ET56, G9KRA8
5	GO:0003677	DNA binding	12	M3YEL6, M3YK29, G9KV30, G9KKR7, G9KIM6, M3YTU8, M3YJ21, G9KHT7, G9L3L5, G9KIN1, M3XR14, M1ENH2	4	GO:0003708	retinoic acid receptor activity	1	G9KM69
5	GO:0070412	R-SMAD binding	1	G9KV30	4	GO:0005088	Ras guanyl-nucleotide exchange factor activity	3	M3XQF0, M3YEB9, M3YZW8
5	GO:0032934	sterol binding	1	M1EEM8	4	GO:1901707	leptomycin B binding	1	M3YWR1
5	GO:0022838	substrate-specific channel activity	3	M1EK79, G9KEW5, M1EPE3	4	GO:0043621	protein self-association	2	M3YRW5, M3XY10
5	GO:0004553	hydrolase activity, hydrolyzing O-glycosyl compounds	1	M3XR69	4	GO:0044183	protein binding involved in protein folding	1	G9K4X9
5	GO:0016820	hydrolase activity, acting on acid anhydrides, catalyzing transmembrane movement of substances	2	M1EE20, M3Y6V4	4	GO:0010181	FMN binding	1	M1EJ92
5	GO:0016747	transferase activity, transferring acyl groups other than amino-acyl groups	2	G9K8G6, M1ENL2	4	GO:0019904	protein domain specific binding	16	G9KDM0, M3YRW5, M3YMU8, G9KH44, M3YUZ4, G9KCV6, M3YTY3, M3YYC4, M1ES01, M3Y0A4, G9KP03, G9KM69, G9L2T1, M1EGT1, M1EEY8, M3YWR1
5	GO:0008236	serine-type peptidase activity	1	G9KF72	4	GO:0017171	serine hydrolase activity	5	M3YDY5, M3YPW3, G9KL19, M3Z174, M1EIK8
5	GO:0016776	phosphotransferase activity, phosphate group as acceptor	1	M3YT17	4	GO:0016721	oxidoreductase activity, acting on superoxide radicals as acceptor	1	M3XWF0
5	GO:0019887	protein kinase regulator activity	1	M3XRM9	4	GO:0008134	transcription factor binding	17	G9KD69, M3Y7Y1, M1EQH1, G9KVG5, G9KCS4, M3XZA4, G9KA78, G9K3K7, M3YA03, M3XUE1, M3XYW9, G9KP03, G9KKJ1, G9KM69, M1EJ92, G9KKN0, M3YWR1
5	GO:0002020	protease binding	2	M3YTU8, M3Y8E0	4	GO:0019955	cytokine binding	3	M3Z8K5, M1EL91, M3YKJ4
5	GO:0022853	active ion transmembrane transporter activity	1	M1EE20	4	GO:0051082	unfolded protein binding	3	M3YMU8, G9KLP3, M3Y0A4
5	GO:0000982	transcription factor activity, RNA polymerase II core promoter proximal region sequence-specific binding	3	M3YK29, M3YJ21, M3XR14	4	GO:0046983	protein dimerization activity	12	M3YTD1, M1ESV0, G9KCF6, M3XY89, G9KCS4, M3XZA4, G9K3K7, G9KM69, G9KCG1, M3Y1B5, M3Z216, M3YWR1
5	GO:0015267	channel activity	3	M1EK79, G9KEW5, M1EPE3	4	GO:0008233	peptidase activity	6	M3YDY5, M3YPW3, G9KWY6, G9KL19, M3Z174, M1EIK8
5	GO:0042578	phosphoric ester hydrolase activity	2	G9KAP4, M3YGS2	4	GO:0032182	ubiquitin-like protein binding	4	M3YEF0, G9K4X9, M3YLG9, M3Y0G4
5	GO:0019888	protein phosphatase regulator activity	1	M3Z3A6	4	GO:0099106	ion channel regulator activity	1	G9KGF0
5	GO:0017124	SH3 domain binding	1	M3XRM9	4	GO:0097602	cullin family protein binding	1	M3YMI1
5	GO:0005548	phospholipid transporter activity	2	M3Y6V4, M3XTD4	4	GO:0016705	oxidoreductase activity, acting on paired donors, with incorporation or reduction of molecular oxygen	3	M3XXI2, G9KEY4, G9L0D3
5	GO:0050786	RAGE receptor binding	1	G9KM90	4	GO:0019838	growth factor binding	7	M3YDY5, M3Z8K5, M3YPW3, M3XM27, M3YI93, M3XZZ4, M3YKJ4
5	GO:0001540	beta-amyloid binding	1	M1EEM8	4	GO:0008092	cytoskeletal protein binding	16	M1EQH1, M3YH22, G9K6L6, M3YYC4, M3YIX2, M3YA46, M3Y4C2, M3YCU2, M3YTJ2, G9L431, M3YE92, G9KJR9, G9KLP3, M3XY10, G9KRA8, M3Z7Z9
5	GO:0071813	lipoprotein particle binding	1	M1EEM8	4	GO:0004497	monooxygenase activity	2	M3XXI2, G9L0D3
5	GO:0022834	ligand-gated channel activity	1	G9KEW5	4	GO:0022804	active transmembrane transporter activity	4	M3YDI5, M3Y9D9, M3Y6J1, G9KP55
5	GO:0019905	syntaxin binding	1	M3Y6V4	4	GO:0005102	receptor binding	25	M3YRW5, M3YMU8, G9KDM0, G9KF24, M3YP89, G9KCS4, M1ES01, M3XTC2, M3Y0A4, M1EIK8, M3YCU2, M3YTD1, M3XYW9, M3XV45, G9KM69, G9KS82, M1EQH1, G9KA78, M1ET56, M3YWC1, G9KV78, M3Y2P9, M3YIA6, M3XY10, G9KRA8
5	GO:0042296	ISG15 transferase activity	1	G9KW91	4	GO:0016651	oxidoreductase activity, acting on NAD(P)H	1	M3Y7D8
5	GO:0003713	transcription coactivator activity	2	M3XSV4, M3XR14	4	GO:0005516	calmodulin binding	1	M3YA46
5	GO:0005231	excitatory extracellular ligand-gated ion channel activity	1	G9KEW5	4	GO:0019899	enzyme binding	40	M3YRW5, M3YMU8, G9KDM0, M3XNP3, G9KCS4, G9KHW1, M1ES01, M3Y0A4, M1EIK8, G9KUM0, G9K4X9, M3YTD1, G9KQQ6, G9KP03, M3XW49, M1EK49, M3YTN7, G9KW80, G9KM69, M3YRJ2, G9KGS8, M3XT01, M3XVS1, M3YEF0, M1EJB2, M3Y9D9, M3XLU6, G9KV78, M3YEV3, M1ESV0, G9KCF6, M3YLG9, M1EEX4, M3XTV8, G9KJP6, M1EQA6, G9KIT4, M3Y8V3, G9KKV5, M3XR35
5	GO:0036459	thiol-dependent ubiquitinyl hydrolase activity	2	M3YTU8, G9KWZ0	4	GO:0022803	passive transmembrane transporter activity	3	M1EKR2, M3YTD1, M1EIC8
5	GO:0034190	apolipoprotein receptor binding	1	M1EEM8	4	GO:0048029	monosaccharide binding	1	G9KEY4
5	GO:0038191	neuropilin binding	1	M3Z3L4	4	GO:0008047	enzyme activator activity	12	M1EJB2, M3YM68, M3XWF0, G9KLP3, M3YBK3, M1EEY8, M1ET56, M3YAC6, M3Z216, M3XT01, M3YWC1, G9KK87
5	GO:0043394	proteoglycan binding	1	M1EJK5	4	GO:0031490	chromatin DNA binding	2	G9K4I7, G9KM69
5	GO:0004659	prenyltransferase activity	1	M3YW88	4	GO:0016877	ligase activity, forming carbon-sulfur bonds	1	M3Y898
5	GO:0019211	phosphatase activator activity	1	M3Z3A6	4	GO:0019787	ubiquitin-like protein transferase activity	12	M3Y7Y1, M3XYW9, G9KLK2, G9KXZ5, M3YLG9, M3XW49, M3YTN7, G9KW80, M3YYP1, G9KGS8, M3XVS1, G9KKV5
5	GO:0016504	peptidase activator activity	1	M3Y8E0	4	GO:0001882	nucleoside binding	35	M3YMU8, M3YDI5, G9KK85, M3YA06, M3XM71, M3YBK3, M1EK49, M3YHF6, G9KW80, G9KQ63, G9KJW8, G9K5Z0, M3YS36, M3Y2M0, M1EJH8, M3XT62, M3XLU6, G9KXK2, G9KE72, M1EGL7, M1EP13, M3YLT1, M1ET56, M1ESR5, M1EQV0, M1EJ79, G9KJR9, G9L431, G9KUT1, G9KLP3, M3YRS9, M3Y219, G9KF17, M3XR35, M3Y8V3
5	GO:0031996	thioesterase binding	1	M3YHU6	4	GO:0031681	G-protein beta-subunit binding	1	M1EP52
5	GO:0015075	ion transmembrane transporter activity	7	M3Y056, M1EK79, G9KEW5, M1EPE3, M1EE20, M3Y6V4, M3XTD4	4	GO:0097110	scaffold protein binding	1	M3YTD1
5	GO:0016836	hydro-lyase activity	1	M3YHS6	4	GO:0000166	nucleotide binding	48	M3YMU8, M3YDI5, M3YLM1, G9KK85, G9KEY7, M3XM71, M3YA06, M3YBK3, M3YQH7, M1EK49, M3YHF6, G9KW80, G9KQ63, G9K5Z0, G9KJW8, M3YS36, M3Z7Z9, M3Y2M0, M1EJH8, M3XT62, M3YRV5, M3XLU6, G9KXK2, M3Y4B6, G9KE72, M1EGL7, M1EP13, M3YLT1, M1ET56, M3Y1B5, M1ESR5, M3XXJ1, M1EQV0, M1EJ79, M1EI36, G9L431, G9KJR9, M3XYP4, G9KUT1, G9KKJ1, G9KLP3, M3YRS9, M3Y219, M1EJ92, G9KF17, M3Y8V3, M3XR35, M3XS34
5	GO:0051117	ATPase binding	1	M3Y6V4	4	GO:0008494	translation activator activity	1	G9KEY7
5	GO:0016502	nucleotide receptor activity	1	G9KEW5	4	GO:0050662	coenzyme binding	5	M3YQH7, M3YRV5, M1EI36, M3Y1B5, M3Z7Z9
5	GO:0015291	secondary active transmembrane transporter activity	1	M3Y056	4	GO:0003707	steroid hormone receptor activity	1	G9KM69
5	GO:0033130	acetylcholine receptor binding	1	G9KKT5	4	GO:0005539	glycosaminoglycan binding	1	M3YTJ2
5	GO:0016301	kinase activity	7	G9K636, A0A075IJR0, M3XM98, M3YT17, M3XRZ0, M3YEH7, M3Z0A6	4	GO:0051536	iron-sulfur cluster binding	5	M1ESS9, M3YQH7, G9KD99, G9KE72, M3Y1B5
5	GO:0019210	kinase inhibitor activity	1	M3XRM9	4	GO:0003676	nucleic acid binding	84	M3YLM1, M1EGE8, M3YM68, G9KCS4, G9K4I7, G9K3K7, M3YC24, M3XUE1, G9KCC5, M1EKU7, M3XY89, M1EQY7, M3YTL6, G9KM69, M3Y2M5, M1ENB8, M3YWR1, G9KZH7, M3Z8R0, G9L0Z2, G9K7F7, G9KVG9, M3Y4B6, M1ET52, M3YYC4, M3YGP2, G9K4P5, G9KV78, M3XPH9, G9KCF6, M1EM34, G9KAB5, M3YFA9, G9KKJ1, G9KKN0, M3YUS4, M3XR35, M3Y8V3, G9KZC3, G9KD69, M3XRV3, M1EMK8, G9KK85, G9KEY7, G9KZN8, M3XZA4, G9KHW1, M3XRV0, M3YYH7, M3XM71,…
5	GO:0019900	kinase binding	8	M3YEL6, M3YIB7, M3YXA6, G9KIM6, M3YTU8, M3YHU6, M3XND8, M3Z534	4	GO:0016248	channel inhibitor activity	1	G9KGF0
5	GO:0023026	MHC class II protein complex binding	1	M3Z0A6	4	GO:0016684	oxidoreductase activity, acting on peroxide as acceptor	1	G9KWP1
5	GO:0070403	NAD+ binding	1	G9K8V6	4	GO:0016741	transferase activity, transferring one-carbon groups	5	G9KCC5, G9KAB5, M1EPX8, G9L0D3, M3YCU5
5	GO:0016878	acid-thiol ligase activity	1	M3XQN2	4	GO:0004857	enzyme inhibitor activity	5	G9KDM0, M1EJB2, G9K4X9, G9KHW1, M3YRJ2
5	GO:0070410	co-SMAD binding	1	G9KV30	4	GO:0098631	protein binding involved in cell adhesion	1	M3Y2I4
5	GO:0015036	disulfide oxidoreductase activity	1	M3XNR1	4	GO:0030975	thiamine binding	1	G9KUT1
5	GO:0016763	transferase activity, transferring pentosyl groups	1	M3Z3H6	4	GO:0016875	ligase activity, forming carbon-oxygen bonds	3	G9KK85, M3Y7F7, G9KXK2
5	GO:0017150	tRNA dihydrouridine synthase activity	1	M3Y485	4	GO:0016830	carbon-carbon lyase activity	1	M1ET31
5	GO:0035639	purine ribonucleoside triphosphate binding	26	M3YM46, M3XSV4, G9KEW5, M3XM98, M3YI26, M3XRZ0, G9KUP7, G9K636, M3YKB6, M1ES83, M3YT17, G9KVY1, M3YEH7, M3Y046, M3XPU5, M3YG35, M3XND8, M3XTD4, M1ET15, M3XPF6, G9K4Y9, M1EM79, G9KW91, M3XX31, M3Y6V4, M3XQN2	5	GO:0033558	protein deacetylase activity	1	G9KCF6
5	GO:0070325	lipoprotein particle receptor binding	1	M1EEM8	5	GO:0070742	C2H2 zinc finger domain binding	1	M3YUZ4
5	GO:0051287	NAD binding	2	G9K8V6, M3Y3W8	5	GO:0003714	transcription corepressor activity	6	G9KP03, G9KKJ1, G9K6L6, M1EJ92, G9KKN0, M3YWR1
5	GO:0003779	actin binding	4	M3YZL1, M3YI26, M3YNL6, M1EMN5	5	GO:0005520	insulin-like growth factor binding	2	M3YDY5, M3XZZ4
5	GO:0016868	intramolecular transferase activity, phosphotransferases	1	M1EK38	5	GO:0070011	peptidase activity, acting on L-amino acid peptides	6	M3YDY5, M3YPW3, G9KWY6, G9KL19, M3Z174, M1EIK8
5	GO:0016709	oxidoreductase activity, acting on paired donors, with incorporation or reduction of molecular oxygen, NAD(P)H as one donor, and incorporation of one atom of oxygen	1	M3YNL6	5	GO:0010521	telomerase inhibitor activity	1	G9KHW1
5	GO:0016616	oxidoreductase activity, acting on the CH-OH group of donors, NAD or NADP as acceptor	1	M3Y3W8	5	GO:0070577	lysine-acetylated histone binding	1	M3YXC1
5	GO:0060229	lipase activator activity	2	M3XPF6, M3YT92	5	GO:0016862	intramolecular oxidoreductase activity, interconverting keto- and enol-groups	1	M3XV45
5	GO:0005178	integrin binding	3	M3XQJ8, M3Y8E0, M3YKY1	5	GO:0017124	SH3 domain binding	4	M3YTY3, M1EGT1, M1ES01, M1EEY8
5	GO:0045296	cadherin binding	1	G9KEW5	5	GO:0017022	myosin binding	1	G9KJR9
5	GO:0061135	endopeptidase regulator activity	3	M3XVU0, G9KN54, M3YMW0	5	GO:0032183	SUMO binding	1	M3YLG9
5	GO:0046872	metal ion binding	26	G9K8G6, M3YM46, M3Z2U5, G9KEW5, M3YHS6, M3YHU6, M3YJ21, M3XQC5, M3Y8E0, G9K636, M3YX39, M3YNL6, M3Z1J3, M3XR69, M3Y485, G9KM90, G9KY07, M1EEF4, M3YKR0, M3Z0A6, M3XTD4, M3YWK6, M3XPF6, G9KV30, G9K4Y9, M3YTU8	5	GO:0016831	carboxy-lyase activity	1	M1ET31
5	GO:0019902	phosphatase binding	1	M3YHU6	5	GO:0051015	actin filament binding	2	G9K6L6, G9KRA8
5	GO:0004842	ubiquitin-protein transferase activity	4	M3YTU8, M1EEF4, M3YHU6, A3FBF1	5	GO:0008656	cysteine-type endopeptidase activator activity involved in apoptotic process	1	M1EJB2
5	GO:0016779	nucleotidyltransferase activity	1	G9KHT7	5	GO:0043024	ribosomal small subunit binding	2	M3Y4B6, M3YRS9
5	GO:0001221	transcription cofactor binding	1	M3YEL6	5	GO:0004886	9-cis retinoic acid receptor activity	1	G9KM69
5	GO:0001664	G-protein coupled receptor binding	1	A0A075IJR0	5	GO:0016878	acid-thiol ligase activity	1	M3Y898
5	GO:0005125	cytokine activity	1	A0A075IJR0	5	GO:0019215	intermediate filament binding	1	M3YQA7
5	GO:0035651	AP-3 adaptor complex binding	1	M3YG35	5	GO:0015291	secondary active transmembrane transporter activity	3	M3Y9D9, M3Y6J1, G9KP55
5	GO:0035650	AP-1 adaptor complex binding	1	M3YG35	5	GO:0043022	ribosome binding	1	M3YGP2
5	GO:0035091	phosphatidylinositol binding	2	M1EP82, M3YZF5	5	GO:0004738	pyruvate dehydrogenase activity	1	G9KFT7
5	GO:0001228	transcriptional activator activity, RNA polymerase II transcription regulatory region sequence-specific binding	4	M3YEL6, M3YK29, M3XR14, M1ENH2	5	GO:0001664	G-protein coupled receptor binding	6	M3YRW5, M3YCU2, M3YMU8, G9KF24, M1ET56, M3Y0A4
5	GO:0005518	collagen binding	1	M1EJK5	5	GO:0003723	RNA binding	35	G9KK85, M1EGE8, G9KEY7, M3XRV0, G9K3K7, G9KRJ6, M3XXM8, M3YCU5, G9K4X9, M3YTJ2, M1EKU7, G9KBC5, M1EQY7, G9KBG7, M3Y347, M3Z8R0, G9L0Z2, M3YUZ4, M3Y4B6, M3Y7F7, M3YGP2, M3Y9J7, M3XXJ1, G9KV78, M1EM34, G9KAB5, M3YLG9, M3XYP4, M3Y2L8, G9KKJ1, M3YRS9, M3YUS4, M3XR35, M3Y8V3, M3XS34
5	GO:0001191	transcriptional repressor activity, RNA polymerase II transcription factor binding	1	M3XR14	5	GO:0016671	oxidoreductase activity, acting on a sulfur group of donors, disulfide as acceptor	1	M3XT01
5	GO:0005126	cytokine receptor binding	2	A0A075IJR0, M3YHU6	5	GO:0016775	phosphotransferase activity, nitrogenous group as acceptor	1	M1EK49
5	GO:0005048	signal sequence binding	1	G9K6Z5	5	GO:0042287	MHC protein binding	1	M1EIK8
5	GO:0032555	purine ribonucleotide binding	26	M3YM46, M3XSV4, G9KEW5, M3XM98, M3YI26, M3XRZ0, G9KUP7, G9K636, M3YKB6, M1ES83, M3YT17, G9KVY1, M3YEH7, M3Y046, M3XPU5, M3YG35, M3XND8, M3XTD4, M1ET15, M3XPF6, G9K4Y9, M1EM79, G9KW91, M3XX31, M3Y6V4, M3XQN2	5	GO:0019902	phosphatase binding	2	M3YRW5, M1EJB2
5	GO:0070405	ammonium ion binding	1	M1EEM8	5	GO:0005158	insulin receptor binding	2	M3Y2P9, M3YIA6
5	GO:0001227	transcriptional repressor activity, RNA polymerase II transcription regulatory region sequence-specific binding	2	M3YEL6, M3YJ21	5	GO:0004930	G-protein coupled receptor activity	2	M3XTT9, M1EL91
5	GO:0046982	protein heterodimerization activity	2	G9K636, G9KIN1	5	GO:0031418	L-ascorbic acid binding	1	G9KEY4
5	GO:0030507	spectrin binding	1	M3YI26	5	GO:0043027	cysteine-type endopeptidase inhibitor activity involved in apoptotic process	1	G9KDM0
5	GO:0001104	RNA polymerase II transcription cofactor activity	1	M3XR14	5	GO:0051020	GTPase binding	3	M3XNP3, M3XTV8, G9KJP6
5	GO:0008327	methyl-CpG binding	2	G9KIM6, G9KIN1	5	GO:0030414	peptidase inhibitor activity	2	G9KDM0, M3YRJ2
5	GO:0016818	hydrolase activity, acting on acid anhydrides, in phosphorus-containing anhydrides	16	M3XSV4, M3Y046, M3YI26, M3YG35, G9KUP7, M1ET15, M3XTD4, M3YKB6, M3XPF6, M1ES83, M1EM79, M3XX31, M1EE20, M3YT17, G9KVY1, M3Y6V4	5	GO:0020037	heme binding	2	G9KWP1, G9L0D3
5	GO:0008168	methyltransferase activity	5	G9KV89, G9KIM6, G9KY07, G9KIN1, G9KE37	5	GO:0004896	cytokine receptor activity	1	M1EL91
5	GO:0032549	ribonucleoside binding	26	M3YM46, M3XSV4, G9KEW5, M3XM98, M3YI26, M3XRZ0, G9KUP7, G9K636, M3YKB6, M1ES83, M3YT17, G9KVY1, M3YEH7, M3Y046, M3XPU5, M3YG35, M3XND8, M3XTD4, M1ET15, M3XPF6, G9K4Y9, M1EM79, G9KW91, M3XX31, M3Y6V4, M3XQN2	5	GO:0042805	actinin binding	1	M3YH22
5	GO:0004364	glutathione transferase activity	1	M3XNR1	5	GO:0060590	ATPase regulator activity	1	M3XT01
5	GO:0060228	phosphatidylcholine-sterol O-acyltransferase activator activity	1	M1EEM8	5	GO:0019199	transmembrane receptor protein kinase activity	1	M3XTC2
5	GO:0051020	GTPase binding	3	M3YM46, M1EMN5, M3Y6V4	5	GO:0015631	tubulin binding	8	M3YCU2, M1EQH1, M3YTJ2, G9L431, M3YE92, M3YIX2, M3YA46, M3Z7Z9
5	GO:0016768	spermine synthase activity	1	M3XM19	5	GO:0008168	methyltransferase activity	5	G9KCC5, G9KAB5, M1EPX8, G9L0D3, M3YCU5
5	GO:0003723	RNA binding	19	M3Y485, M3YFN6, M3YXA6, M1ERE3, M3Z8D6, M3Z0A6, M3Z6J9, M3XND8, M3YGS2, G9KVM1, G9KV89, M3YZL1, M3XPF6, G9K4Y9, M1EM79, G9KQ88, G9KIM6, M3YFJ7, G9KE37	5	GO:0070412	R-SMAD binding	1	M3YYP1
5	GO:0034188	apolipoprotein A-I receptor activity	1	M3Y6V4	5	GO:0016842	amidine-lyase activity	1	M3XXI2
5	GO:0043130	ubiquitin binding	1	M3YTU8	5	GO:0061135	endopeptidase regulator activity	2	G9KDM0, M3YRJ2
5	GO:0030215	semaphorin receptor binding	1	M3Z3L4	5	GO:0045296	cadherin binding	1	M3Y2I4
5	GO:0030414	peptidase inhibitor activity	3	M3XVU0, G9KN54, M3YMW0	5	GO:0098632	protein binding involved in cell-cell adhesion	1	M3Y2I4
5	GO:0036461	BLOC-2 complex binding	1	M3YG35	5	GO:0016876	ligase activity, forming aminoacyl-tRNA and related compounds	3	G9KK85, M3Y7F7, G9KXK2
5	GO:0035586	purinergic receptor activity	1	G9KEW5	5	GO:0048407	platelet-derived growth factor binding	1	M3YI93
5	GO:0020037	heme binding	1	M3Z1J3	5	GO:0046872	metal ion binding	74	G9KDM0, G9K8M8, M3YTY3, M3XTC2, M3YC24, G9KGC2, M3YTD1, G9KP03, M3Y2I4, G9KM69, M3Y2M5, G9KGS8, M3XX60, G9KZH7, M3YKJ4, M3Y2M0, M3YUX3, G9K7F7, G9K6L6, M1ET56, G9KGB2, G9KV78, M3YXQ9, M3XWF0, M3XQF0, G9KFH6, M3YFA9, M3XTT9, M3YUS4, G9KKV5, M3Y7T2, G9KZC3, M1ESS9, M3YMU8, M3XRV3, G9KZN8, M3YH22, M3YYH7, G9KEY4, M3YBK3, G9L0D3, G9KYT9, M3Y4C2, M3YCU5, M3YQH7, G9KCA5, G9KLG2, M3XXI2, G9KQQ6, M3YTJ2,…
5	GO:0042803	protein homodimerization activity	7	G9K8V6, G9K636, M3XPF6, G9KEW5, M1ERW6, G9KRW4, M3YEH7	5	GO:0016298	lipase activity	2	M3Y6M9, M3YLY4
5	GO:0001067	regulatory region nucleic acid binding	6	M3YEL6, M3YK29, M3YJ21, G9KIN1, M3XR14, M1ENH2	5	GO:0015075	ion transmembrane transporter activity	12	G9KPN3, M1EKR2, M3YTD1, M1EIC8, M3YSN9, M3Y9D9, M3Y6J1, G9KP43, G9KP55, G9KNG9, G9KP52, G9KYS4
5	GO:0071837	HMG box domain binding	1	M3XR14	5	GO:0030215	semaphorin receptor binding	1	M3YWC1
5	GO:0016783	sulfurtransferase activity	1	G9KVM1	5	GO:0001227	transcriptional repressor activity, RNA polymerase II transcription regulatory region sequence-specific binding	4	M3XUE1, G9KCF6, M3XYH7, M3YA03
5	GO:0016641	oxidoreductase activity, acting on the CH-NH2 group of donors, oxygen as acceptor	1	M3YKY1	5	GO:0016813	hydrolase activity, acting on carbon-nitrogen (but not peptide) bonds, in linear amidines	1	M3YXQ9
5	GO:0044389	ubiquitin-like protein ligase binding	2	M3YHU6,M3YK34	5	GO:0016773	phosphotransferase activity, alcohol group as acceptor	13	M3XLU6, M1ECD3, M1EGL7, M1EP13, M3XTC2, M1EJ79, M3YHF6, M1ETA0, M3Y219, G9K5Z0, G9KF17, M3YS36, M3Y2M0
5	GO:0017076	purine nucleotide binding	26	M3YM46, M3XSV4, G9KEW5, M3XM98, M3YI26, M3XRZ0, G9KUP7, G9K636, M3YKB6, M1ES83, M3YT17, G9KVY1, M3YEH7, M3Y046, M3XPU5, M3YG35, M3XND8, M3XTD4, M1ET15, M3XPF6, G9K4Y9, M1EM79, G9KW91, M3XX31, M3Y6V4, M3XQN2	5	GO:0022834	ligand-gated channel activity	1	M3YTD1
5	GO:0003714	transcription corepressor activity	2	M3YJ21, G9KIN1	5	GO:0046982	protein heterodimerization activity	7	M3YTD1, M1ESV0, M3XY89, M3XZA4, G9K3K7, G9KM69, M3Z216
5	GO:0016620	oxidoreductase activity, acting on the aldehyde or oxo group of donors, NAD or NADP as acceptor	1	G9K8V6	5	GO:0001104	RNA polymerase II transcription cofactor activity	3	G9KGB2, G9KA78, G9KM69
5	GO:0005520	insulin-like growth factor binding	1	M3Z3A6	5	GO:0016863	intramolecular oxidoreductase activity, transposing C=C bonds	1	M3XV45
5	GO:0050660	flavin adenine dinucleotide binding	2	M3Y485, M3YNL6	5	GO:0019789	SUMO transferase activity	1	M3YLG9
5	GO:0015248	sterol transporter activity	2	M1EEM8, M3Y6V4	5	GO:0034236	protein kinase A catalytic subunit binding	1	G9KGS8
5	GO:0008116	prostaglandin-I synthase activity	1	M3Z1J3	5	GO:0008236	serine-type peptidase activity	5	M3YDY5, M3YPW3, G9KL19, M3Z174, M1EIK8
6	GO:0004619	phosphoglycerate mutase activity	1	M1EK38	5	GO:0008200	ion channel inhibitor activity	1	G9KGF0
6	GO:0004866	endopeptidase inhibitor activity	3	M3XVU0, G9KN54, M3YMW0	5	GO:0016301	kinase activity	16	M1EJB2, M3XLU6, M1EGL7, M1EP13, M1ECD3, M3XTC2, M1EJ79, M1EK49, G9KUT1, M3YHF6, M3Y219, M1ETA0, G9K5Z0, G9KF17, M3YS36, M3Y2M0
6	GO:0008234	cysteine-type peptidase activity	4	M3Y6C5, M3YTU8, G9KWZ0, M1EJK5	5	GO:0016715	oxidoreductase activity, acting on paired donors, with incorporation or reduction of molecular oxygen, reduced ascorbate as one donor, and incorporation of one atom of oxygen	1	M3XXI2
6	GO:0008131	primary amine oxidase activity	1	M3YKY1	5	GO:0017151	DEAD/H-box RNA helicase binding	1	G9KHW1
6	GO:0004860	protein kinase inhibitor activity	1	M3XRM9	5	GO:0004518	nuclease activity	2	G9KVG9, M3YK39
6	GO:0008081	phosphoric diester hydrolase activity	1	M3YGS2	5	GO:0016922	ligand-dependent nuclear receptor binding	2	G9KCS4, G9KM69
6	GO:0030729	acetoacetate-CoA ligase activity	1	M3XQN2	5	GO:0019003	GDP binding	2	G9KQ63, M1ET56
6	GO:0034191	apolipoprotein A-I receptor binding	1	M1EEM8	5	GO:0016778	diphosphotransferase activity	1	G9KUT1
6	GO:0070653	high-density lipoprotein particle receptor binding	1	M1EEM8	5	GO:0016709	oxidoreductase activity, acting on paired donors, with incorporation or reduction of molecular oxygen, NAD(P)H as one donor, and incorporation of one atom of oxygen	1	G9L0D3
6	GO:0097747	RNA polymerase activity	1	G9KHT7	5	GO:0022884	macromolecule transmembrane transporter activity	1	M3Z6N6
6	GO:0030554	adenyl nucleotide binding	17	M3YM46, G9KEW5, M3XM98, M3YI26, M3XRZ0, G9KUP7, M3XTD4, G9K636, M3YKB6, M3XPF6, G9K4Y9, M1EM79, G9KW91, M3YT17, M3YEH7, M3Y6V4, M3XQN2	5	GO:0016776	phosphotransferase activity, phosphate group as acceptor	1	G9K5Z0
6	GO:0005216	ion channel activity	3	M1EK79, G9KEW5, M1EPE3	5	GO:0042578	phosphoric ester hydrolase activity	6	M3Y6M9, M3YMB6, G9KGF0, M1EJH0, M1ET56, M3YV85
6	GO:0004017	adenylate kinase activity	1	M3YT17	5	GO:0050700	CARD domain binding	1	G9L2T1
6	GO:0004672	protein kinase activity	5	G9K636, A0A075IJR0, M3XM98, M3XRZ0, M3YEH7	5	GO:0003713	transcription coactivator activity	10	G9KGB2, G9KR39, G9KCS4, G9KS87, M1ET52, G9K3K7, G9KM69, M3YSQ5, M3YYC4, G9K9B3
6	GO:0016004	phospholipase activator activity	1	M3XPF6	5	GO:0097617	annealing activity	1	M3Y4B6
6	GO:0008374	O-acyltransferase activity	1	G9K8G6	5	GO:0016747	transferase activity, transferring acyl groups other than amino-acyl groups	11	M3YJB8, G9KCA5, M3YM68, G9KCS4, M3Y3K6, G9KS87, G9KM69, G9KYT9, M3XSH8, M1EPN5, G9KYS4
6	GO:0032550	purine ribonucleoside binding	26	M3YM46, M3XSV4, G9KEW5, M3XM98, M3YI26, M3XRZ0, G9KUP7, G9K636, M3YKB6, M1ES83, M3YT17, G9KVY1, M3YEH7, M3Y046, M3XPU5, M3YG35, M3XND8, M3XTD4, M1ET15, M3XPF6, G9K4Y9, M1EM79, G9KW91, M3XX31, M3Y6V4, M3XQN2	5	GO:0008146	sulfotransferase activity	1	G9KRV6
6	GO:0031995	insulin-like growth factor II binding	1	M3Z3A6	5	GO:0016623	oxidoreductase activity, acting on the aldehyde or oxo group of donors, oxygen as acceptor	1	M3YQH7
6	GO:0004843	thiol-dependent ubiquitin-specific protease activity	2	M3YTU8, G9KWZ0	5	GO:0016779	nucleotidyltransferase activity	3	M3YTL6, M1EP13, G9K5Z0
6	GO:0015035	protein disulfide oxidoreductase activity	1	M3XNR1	5	GO:0030971	receptor tyrosine kinase binding	1	M1ES01
6	GO:0031994	insulin-like growth factor I binding	1	M3Z3A6	5	GO:0017025	TBP-class protein binding	1	G9K3K7
6	GO:0003979	UDP-glucose 6-dehydrogenase activity	1	M3Y3W8	5	GO:0030507	spectrin binding	2	M3XY10, M3YA46
6	GO:0019001	guanyl nucleotide binding	11	M3YM46, M3XSV4, M3Y046, M3XPF6, M3XPU5, M1ES83, M3XX31, M3YG35, G9KVY1, M3XND8, M1ET15	5	GO:0030544	Hsp70 protein binding	3	M3YMU8, M3Y0A4, M3XT01
6	GO:0060230	lipoprotein lipase activator activity	1	M3YT92	5	GO:0035639	purine ribonucleoside triphosphate binding	34	M3YMU8, M3YDI5, G9KK85, M3YA06, M3XM71, M3YBK3, M1EK49, M3YHF6, G9KW80, G9KJW8, G9K5Z0, M3YS36, M3Y2M0, M1EJH8, M3XT62, M3XLU6, G9KXK2, G9KE72, M1EGL7, M1EP13, M3YLT1, M1ET56, M1ESR5, M1EQV0, M1EJ79, G9KJR9, G9L431, G9KUT1, G9KLP3, M3YRS9, M3Y219, G9KF17, M3XR35, M3Y8V3
6	GO:0022836	gated channel activity	2	M1EK79, G9KEW5	5	GO:0016616	oxidoreductase activity, acting on the CH-OH group of donors, NAD or NADP as acceptor	2	M3YQQ4, M3YQE7
6	GO:0001105	RNA polymerase II transcription coactivator activity	1	M3XR14	5	GO:0032549	ribonucleoside binding	35	M3YMU8, M3YDI5, G9KK85, M3YA06, M3XM71, M3YBK3, M1EK49, M3YHF6, G9KW80, G9KQ63, G9KJW8, G9K5Z0, M3YS36, M3Y2M0, M1EJH8, M3XT62, M3XLU6, G9KXK2, G9KE72, M1EGL7, M1EP13, M3YLT1, M1ET56, M1ESR5, M1EQV0, M1EJ79, G9KJR9, G9L431, G9KUT1, G9KLP3, M3YRS9, M3Y219, G9KF17, M3XR35, M3Y8V3
6	GO:0002094	polyprenyltransferase activity	1	M3YW88	5	GO:0098748	endocytic adaptor activity	1	M3YTM0
6	GO:0015405	P-P-bond-hydrolysis-driven transmembrane transporter activity	2	M1EE20, M3Y6V4	5	GO:0008609	alkylglycerone-phosphate synthase activity	1	M3YRV5
6	GO:0004931	extracellular ATP-gated cation channel activity	1	G9KEW5	5	GO:0030275	LRR domain binding	1	M3YYC4
6	GO:0098811	transcriptional repressor activity, RNA polymerase II activating transcription factor binding	1	M3XR14	5	GO:0005044	scavenger receptor activity	1	M1EL91
6	GO:0004514	nicotinate-nucleotide diphosphorylase (carboxylating) activity	1	M3Z3H6	5	GO:0005246	calcium channel regulator activity	1	G9KGF0
6	GO:0019901	protein kinase binding	7	M3YEL6, M3YIB7, G9KIM6, M3YXA6, M3YHU6, M3XND8, M3Z534	5	GO:0051539	4 iron, 4 sulfur cluster binding	2	G9KD99, G9KE72
6	GO:0016408	C-acyltransferase activity	1	M1ENL2	5	GO:0005126	cytokine receptor binding	3	G9KDM0, G9KV78, M3XV45
6	GO:0003690	double-stranded DNA binding	5	M3YK29, M3YJ21, G9KIN1, M3XR14, M1ENH2	5	GO:0051117	ATPase binding	3	M3YTD1, M1EIK8, M3XT01
6	GO:0001078	transcriptional repressor activity, RNA polymerase II core promoter proximal region sequence-specific binding	1	M3YJ21	5	GO:0031683	G-protein beta/gamma-subunit complex binding	1	M1ET56
6	GO:0005509	calcium ion binding	7	G9K8G6, M3YM46, G9KM90, M3YX39, M1EEF4, M3XQC5, M3XR69	5	GO:0050431	transforming growth factor beta binding	2	M3Z8K5, M3YKJ4
6	GO:0001614	purinergic nucleotide receptor activity	1	G9KEW5	5	GO:0003779	actin binding	6	G9KLP3, G9K6L6, M3YYC4, M3XY10, M3Y4C2, G9KRA8
6	GO:0008009	chemokine activity	1	A0A075IJR0	5	GO:0035064	methylated histone binding	2	M3YLG9, M3XM71
6	GO:0044822	poly(A) RNA binding	15	M3Y485, M3YFN6, M3YXA6, M1ERE3, M3Z8D6, M3Z0A6, M3Z6J9, M3XND8, G9KV89, M3YZL1, M3XPF6, G9K4Y9, M1EM79, G9KIM6, M3YFJ7	5	GO:0051537	2 iron, 2 sulfur cluster binding	2	M1ESS9, M3Y1B5
6	GO:0000975	regulatory region DNA binding	6	M3YEL6, M3YK29, M3YJ21, G9KIN1, M3XR14, M1ENH2	5	GO:0019887	protein kinase regulator activity	2	M1EJB2, G9K4X9
6	GO:0001077	transcriptional activator activity, RNA polymerase II core promoter proximal region sequence-specific binding	2	M3YK29, M3XR14	5	GO:0005089	Rho guanyl-nucleotide exchange factor activity	3	M3XQF0, M3YEB9, M3YZW8
6	GO:0004012	phospholipid-translocating ATPase activity	1	M3XTD4	5	GO:0022838	substrate-specific channel activity	3	M1EKR2, M3YTD1, M1EIC8
6	GO:0019903	protein phosphatase binding	1	M3YHU6	5	GO:0042803	protein homodimerization activity	5	G9KCF6, M3XY89, G9K3K7, G9KCG1, M3Y1B5
6	GO:0019205	nucleobase-containing compound kinase activity	1	M3YT17	5	GO:0008528	G-protein coupled peptide receptor activity	1	M1EL91
6	GO:0016791	phosphatase activity	1	G9KAP4	5	GO:0001228	transcriptional activator activity, RNA polymerase II transcription regulatory region sequence-specific binding	5	G9KD69, G9K7F7, M1EMK8, M3XZA4, G9KD51
6	GO:0008509	anion transmembrane transporter activity	2	M1EK79, M3Y6V4	5	GO:0005231	excitatory extracellular ligand-gated ion channel activity	1	M3YTD1
6	GO:0019843	rRNA binding	1	G9KVM1	5	GO:0016620	oxidoreductase activity, acting on the aldehyde or oxo group of donors, NAD or NADP as acceptor	2	G9KFT7, M3Z7Z9
6	GO:0004030	aldehyde dehydrogenase [NAD(P)+] activity	1	G9K8V6	5	GO:0031406	carboxylic acid binding	3	M3YTD1, G9KEY4, M3YWR1
6	GO:0004743	pyruvate kinase activity	1	M3Z0A6	5	GO:0048185	activin binding	1	M3YYP1
6	GO:0004175	endopeptidase activity	3	G9KF72, M3Y6C5, M1EJK5	5	GO:0008320	protein transmembrane transporter activity	1	M3Z6N6
6	GO:0032559	adenyl ribonucleotide binding	17	M3YM46, G9KEW5, M3XM98, M3YI26, M3XRZ0, G9KUP7, M3XTD4, G9K636, M3YKB6, M3XPF6, G9K4Y9, M1EM79, G9KW91, M3YT17, M3YEH7, M3Y6V4, M3XQN2	5	GO:0055131	C3HC4-type RING finger domain binding	2	M3YMU8, M3Y0A4
6	GO:0099516	ion antiporter activity	1	M3Y056	5	GO:0003755	peptidyl-prolyl cis-trans isomerase activity	1	G9KI12
6	GO:0046914	transition metal ion binding	12	M3Z2U5, G9KEW5, G9KV30, G9KM90, M3YNL6, M3YTU8, G9KY07, M1EEF4, M3YKR0, M3YHU6, M3Z1J3, M3Y8E0	5	GO:0043394	proteoglycan binding	1	M3XM27
6	GO:0016407	acetyltransferase activity	1	M1ENL2	5	GO:0019900	kinase binding	14	M3YEF0, M3Y9D9, M3XLU6, M1ES01, G9KV78, G9KUM0, G9K4X9, M3YTD1, G9KP03, M1EEX4, G9KGS8, M3XR35, M3XVS1, G9KKV5
6	GO:0071949	FAD binding	1	M3YNL6	5	GO:0001085	RNA polymerase II transcription factor binding	4	M3Y7Y1, M3XUE1, G9K3K7, M3YA03
6	GO:0042379	chemokine receptor binding	1	A0A075IJR0	5	GO:0003954	NADH dehydrogenase activity	1	M3Y7D8
6	GO:0032813	tumor necrosis factor receptor superfamily binding	1	M3YHU6	5	GO:0016655	oxidoreductase activity, acting on NAD(P)H, quinone or similar compound as acceptor	1	M3Y7D8
6	GO:0004634	phosphopyruvate hydratase activity	1	M3YHS6	5	GO:0015129	lactate transmembrane transporter activity	3	G9KP43, G9KP55, G9KP52
6	GO:0042626	ATPase activity, coupled to transmembrane movement of substances	2	M1EE20, M3Y6V4	5	GO:0015036	disulfide oxidoreductase activity	2	M3XT01, M3YWC1
6	GO:0042625	ATPase coupled ion transmembrane transporter activity	1	M1EE20	5	GO:0070851	growth factor receptor binding	3	G9KV78, M3YRW5, M3XTC2
6	GO:0008170	N-methyltransferase activity	3	G9KIM6, G9KY07, G9KIN1	5	GO:0016706	oxidoreductase activity, acting on paired donors, with incorporation or reduction of molecular oxygen, 2-oxoglutarate as one donor, and incorporation of one atom each of oxygen into both donors	1	G9KEY4
6	GO:0001784	phosphotyrosine binding	1	M1EEF4	5	GO:0004707	MAP kinase activity	1	M3XLU6
6	GO:0008035	high-density lipoprotein particle binding	1	M1EEM8	5	GO:0016758	transferase activity, transferring hexosyl groups	1	M1ECH9
6	GO:0005524	ATP binding	17	M3YM46, G9KEW5, M3XM98, M3YI26, M3XRZ0, G9KUP7, M3XTD4, G9K636, M3YKB6, M3XPF6, G9K4Y9, M1EM79, G9KW91, M3YT17, M3YEH7, M3Y6V4, M3XQN2	5	GO:0008066	glutamate receptor activity	1	M3YTD1
6	GO:0031420	alkali metal ion binding	1	M3Z0A6	5	GO:0035091	phosphatidylinositol binding	5	G9K4S6, G9KH44, M3Z1P2, M3YJ26, M3XX60
6	GO:0046923	ER retention sequence binding	1	G9K6Z5	5	GO:0042826	histone deacetylase binding	2	G9KQQ6, G9KCF6
6	GO:0043565	sequence-specific DNA binding	7	M3YEL6, M3YK29, G9KIM6, M3YJ21, G9KIN1, M3XR14, M1ENH2	5	GO:0061659	ubiquitin-like protein ligase activity	8	M3Y7Y1, M3XW49, M3YTN7, G9KW80, M3YYP1, G9KGS8, M3XVS1, G9KKV5
6	GO:0072542	protein phosphatase activator activity	1	M3Z3A6	5	GO:0050661	NADP binding	1	M3Z7Z9
6	GO:0015276	ligand-gated ion channel activity	1	G9KEW5	5	GO:0005159	insulin-like growth factor receptor binding	1	M3Y2P9
6	GO:0047280	nicotinamide phosphoribosyltransferase activity	1	M3Z3H6	5	GO:0035877	death effector domain binding	1	G9KDM0
6	GO:0004029	aldehyde dehydrogenase (NAD) activity	1	G9K8V6	5	GO:0016727	oxidoreductase activity, acting on CH or CH2 groups, oxygen as acceptor	1	M3Y1B5
6	GO:0015923	mannosidase activity	1	M3XR69	5	GO:0002020	protease binding	4	G9KDM0, M1ESV0, M1EIK8, G9KKV5
6	GO:0005525	GTP binding	11	M3YM46, M3XSV4, M3Y046, M3XPF6, M3XPU5, M1ES83, M3XX31, M3YG35, G9KVY1, M3XND8, M1ET15	5	GO:0050699	WW domain binding	1	G9KCV6
6	GO:0016462	pyrophosphatase activity	16	M3XSV4, M3Y046, M3YI26, M3YG35, G9KUP7, M1ET15, M3XTD4, M3YKB6, M3XPF6, M1ES83, M1EM79, M3XX31, M1EE20, M3YT17, G9KVY1, M3Y6V4	5	GO:0016726	oxidoreductase activity, acting on CH or CH2 groups, NAD or NADP as acceptor	2	M3YQH7, M3Y1B5
6	GO:0031267	small GTPase binding	3	M3YM46, M1EMN5, M3Y6V4	5	GO:0008093	cytoskeletal adaptor activity	1	M1EQH1
6	GO:0004792	thiosulfate sulfurtransferase activity	1	G9KVM1	5	GO:0004842	ubiquitin-protein transferase activity	11	M3Y7Y1, M3XYW9, G9KLK2, G9KXZ5, M3XW49, M3YTN7, G9KW80, M3YYP1, G9KGS8, M3XVS1, G9KKV5
6	GO:0015297	antiporter activity	1	M3Y056	5	GO:0016646	oxidoreductase activity, acting on the CH-NH group of donors, NAD or NADP as acceptor	1	M1EGL3
6	GO:1901981	phosphatidylinositol phosphate binding	1	M1EP82	5	GO:0051287	NAD binding	2	M3YQH7, M3Z7Z9
6	GO:0008135	translation factor activity, RNA binding	1	M3XND8	5	GO:0030618	transforming growth factor beta receptor, pathway-specific cytoplasmic mediator activity	1	M3YEV3
6	GO:0008276	protein methyltransferase activity	3	G9KIM6, G9KY07, G9KIN1	5	GO:0016504	peptidase activator activity	1	M1EJB2
6	GO:0017127	cholesterol transporter activity	2	M1EEM8, M3Y6V4	5	GO:0046966	thyroid hormone receptor binding	3	M1EQH1, M3XYW9, G9KA78
6	GO:0008324	cation transmembrane transporter activity	4	M3Y056, G9KEW5, M1EPE3, M1EE20	5	GO:0016811	hydrolase activity, acting on carbon-nitrogen (but not peptide) bonds, in linear amides	1	G9KCF6
6	GO:0008238	exopeptidase activity	2	M1ESB9, M3Y6C5	5	GO:0016628	oxidoreductase activity, acting on the CH-CH group of donors, NAD or NADP as acceptor	1	M1EGL3
6	GO:0004252	serine-type endopeptidase activity	1	G9KF72	5	GO:0005342	organic acid transmembrane transporter activity	6	G9KPN3, M3YSN9, M3Y6J1, G9KP43, G9KP55, G9KP52
6	GO:0000287	magnesium ion binding	6	G9K636, M3XPF6, G9KM90, M3YHS6, M3Z0A6, M3XTD4	5	GO:0030695	GTPase regulator activity	9	G9KVF3, G9KLP3, M3YBK3, M1EEY8, M1ET56, M3YAC6, M3Z216, M3YWC1, G9KK87
6	GO:0000049	tRNA binding	1	M3XND8	5	GO:0017134	fibroblast growth factor binding	1	M3XM27
6	GO:0031625	ubiquitin protein ligase binding	2	M3YHU6,M3YK34	5	GO:0005035	death receptor activity	1	G9L1B8
6	GO:0032561	guanyl ribonucleotide binding	11	M3YM46, M3XSV4, M3Y046, M3XPF6, M3XPU5, M1ES83, M3XX31, M3YG35, G9KVY1, M3XND8, M1ET15	5	GO:0033613	activating transcription factor binding	1	M3XUE1
6	GO:0008757	S-adenosylmethionine-dependent methyltransferase activity	3	G9KIM6, G9KY07, G9KIN1	5	GO:0001191	transcriptional repressor activity, RNA polymerase II transcription factor binding	3	G9KGB2, M3Y7Y1, G9KM69
7	GO:0051019	mitogen-activated protein kinase binding	1	G9KIM6	5	GO:0019956	chemokine binding	1	M1EL91
7	GO:0016453	C-acetyltransferase activity	1	M1ENL2	5	GO:0044389	ubiquitin-like protein ligase binding	13	M3YMU8, M3Y0A4, M1EIK8, M3YEV3, G9KP03, M3XW49, M1EK49, G9KW80, M1EQA6, G9KIT4, M3Y8V3, M3XVS1, G9KKV5
7	GO:0019201	nucleotide kinase activity	1	M3YT17	5	GO:0043425	bHLH transcription factor binding	2	G9KVG5, M3XZA4
7	GO:0005261	cation channel activity	2	G9KEW5, M1EPE3	5	GO:0005544	calcium-dependent phospholipid binding	1	M3XTV8
7	GO:0044769	ATPase activity, coupled to transmembrane movement of ions, rotational mechanism	1	M1EE20	5	GO:0016799	hydrolase activity, hydrolyzing N-glycosyl compounds	1	M3YX98
7	GO:0070273	phosphatidylinositol-4-phosphate binding	1	M1EP82	5	GO:0052689	carboxylic ester hydrolase activity	4	M3YWQ9, M3YLY4, G9L2Q0, M3XQ78
7	GO:0016279	protein-lysine N-methyltransferase activity	1	G9KY07	5	GO:0016836	hydro-lyase activity	1	M3Y949
7	GO:0008097	5S rRNA binding	1	G9KVM1	5	GO:0035615	clathrin adaptor activity	1	M3YTM0
7	GO:0005253	anion channel activity	1	M1EK79	5	GO:0022835	transmitter-gated channel activity	1	M3YTD1
7	GO:0004867	serine-type endopeptidase inhibitor activity	1	G9KN54	5	GO:0032555	purine ribonucleotide binding	35	M3YMU8, M3YDI5, G9KK85, M3YA06, M3XM71, M3YBK3, M1EK49, M3YHF6, G9KW80, G9KQ63, G9KJW8, G9K5Z0, M3YS36, M3Y2M0, M1EJH8, M3XT62, M3XLU6, G9KXK2, G9KE72, M1EGL7, M1EP13, M3YLT1, M1ET56, M1ESR5, M1EQV0, M1EJ79, G9KJR9, G9L431, G9KUT1, G9KLP3, M3YRS9, M3Y219, G9KF17, M3XR35, M3Y8V3
7	GO:0016278	lysine N-methyltransferase activity	1	G9KY07	5	GO:0044390	ubiquitin-like protein conjugating enzyme binding	1	M3YTN7
7	GO:0015103	inorganic anion transmembrane transporter activity	1	M1EK79	5	GO:0016818	hydrolase activity, acting on acid anhydrides, in phosphorus-containing anhydrides	12	M3YDI5, M3XT62, M3XM71, M3YBK3, M1ET56, M1ESR5, M1EQV0, M1EP52, G9L431, G9KJR9, M1ENB8, M3XR35
7	GO:0008242	omega peptidase activity	1	M1ESB9	5	GO:0019210	kinase inhibitor activity	2	M1EJB2, G9K4X9
7	GO:1990583	phospholipase D activator activity	1	M3XPF6	5	GO:0019905	syntaxin binding	1	M3XTV8
7	GO:0019829	cation-transporting ATPase activity	1	M1EE20	5	GO:0070325	lipoprotein particle receptor binding	2	M3YMU8, M3Y0A4
7	GO:0003746	translation elongation factor activity	1	M3XND8	5	GO:0030165	PDZ domain binding	2	M3YRW5, G9KH44
7	GO:0005230	extracellular ligand-gated ion channel activity	1	G9KEW5	5	GO:0015267	channel activity	3	M1EKR2, M3YTD1, M1EIC8
7	GO:0004869	cysteine-type endopeptidase inhibitor activity	1	M3XVU0	5	GO:0000982	transcription factor activity, RNA polymerase II core promoter proximal region sequence-specific binding	9	G9KD69, G9K7F7, M1EMK8, M3XUE1, G9KCF6, M3XZA4, G9KD51, M3XYH7, M3YA03
7	GO:0035381	ATP-gated ion channel activity	1	G9KEW5	5	GO:0070411	I-SMAD binding	1	M3YYP1
7	GO:0015491	cation:cation antiporter activity	1	M3Y056	5	GO:0022853	active ion transmembrane transporter activity	1	M3Y9D9
7	GO:0015298	solute:cation antiporter activity	1	M3Y056	5	GO:0001067	regulatory region nucleic acid binding	17	G9KD69, G9K7F7, M1EMK8, G9KKX3, M3YVC9, M3XZA4, M1ET52, G9KD51, M3YYC4, M3XYH7, M3XUE1, M3YEV3, G9KCF6, M3XY89, M3YLG9, G9KM69, G9KKN0
7	GO:0001190	transcriptional activator activity, RNA polymerase II transcription factor binding	1	M3XR14	5	GO:0070491	repressing transcription factor binding	2	G9KP03, G9K3K7
7	GO:0044212	transcription regulatory region DNA binding	6	M3YEL6, M3YK29, M3YJ21, G9KIN1, M3XR14, M1ENH2	5	GO:0015399	primary active transmembrane transporter activity	1	M3YDI5
7	GO:0022832	voltage-gated channel activity	1	M1EK79	5	GO:0005096	GTPase activator activity	8	G9KLP3, M3YBK3, M1EEY8, M1ET56, M3YAC6, M3Z216, M3YWC1, G9KK87
7	GO:1990837	sequence-specific double-stranded DNA binding	5	M3YK29, M3YJ21, G9KIN1, M3XR14, M1ENH2	5	GO:0001883	purine nucleoside binding	35	M3YMU8, M3YDI5, G9KK85, M3YA06, M3XM71, M3YBK3, M1EK49, M3YHF6, G9KW80, G9KQ63, G9KJW8, G9K5Z0, M3YS36, M3Y2M0, M1EJH8, M3XT62, M3XLU6, G9KXK2, G9KE72, M1EGL7, M1EP13, M3YLT1, M1ET56, M1ESR5, M1EQV0, M1EJ79, G9KJR9, G9L431, G9KUT1, G9KLP3, M3YRS9, M3Y219, G9KF17, M3XR35, M3Y8V3
7	GO:0016274	protein-arginine N-methyltransferase activity	2	G9KIM6, G9KIN1	5	GO:0035254	glutamate receptor binding	1	M3YTD1
7	GO:0005506	iron ion binding	1	M3Z1J3	5	GO:0034237	protein kinase A regulatory subunit binding	1	G9KGS8
7	GO:0017016	Ras GTPase binding	2	M3YM46, M1EMN5	5	GO:0017076	purine nucleotide binding	35	M3YMU8, M3YDI5, G9KK85, M3YA06, M3XM71, M3YBK3, M1EK49, M3YHF6, G9KW80, G9KQ63, G9KJW8, G9K5Z0, M3YS36, M3Y2M0, M1EJH8, M3XT62, M3XLU6, G9KXK2, G9KE72, M1EGL7, M1EP13, M3YLT1, M1ET56, M1ESR5, M1EQV0, M1EJ79, G9KJR9, G9L431, G9KUT1, G9KLP3, M3YRS9, M3Y219, G9KF17, M3XR35, M3Y8V3
7	GO:0005507	copper ion binding	1	G9KEW5	5	GO:0042974	retinoic acid receptor binding	1	G9KM69
7	GO:0034062	5'-3' RNA polymerase activity	1	G9KHT7	5	GO:0051427	hormone receptor binding	6	M1EQH1, M3XYW9, G9KCS4, G9KA78, G9KM69, G9KS82
7	GO:0004559	alpha-mannosidase activity	1	M3XR69	5	GO:0050660	flavin adenine dinucleotide binding	4	M3YQH7, M3YRV5, M1EI36, M3Y1B5
7	GO:0048020	CCR chemokine receptor binding	1	A0A075IJR0	5	GO:0008083	growth factor activity	1	M3Y2P9
7	GO:0019783	ubiquitin-like protein-specific protease activity	2	M3YTU8, G9KWZ0	5	GO:0005179	hormone activity	1	M3Y2P9
7	GO:0047159	1-alkenylglycerophosphocholine O-acyltransferase activity	1	G9K8G6	5	GO:0035605	peptidyl-cysteine S-nitrosylase activity	1	M3Z7Z9
7	GO:0008160	protein tyrosine phosphatase activator activity	1	M3Z3A6	5	GO:0004553	hydrolase activity, hydrolyzing O-glycosyl compounds	1	G9KCG1
7	GO:0004674	protein serine/threonine kinase activity	4	G9K636, M3XM98, M3XRZ0, M3YEH7	5	GO:0031492	nucleosomal DNA binding	1	G9K4I7
7	GO:0022890	inorganic cation transmembrane transporter activity	3	M3Y056, M1EPE3, M1EE20	5	GO:0001671	ATPase activator activity	1	M3XT01
7	GO:0004112	cyclic-nucleotide phosphodiesterase activity	1	M3YGS2	5	GO:0042809	vitamin D receptor binding	1	G9KM69
7	GO:0016273	arginine N-methyltransferase activity	2	G9KIM6, G9KIN1	5	GO:0005125	cytokine activity	1	M3XV45
7	GO:0030955	potassium ion binding	1	M3Z0A6	5	GO:0016820	hydrolase activity, acting on acid anhydrides, catalyzing transmembrane movement of substances	1	M3YDI5
7	GO:0070004	cysteine-type exopeptidase activity	1	M3Y6C5	5	GO:0043531	ADP binding	1	G9KQ63
7	GO:0004713	protein tyrosine kinase activity	1	M3XM98	5	GO:0043130	ubiquitin binding	3	M3YEF0, G9K4X9, M3Y0G4
7	GO:0005244	voltage-gated ion channel activity	1	M1EK79	5	GO:0003677	DNA binding	42	G9KD69, M1EMK8, M3YM68, G9KCS4, M3XZA4, G9K4I7, G9KHW1, M3YYH7, M3XM71, M3Y1Z3, M3YC24, M3XUE1, G9KQQ6, M3YTJ2, M3XY89, M3Y3I1, M3YTL6, G9KS87, G9KM69, M3YX98, M3Y2M5, M1ENB8, M3YWR1, G9K7F7, G9KKX3, M3YVC9, M1ET52, G9KD51, M3YYC4, M3XYH7, M1ESR5, G9K4P5, M3YEV3, G9KCF6, M1EMR3, M3YLG9, M3YFA9, M1EPX8, G9KKN0, M3YBC5, M3XQ78, M3YUS4
7	GO:0045340	mercury ion binding	1	M3Y8E0	5	GO:0004364	glutathione transferase activity	1	M1EIC8
7	GO:0005174	CD40 receptor binding	2	M3YHU6, A3FBF1	6	GO:0019855	calcium channel inhibitor activity	1	G9KGF0
7	GO:0008270	zinc ion binding	9	M3Z2U5, G9KEW5, G9KV30, M3YNL6, M3YTU8, G9KY07, M1EEF4, M3YKR0, M3YHU6	6	GO:0004860	protein kinase inhibitor activity	2	M1EJB2, G9K4X9
7	GO:0003993	acid phosphatase activity	1	G9KAP4	6	GO:0015297	antiporter activity	1	M3Y6J1
7	GO:0042054	histone methyltransferase activity	3	G9KIM6, G9KY07, G9KIN1	6	GO:0008238	exopeptidase activity	1	M3Z174
7	GO:0017111	nucleoside-triphosphatase activity	16	M3XSV4, M3Y046, M3YI26, M3YG35, G9KUP7, M1ET15, M3XTD4, M3YKB6, M3XPF6, M1ES83, M1EM79, M3XX31, M1EE20, M3YT17, G9KVY1, M3Y6V4	6	GO:0008081	phosphoric diester hydrolase activity	2	M3Y6M9, M1ET56
7	GO:0004197	cysteine-type endopeptidase activity	2	M3Y6C5, M1EJK5	6	GO:0008170	N-methyltransferase activity	2	M1EPX8, M3YCU5
7	GO:0005046	KDEL sequence binding	1	G9K6Z5	6	GO:0001105	RNA polymerase II transcription coactivator activity	2	G9KGB2, G9KM69
7	GO:0047191	1-alkylglycerophosphocholine O-acyltransferase activity	1	G9K8G6	6	GO:0004074	biliverdin reductase activity	1	M1EGL3
7	GO:0034416	bisphosphoglycerate phosphatase activity	1	G9KAP4	6	GO:0030554	adenyl nucleotide binding	27	M3YMU8, M3YDI5, G9KK85, M3XM71, M1EK49, M3YHF6, G9KW80, G9KQ63, G9K5Z0, M3YS36, M3Y2M0, M1EJH8, M3XT62, M3XLU6, G9KXK2, G9KE72, M1EGL7, M1EP13, M3YLT1, M1ESR5, M1EQV0, M1EJ79, G9L431, G9KUT1, M3Y219, G9KF17, M3Y8V3
7	GO:0047184	1-acylglycerophosphocholine O-acyltransferase activity	1	G9K8G6	6	GO:1990381	ubiquitin-specific protease binding	1	M1EIK8
7	GO:0005164	tumor necrosis factor receptor binding	1	M3YHU6	6	GO:0015296	anion:cation symporter activity	1	M3Y9D9
7	GO:0004180	carboxypeptidase activity	1	M3Y6C5	6	GO:0016505	peptidase activator activity involved in apoptotic process	1	M1EJB2
7	GO:0046538	2,3-bisphosphoglycerate-dependent phosphoglycerate mutase activity	1	M1EK38	6	GO:0004033	aldo-keto reductase (NADP) activity	1	M3YQE7
8	GO:0004386	helicase activity	2	M3YKB6, M1EM79	6	GO:0016409	palmitoyltransferase activity	2	G9KYT9, G9KYS4
8	GO:0018024	histone-lysine N-methyltransferase activity	1	G9KY07	6	GO:0019104	DNA N-glycosylase activity	1	M3YX98
8	GO:0016887	ATPase activity	7	M3XPF6, M1EM79, M1EE20, M3YT17, M3Y6V4, G9KUP7, M3XTD4	6	GO:0015293	symporter activity	2	M3Y9D9, G9KP55
8	GO:0015368	calcium:cation antiporter activity	1	M3Y056	6	GO:0001727	lipid kinase activity	1	M3Y2M0
8	GO:0015108	chloride transmembrane transporter activity	1	M1EK79	6	GO:0016462	pyrophosphatase activity	12	M3YDI5, M3XT62, M3XM71, M3YBK3, M1ET56, M1ESR5, M1EQV0, M1EP52, G9L431, G9KJR9, M1ENB8, M3XR35
8	GO:0046933	proton-transporting ATP synthase activity, rotational mechanism	1	M1EE20	6	GO:0005234	extracellular-glutamate-gated ion channel activity	1	M3YTD1
8	GO:0035243	protein-arginine omega-N symmetric methyltransferase activity	1	G9KIN1	6	GO:0003689	DNA clamp loader activity	1	M1ENB8
8	GO:0046873	metal ion transmembrane transporter activity	2	M3Y056, M1EPE3	6	GO:0008135	translation factor activity, RNA binding	4	M3Y4B6, G9K3K7, M3YGP2, M3XR35
8	GO:0003774	motor activity	1	M3YI26	6	GO:0032813	tumor necrosis factor receptor superfamily binding	1	G9KDM0
8	GO:0048273	mitogen-activated protein kinase p38 binding	1	G9KIM6	6	GO:0017057	6-phosphogluconolactonase activity	1	M3YWQ9
8	GO:0001159	core promoter proximal region DNA binding	4	M3YK29, M3YJ21, M3XR14, M1ENH2	6	GO:0015035	protein disulfide oxidoreductase activity	2	M3XT01, M3YWC1
8	GO:0005262	calcium channel activity	1	M1EPE3	6	GO:0051499	D-aminoacyl-tRNA deacylase activity	1	M3XQ78
8	GO:0016807	cysteine-type carboxypeptidase activity	1	M3Y6C5	6	GO:0016791	phosphatase activity	4	M3YMB6, G9KGF0, M1EJH0, M3YV85
8	GO:0015077	monovalent inorganic cation transmembrane transporter activity	2	M3Y056, M1EE20	6	GO:0004031	aldehyde oxidase activity	1	M3YQH7
8	GO:0000976	transcription regulatory region sequence-specific DNA binding	5	M3YK29, M3YJ21, G9KIN1, M3XR14, M1ENH2	6	GO:0005031	tumor necrosis factor-activated receptor activity	1	G9L1B8
8	GO:0017137	Rab GTPase binding	1	M3YM46	6	GO:0004970	ionotropic glutamate receptor activity	1	M3YTD1
8	GO:0001047	core promoter binding	2	M3YEL6, G9KIN1	6	GO:0008509	anion transmembrane transporter activity	8	G9KPN3, M1EIC8, M3Y9D9, M3YSN9, M3Y6J1, G9KP43, G9KP55, G9KP52
8	GO:0003924	GTPase activity	8	M3XSV4, M3Y046, M3XPF6, M1ES83, M3XX31, M3YG35, G9KVY1, M1ET15	6	GO:0004655	porphobilinogen synthase activity	1	M3Y949
8	GO:0035242	protein-arginine omega-N asymmetric methyltransferase activity	1	G9KIM6	6	GO:0015405	P-P-bond-hydrolysis-driven transmembrane transporter activity	1	M3YDI5
8	GO:0072509	divalent inorganic cation transmembrane transporter activity	2	M3Y056, M1EPE3	6	GO:0035257	nuclear hormone receptor binding	6	M1EQH1, M3XYW9, G9KCS4, G9KA78, G9KM69, G9KS82
8	GO:0005254	chloride channel activity	1	M1EK79	6	GO:0043891	glyceraldehyde-3-phosphate dehydrogenase (NAD(P)+) (phosphorylating) activity	1	M3Z7Z9
8	GO:0034417	bisphosphoglycerate 3-phosphatase activity	1	G9KAP4	6	GO:0004855	xanthine oxidase activity	1	M3Y1B5
8	GO:0003899	DNA-directed 5'-3' RNA polymerase activity	1	G9KHT7	6	GO:0050136	NADH dehydrogenase (quinone) activity	1	M3Y7D8
8	GO:0004113	2',3'-cyclic-nucleotide 3'-phosphodiesterase activity	1	M3YGS2	6	GO:0004623	phospholipase A2 activity	1	M3YLY4
8	GO:0036442	hydrogen-exporting ATPase activity	1	M1EE20	6	GO:0051766	inositol trisphosphate kinase activity	1	G9K5Z0
8	GO:0008308	voltage-gated anion channel activity	1	M1EK79	6	GO:0033592	RNA strand annealing activity	1	M3Y4B6
8	GO:0008890	glycine C-acetyltransferase activity	1	M1ENL2	6	GO:0043015	gamma-tubulin binding	1	M3YE92
8	GO:0008469	histone-arginine N-methyltransferase activity	2	G9KIM6, G9KIN1	6	GO:0004620	phospholipase activity	2	M3Y6M9, M3YLY4
8	GO:0046961	proton-transporting ATPase activity, rotational mechanism	1	M1EE20	6	GO:0001078	transcriptional repressor activity, RNA polymerase II core promoter proximal region sequence-specific binding	4	M3XUE1, G9KCF6, M3XYH7, M3YA03
8	GO:0001012	RNA polymerase II regulatory region DNA binding	4	M3YK29, M3YJ21, M3XR14, M1ENH2	6	GO:0004167	dopachrome isomerase activity	1	M3XV45
8	GO:0015924	mannosyl-oligosaccharide mannosidase activity	1	M3XR69	6	GO:0003690	double-stranded DNA binding	16	G9KD69, G9K7F7, M1EMK8, G9KKX3, M3YVC9, M3XZA4, M1ET52, G9KD51, M3YYC4, M3XYH7, M1ESR5, M3XUE1, M3YEV3, G9KCF6, G9KM69, M3YBC5
8	GO:0031727	CCR2 chemokine receptor binding	1	A0A075IJR0	6	GO:0005509	calcium ion binding	17	M3YUX3, G9KDM0, G9K8M8, M3YTY3, G9KEY4, M3XTC2, M3YXQ9, M3XQF0, G9KKM6, M3YJJ8, M3XTV8, G9KFF0, M3XTT9, M3YRJ2, M3Y0L6, M3YKJ4, M3Y7T2
8	GO:0034722	gamma-glutamyl-peptidase activity	1	M1ESB9	6	GO:0034603	pyruvate dehydrogenase [NAD(P)+] activity	1	G9KFT7
8	GO:0017048	Rho GTPase binding	1	M1EMN5	6	GO:0031267	small GTPase binding	3	M3XNP3, M3XTV8, G9KJP6
9	GO:0015085	calcium ion transmembrane transporter activity	2	M3Y056, M1EPE3	6	GO:0031489	myosin V binding	1	G9KJR9
9	GO:0005247	voltage-gated chloride channel activity	1	M1EK79	6	GO:0008757	S-adenosylmethionine-dependent methyltransferase activity	3	G9KAB5, M1EPX8, M3YCU5
9	GO:0042623	ATPase activity, coupled	5	M3XPF6, M1EM79, M1EE20, M3Y6V4, M3XTD4	6	GO:0005525	GTP binding	8	G9KJR9, G9KLP3, M3YRS9, M3YA06, M3YBK3, M1ET56, G9KJW8, M3XR35
9	GO:0015078	hydrogen ion transmembrane transporter activity	1	M1EE20	6	GO:0031849	olfactory receptor binding	1	M3YCU2
9	GO:0070035	purine NTP-dependent helicase activity	1	M1EM79	6	GO:0003697	single-stranded DNA binding	2	G9KHW1, M1ESR5
9	GO:0004571	mannosyl-oligosaccharide 1,2-alpha-mannosidase activity	1	M3XR69	6	GO:0005149	interleukin-1 receptor binding	1	G9KV78
9	GO:0044020	histone methyltransferase activity (H4-R3 specific)	2	G9KIM6, G9KIN1	6	GO:0004668	protein-arginine deiminase activity	1	M3YXQ9
9	GO:0000987	core promoter proximal region sequence-specific DNA binding	4	M3YK29, M3YJ21, M3XR14, M1ENH2	6	GO:0004111	creatine kinase activity	1	M1EK49
9	GO:0003724	RNA helicase activity	1	M1EM79	6	GO:0019903	protein phosphatase binding	1	M1EJB2
9	GO:0000977	RNA polymerase II regulatory region sequence-specific DNA binding	4	M3YK29, M3YJ21, M3XR14, M1ENH2	6	GO:0019901	protein kinase binding	13	M3YEF0, M3Y9D9, M3XLU6, M1ES01, G9KUM0, G9K4X9, M3YTD1, G9KP03, M1EEX4, G9KGS8, M3XR35, M3XVS1, G9KKV5
9	GO:0001056	RNA polymerase III activity	1	G9KHT7	6	GO:0016538	cyclin-dependent protein serine/threonine kinase regulator activity	1	M1EJB2
9	GO:0015081	sodium ion transmembrane transporter activity	1	M3Y056	6	GO:0046965	retinoid X receptor binding	1	G9KM69
9	GO:0001046	core promoter sequence-specific DNA binding	1	G9KIN1	6	GO:0004252	serine-type endopeptidase activity	4	M3YDY5, M3YPW3, G9KL19, M1EIK8
9	GO:0005432	calcium:sodium antiporter activity	1	M3Y056	6	GO:0017069	snRNA binding	1	G9L0Z2
10	GO:0008186	RNA-dependent ATPase activity	1	M1EM79	6	GO:0004950	chemokine receptor activity	1	M1EL91
10	GO:0043492	ATPase activity, coupled to movement of substances	3	M1EE20, M3Y6V4, M3XTD4	6	GO:0070566	adenylyltransferase activity	1	M1EP13
10	GO:0008094	DNA-dependent ATPase activity	1	M3XPF6	6	GO:0000975	regulatory region DNA binding	17	G9KD69, G9K7F7, M1EMK8, G9KKX3, M3YVC9, M3XZA4, M1ET52, G9KD51, M3YYC4, M3XYH7, M3XUE1, M3YEV3, G9KCF6, M3XY89, M3YLG9, G9KM69, G9KKN0
10	GO:0000978	RNA polymerase II core promoter proximal region sequence-specific DNA binding	4	M3YK29, M3YJ21, M3XR14, M1ENH2	6	GO:0046914	transition metal ion binding	42	M1ESS9, G9KZN8, M3YH22, G9KEY4, G9L0D3, G9KYT9, M3Y4C2, M3YCU5, M3YC24, M3YQH7, G9KCA5, G9KLG2, M3XXI2, G9KGC2, M3YTD1, M3YTJ2, M3XYW9, G9KP03, G9KLK2, M3Y949, M3Y2I4, M3YTN7, G9KM69, M3Y2M5, M3XM27, M3XTY7, G9KGS8, M3YEF0, M3XQ41, M3YVC9, G9KD99, G9K6L6, M3Y1B5, G9KYS4, G9KGB2, G9KV78, M3XWF0, G9KFH6, M3YFA9, M1EPX8, M3YUS4, G9KKV5
10	GO:0004004	ATP-dependent RNA helicase activity	1	M1EM79	6	GO:0004714	transmembrane receptor protein tyrosine kinase activity	1	M3XTC2
10	GO:0008026	ATP-dependent helicase activity	1	M1EM79	6	GO:0032559	adenyl ribonucleotide binding	27	M3YMU8, M3YDI5, G9KK85, M3XM71, M1EK49, M3YHF6, G9KW80, G9KQ63, G9K5Z0, M3YS36, M3Y2M0, M1EJH8, M3XT62, M3XLU6, G9KXK2, G9KE72, M1EGL7, M1EP13, M3YLT1, M1ESR5, M1EQV0, M1EJ79, G9L431, G9KUT1, M3Y219, G9KF17, M3Y8V3
11	GO:0015616	DNA translocase activity	1	M3XPF6	6	GO:0032791	lead ion binding	1	M3Y949
					6	GO:0016407	acetyltransferase activity	8	M3YJB8, G9KCA5, M3YM68, G9KCS4, M3Y3K6, G9KS87, G9KM69, M1EPN5
					6	GO:0043565	sequence-specific DNA binding	22	G9KD69, G9K7F7, M1EMK8, G9KKX3, M3YVC9, M3XZA4, G9KHW1, M1ET52, M3YYH7, G9KD51, M3YYC4, M3Y1Z3, M3XYH7, G9K4P5, M3XUE1, M3YEV3, G9KCF6, M3Y3I1, M3YFA9, M1EPX8, G9KM69, M3Y2M5
					6	GO:0019843	rRNA binding	1	M3YRS9
					6	GO:0003727	single-stranded RNA binding	3	G9KEY7, M3YLG9, M3Y4B6
					6	GO:0004598	peptidylamidoglycolate lyase activity	1	M3XXI2
					6	GO:0031625	ubiquitin protein ligase binding	12	M3YMU8, M3YEV3, G9KP03, M3XW49, M1EK49, G9KW80, M3Y0A4, M1EIK8, G9KIT4, M3Y8V3, M3XVS1, G9KKV5
					6	GO:0015276	ligand-gated ion channel activity	1	M3YTD1
					6	GO:0000287	magnesium ion binding	1	M1ET56
					6	GO:0016410	N-acyltransferase activity	8	M3YJB8, G9KCA5, M3YM68, G9KCS4, M3Y3K6, G9KS87, G9KM69, M1EPN5
					6	GO:0003951	NAD+ kinase activity	1	M3Y2M0
					6	GO:0019001	guanyl nucleotide binding	9	G9KJR9, G9KLP3, M3YRS9, M3YA06, M3YBK3, G9KQ63, M1ET56, G9KJW8, M3XR35
					6	GO:0016597	amino acid binding	1	M3YTD1
					6	GO:0098811	transcriptional repressor activity, RNA polymerase II activating transcription factor binding	3	G9KGB2, M3Y7Y1, G9KM69
					6	GO:0031821	G-protein coupled serotonin receptor binding	1	M1ET56
					6	GO:0001077	transcriptional activator activity, RNA polymerase II core promoter proximal region sequence-specific binding	5	G9KD69, G9K7F7, M1EMK8, M3XZA4, G9KD51
					6	GO:0005545	1-phosphatidylinositol binding	1	M3XX60
					6	GO:0000828	inositol hexakisphosphate kinase activity	1	G9K5Z0
					6	GO:0003785	actin monomer binding	1	M3YYC4
					6	GO:0001637	G-protein coupled chemoattractant receptor activity	1	M1EL91
					6	GO:0090409	malonyl-CoA synthetase activity	1	M3Y898
					6	GO:0004175	endopeptidase activity	4	M3YDY5, M3YPW3, G9KL19, M1EIK8
					6	GO:0044822	poly(A) RNA binding	29	G9KK85, M1EGE8, G9KEY7, M3XRV0, G9KRJ6, M3XXM8, M3YCU5, G9K4X9, M3YTJ2, M1EKU7, G9KBC5, M1EQY7, G9KBG7, M3Y347, M3Z8R0, G9L0Z2, M3YUZ4, M3Y7F7, M3XXJ1, G9KV78, M1EM34, G9KAB5, M3XYP4, G9KKJ1, M3YRS9, M3YUS4, M3Y8V3, M3XS34, M3XR35
					6	GO:0004866	endopeptidase inhibitor activity	2	G9KDM0, M3YRJ2
					6	GO:0008488	gamma-glutamyl carboxylase activity	1	M1ET31
					6	GO:0004140	dephospho-CoA kinase activity	1	M1EP13
					6	GO:0000030	mannosyltransferase activity	1	M1ECH9
					6	GO:0042288	MHC class I protein binding	1	M1EIK8
					6	GO:0001103	RNA polymerase II repressing transcription factor binding	1	G9K3K7
					6	GO:0034061	DNA polymerase activity	1	M3YTL6
					6	GO:1901981	phosphatidylinositol phosphate binding	4	G9KH44, M3Z1P2, M3YJ26, M3XX60
					6	GO:0004143	diacylglycerol kinase activity	1	M3Y2M0
					6	GO:0004540	ribonuclease activity	2	G9KVG9, M3YK39
					6	GO:0004854	xanthine dehydrogenase activity	2	M3YQH7, M3Y1B5
					6	GO:0042626	ATPase activity, coupled to transmembrane movement of substances	1	M3YDI5
					6	GO:0004045	aminoacyl-tRNA hydrolase activity	1	G9L2Q0
					6	GO:0003847	1-alkyl-2-acetylglycerophosphocholine esterase activity	1	M3YLY4
					6	GO:0070008	serine-type exopeptidase activity	1	M3Z174
					6	GO:0004519	endonuclease activity	2	G9KVG9, M3YK39
					6	GO:0003725	double-stranded RNA binding	2	M3Y4B6, M3Y8V3
					6	GO:0008173	RNA methyltransferase activity	1	G9KAB5
					6	GO:0015929	hexosaminidase activity	1	G9KCG1
					6	GO:0002161	aminoacyl-tRNA editing activity	1	M3XQ78
					6	GO:0031593	polyubiquitin binding	1	M3Y0G4
					6	GO:0050178	phenylpyruvate tautomerase activity	1	M3XV45
					6	GO:0004788	thiamine diphosphokinase activity	1	G9KUT1
					6	GO:0008234	cysteine-type peptidase activity	1	G9KWY6
					6	GO:0042602	riboflavin reductase (NADPH) activity	1	M1EGL3
					6	GO:0008374	O-acyltransferase activity	1	M3XSH8
					6	GO:0043426	MRF binding	1	G9KVG5
					6	GO:0003684	damaged DNA binding	1	M3YBC5
					6	GO:0008276	protein methyltransferase activity	3	G9KCC5, M1EPX8, M3YCU5
					6	GO:0004812	aminoacyl-tRNA ligase activity	3	G9KK85, M3Y7F7, G9KXK2
					6	GO:0030374	ligand-dependent nuclear receptor transcription coactivator activity	3	G9KR39, G9KCS4, G9KM69
					6	GO:0005154	epidermal growth factor receptor binding	1	M3XTC2
					6	GO:0022824	transmitter-gated ion channel activity	1	M3YTD1
					6	GO:0050780	dopamine receptor binding	2	M3YRW5, G9KF24
					6	GO:0004407	histone deacetylase activity	1	G9KCF6
					6	GO:0098641	cadherin binding involved in cell-cell adhesion	1	M3Y2I4
					6	GO:0043522	leucine zipper domain binding	1	M3YYC4
					6	GO:0032561	guanyl ribonucleotide binding	9	G9KJR9, G9KLP3, M3YRS9, M3YA06, M3YBK3, G9KQ63, M1ET56, G9KJW8, M3XR35
					6	GO:0031624	ubiquitin conjugating enzyme binding	1	M3YTN7
					6	GO:0031690	adrenergic receptor binding	1	M3YRW5
					6	GO:0001102	RNA polymerase II activating transcription factor binding	1	M3XUE1
					6	GO:0004672	protein kinase activity	10	M1EJ79, M3XLU6, M3YHF6, M1ECD3, M1EGL7, M1ETA0, M3Y219, M3XTC2, G9KF17, M3YS36
					6	GO:0046943	carboxylic acid transmembrane transporter activity	6	G9KPN3, M3YSN9, M3Y6J1, G9KP43, G9KP55, G9KP52
					6	GO:0061630	ubiquitin protein ligase activity	8	M3Y7Y1, M3XW49, M3YTN7, G9KW80, M3YYP1, G9KGS8, M3XVS1, G9KKV5
					6	GO:0019958	C-X-C chemokine binding	1	M1EL91
					6	GO:0005216	ion channel activity	3	M1EKR2, M3YTD1, M1EIC8
					6	GO:0008017	microtubule binding	8	M3YCU2, M1EQH1, M3YTJ2, M3YE92, G9L431, M3YIX2, M3YA46, M3Z7Z9
					6	GO:0089720	caspase binding	1	G9KDM0
					6	GO:0000049	tRNA binding	2	M3Y9J7, M3XR35
					6	GO:0050750	low-density lipoprotein particle receptor binding	2	M3YMU8, M3Y0A4
					6	GO:0015925	galactosidase activity	1	G9KCG1
					6	GO:0005524	ATP binding	26	M3YMU8, M3YDI5, G9KK85, M3XM71, M1EK49, M3YHF6, G9KW80, G9K5Z0, M3YS36, M3Y2M0, M1EJH8, M3XT62, M3XLU6, G9KXK2, G9KE72, M1EGL7, M1EP13, M3YLT1, M1ESR5, M1EQV0, M1EJ79, G9L431, G9KUT1, M3Y219, G9KF17, M3Y8V3
					6	GO:0004504	peptidylglycine monooxygenase activity	1	M3XXI2
					6	GO:0008324	cation transmembrane transporter activity	5	M1EKR2, M3YTD1, M3Y9D9, M3YSN9, G9KYS4
					6	GO:0022836	gated channel activity	3	M1EKR2, M3YTD1, M1EIC8
					6	GO:0032550	purine ribonucleoside binding	35	M3YMU8, M3YDI5, G9KK85, M3YA06, M3XM71, M3YBK3, M1EK49, M3YHF6, G9KW80, G9KQ63, G9KJW8, G9K5Z0, M3YS36, M3Y2M0, M1EJH8, M3XT62, M3XLU6, G9KXK2, G9KE72, M1EGL7, M1EP13, M3YLT1, M1ET56, M1ESR5, M1EQV0, M1EJ79, G9KJR9, G9L431, G9KUT1, G9KLP3, M3YRS9, M3Y219, G9KF17, M3XR35, M3Y8V3
					6	GO:0033293	monocarboxylic acid binding	1	M3YWR1
					6	GO:0016417	S-acyltransferase activity	2	G9KYT9, G9KYS4
					7	GO:0070717	poly-purine tract binding	1	G9KEY7
					7	GO:0010314	phosphatidylinositol-5-phosphate binding	1	M3YJ26
					7	GO:0003746	translation elongation factor activity	1	M3XR35
					7	GO:0030983	mismatched DNA binding	1	M3YBC5
					7	GO:0017016	Ras GTPase binding	3	M3XNP3, M3XTV8, G9KJP6
					7	GO:0015377	cation:chloride symporter activity	1	M3Y9D9
					7	GO:0004177	aminopeptidase activity	1	M3Z174
					7	GO:0019828	aspartic-type endopeptidase inhibitor activity	1	M3YRJ2
					7	GO:1902936	phosphatidylinositol bisphosphate binding	4	G9KH44, M3Z1P2, M3YJ26, M3XX60
					7	GO:0035258	steroid hormone receptor binding	1	G9KM69
					7	GO:0008079	translation termination factor activity	1	M3YGP2
					7	GO:0070273	phosphatidylinositol-4-phosphate binding	1	M3YJ26
					7	GO:0045322	unmethylated CpG binding	1	M1EPX8
					7	GO:0004814	arginine-tRNA ligase activity	1	G9KK85
					7	GO:0017070	U6 snRNA binding	1	G9L0Z2
					7	GO:0008270	zinc ion binding	35	G9KZN8, M3YH22, G9KYT9, M3Y4C2, M3YCU5, M3YC24, G9KCA5, G9KLG2, M3XXI2, G9KGC2, M3YTD1, M3YTJ2, M3XYW9, G9KP03, G9KLK2, M3Y949, M3Y2I4, M3YTN7, G9KM69, M3Y2M5, M3XTY7, G9KGS8, M3YEF0, M3XQ41, M3YVC9, G9K6L6, G9KYS4, G9KGB2, G9KV78, M3XWF0, G9KFH6, M3YFA9, M1EPX8, M3YUS4, G9KKV5
					7	GO:0004595	pantetheine-phosphate adenylyltransferase activity	1	M1EP13
					7	GO:0042054	histone methyltransferase activity	2	M1EPX8, M3YCU5
					7	GO:0022889	serine transmembrane transporter activity	1	M3YSN9
					7	GO:0008028	monocarboxylic acid transmembrane transporter activity	3	G9KP43, G9KP55, G9KP52
					7	GO:0015294	solute:cation symporter activity	1	M3Y9D9
					7	GO:0022890	inorganic cation transmembrane transporter activity	4	M1EKR2, M3YTD1, M3Y9D9, G9KYS4
					7	GO:0003729	mRNA binding	2	G9KEY7, G9KKJ1
					7	GO:0005506	iron ion binding	6	M1ESS9, M3YQH7, G9KD99, G9KEY4, G9L0D3, M3Y1B5
					7	GO:0004721	phosphoprotein phosphatase activity	4	M3YMB6, G9KGF0, M1EJH0, M3YV85
					7	GO:0004365	glyceraldehyde-3-phosphate dehydrogenase (NAD+) (phosphorylating) activity	1	M3Z7Z9
					7	GO:0005006	epidermal growth factor-activated receptor activity	1	M3XTC2
					7	GO:0008080	N-acetyltransferase activity	8	M3YJB8, G9KCA5, M3YM68, G9KCS4, M3Y3K6, G9KS87, G9KM69, M1EPN5
					7	GO:0052723	inositol hexakisphosphate 1-kinase activity	1	G9K5Z0
					7	GO:0030291	protein serine/threonine kinase inhibitor activity	2	M1EJB2, G9K4X9
					7	GO:0099094	ligand-gated cation channel activity	1	M3YTD1
					7	GO:0047391	alkylglycerophosphoethanolamine phosphodiesterase activity	1	M1ET56
					7	GO:0097472	cyclin-dependent protein kinase activity	1	M1EJ79
					7	GO:0034604	pyruvate dehydrogenase (NAD+) activity	1	G9KFT7
					7	GO:0004861	cyclin-dependent protein serine/threonine kinase inhibitor activity	1	M1EJB2
					7	GO:0016494	C-X-C chemokine receptor activity	1	M1EL91
					7	GO:0008456	alpha-N-acetylgalactosaminidase activity	1	G9KCG1
					7	GO:0005507	copper ion binding	3	M3XWF0, M3XXI2, M3XM27
					7	GO:0000832	inositol hexakisphosphate 5-kinase activity	1	G9K5Z0
					7	GO:0051500	D-tyrosyl-tRNA(Tyr) deacylase activity	1	M3XQ78
					7	GO:0004830	tryptophan-tRNA ligase activity	1	G9KXK2
					7	GO:0031750	D3 dopamine receptor binding	1	G9KF24
					7	GO:0015103	inorganic anion transmembrane transporter activity	2	M1EIC8, M3Y9D9
					7	GO:0008137	NADH dehydrogenase (ubiquinone) activity	1	M3Y7D8
					7	GO:0098847	sequence-specific single stranded DNA binding	1	G9KHW1
					7	GO:0051019	mitogen-activated protein kinase binding	2	M3YEF0, M3XLU6
					7	GO:0004366	glycerol-3-phosphate O-acyltransferase activity	1	M3XSH8
					7	GO:0004869	cysteine-type endopeptidase inhibitor activity	1	G9KDM0
					7	GO:0005547	phosphatidylinositol-3,4,5-trisphosphate binding	1	M3XX60
					7	GO:0019706	protein-cysteine S-palmitoyltransferase activity	2	G9KYT9, G9KYS4
					7	GO:0008969	phosphohistidine phosphatase activity	1	G9KGF0
					7	GO:0022832	voltage-gated channel activity	3	M1EKR2, M3YTD1, M1EIC8
					7	GO:0008187	poly-pyrimidine tract binding	1	G9KEY7
					7	GO:0016595	glutamate binding	1	M3YTD1
					7	GO:0016279	protein-lysine N-methyltransferase activity	2	M1EPX8, M3YCU5
					7	GO:0008440	inositol-1,4,5-trisphosphate 3-kinase activity	1	G9K5Z0
					7	GO:0003905	alkylbase DNA N-glycosylase activity	1	M3YX98
					7	GO:1990837	sequence-specific double-stranded DNA binding	14	G9KD69, G9K7F7, M1EMK8, G9KKX3, M3YVC9, M3XZA4, M1ET52, G9KD51, M3YYC4, M3XYH7, M3XUE1, M3YEV3, G9KCF6, G9KM69
					7	GO:0005230	extracellular ligand-gated ion channel activity	1	M3YTD1
					7	GO:0004972	NMDA glutamate receptor activity	1	M3YTD1
					7	GO:0042162	telomeric DNA binding	1	G9KHW1
					7	GO:0019707	protein-cysteine S-acyltransferase activity	2	G9KYT9, G9KYS4
					7	GO:0004674	protein serine/threonine kinase activity	9	M1EJ79, M3XLU6, M3YHF6, M1ECD3, M1EGL7, M1ETA0, M3Y219, G9KF17, M3YS36
					7	GO:0016894	endonuclease activity, active with either ribo- or deoxyribonucleic acids and producing 3'-phosphomonoesters	2	G9KVG9, M3YK39
					7	GO:0015171	amino acid transmembrane transporter activity	3	G9KPN3, M3YSN9, M3Y6J1
					7	GO:0005253	anion channel activity	1	M1EIC8
					7	GO:0051011	microtubule minus-end binding	1	M3YE92
					7	GO:0008514	organic anion transmembrane transporter activity	6	G9KPN3, M3YSN9, M3Y6J1, G9KP43, G9KP55, G9KP52
					7	GO:0004521	endoribonuclease activity	2	G9KVG9, M3YK39
					7	GO:0005080	protein kinase C binding	1	G9K4X9
					7	GO:0004549	tRNA-specific ribonuclease activity	2	G9KVG9, M3YK39
					7	GO:0031826	type 2A serotonin receptor binding	1	M1ET56
					7	GO:0044212	transcription regulatory region DNA binding	17	G9KD69, G9K7F7, M1EMK8, G9KKX3, M3YVC9, M3XZA4, M1ET52, G9KD51, M3YYC4, M3XYH7, M3XUE1, M3YEV3, G9KCF6, M3XY89, M3YLG9, G9KM69, G9KKN0
					7	GO:0034057	RNA strand-exchange activity	1	M3Y4B6
					7	GO:0031698	beta-2 adrenergic receptor binding	1	M3YRW5
					7	GO:0001190	transcriptional activator activity, RNA polymerase II transcription factor binding	3	G9KGB2, M3Y7Y1, G9KM69
					7	GO:0003743	translation initiation factor activity	2	M3Y4B6, G9K3K7
					7	GO:0005244	voltage-gated ion channel activity	3	M1EKR2, M3YTD1, M1EIC8
					7	GO:0004180	carboxypeptidase activity	1	M3Z174
					7	GO:0004185	serine-type carboxypeptidase activity	1	M3Z174
					7	GO:0005261	cation channel activity	2	M1EKR2, M3YTD1
					7	GO:1990782	protein tyrosine kinase binding	1	M1ES01
					7	GO:0004557	alpha-galactosidase activity	1	G9KCG1
					7	GO:0017111	nucleoside-triphosphatase activity	12	M3YDI5, M3XT62, M3XM71, M3YBK3, M1ET56, M1ESR5, M1EQV0, M1EP52, G9L431, G9KJR9, M1ENB8, M3XR35
					7	GO:0047499	calcium-independent phospholipase A2 activity	1	M3YLY4
					7	GO:0008106	alcohol dehydrogenase (NADP+) activity	1	M3YQE7
					7	GO:0032266	phosphatidylinositol-3-phosphate binding	2	M3Z1P2, M3YJ26
					7	GO:0003887	DNA-directed DNA polymerase activity	1	M3YTL6
					7	GO:0005123	death receptor binding	1	G9KDM0
					7	GO:0016278	lysine N-methyltransferase activity	2	M1EPX8, M3YCU5
					7	GO:0004767	sphingomyelin phosphodiesterase activity	1	M3Y6M9
					7	GO:0052724	inositol hexakisphosphate 3-kinase activity	1	G9K5Z0
					7	GO:0004713	protein tyrosine kinase activity	1	M3XTC2
					7	GO:0004826	phenylalanine-tRNA ligase activity	1	M3Y7F7
					8	GO:0030331	estrogen receptor binding	1	G9KM69
					8	GO:0034212	peptide N-acetyltransferase activity	8	M3YJB8, G9KCA5, M3YM68, G9KCS4, M3Y3K6, G9KS87, G9KM69, M1EPN5
					8	GO:0005262	calcium channel activity	2	M1EKR2, M3YTD1
					8	GO:0050681	androgen receptor binding	1	G9KM69
					8	GO:0001159	core promoter proximal region DNA binding	10	G9KD69, G9K7F7, M1EMK8, M3XUE1, G9KKX3, G9KCF6, M3XZA4, M1ET52, G9KD51, M3XYH7
					8	GO:0004386	helicase activity	3	M3XT62, M3XM71, M1ESR5
					8	GO:0043047	single-stranded telomeric DNA binding	1	G9KHW1
					8	GO:0022843	voltage-gated cation channel activity	2	M1EKR2, M3YTD1
					8	GO:0008138	protein tyrosine/serine/threonine phosphatase activity	1	M3YV85
					8	GO:0003774	motor activity	1	G9L431
					8	GO:0008198	ferrous iron binding	1	M1ESS9
					8	GO:0000213	tRNA-intron endonuclease activity	2	G9KVG9, M3YK39
					8	GO:0003730	mRNA 3'-UTR binding	1	G9KEY7
					8	GO:0044323	retinoic acid-responsive element binding	1	G9KM69
					8	GO:0046873	metal ion transmembrane transporter activity	4	M1EKR2, M3YTD1, M3Y9D9, G9KYS4
					8	GO:0016892	endoribonuclease activity, producing 3'-phosphomonoesters	2	G9KVG9, M3YK39
					8	GO:0005254	chloride channel activity	1	M1EIC8
					8	GO:0000976	transcription regulatory region sequence-specific DNA binding	14	G9KD69, G9K7F7, M1EMK8, G9KKX3, M3YVC9, M3XZA4, M1ET52, G9KD51, M3YYC4, M3XYH7, M3XUE1, M3YEV3, G9KCF6, G9KM69
					8	GO:0015108	chloride transmembrane transporter activity	2	M1EIC8, M3Y9D9
					8	GO:0016887	ATPase activity	5	M3YDI5, M1EQV0, M3XM71, M1ENB8, M1ESR5
					8	GO:0015379	potassium:chloride symporter activity	1	M3Y9D9
					8	GO:0004690	cyclic nucleotide-dependent protein kinase activity	1	M1ECD3
					8	GO:0070644	vitamin D response element binding	1	G9KM69
					8	GO:0001012	RNA polymerase II regulatory region DNA binding	13	G9KD69, G9K7F7, M1EMK8, G9KKX3, M3YVC9, M3XZA4, M1ET52, G9KD51, M3XYH7, M3XUE1, M3YEV3, G9KCF6, G9KM69
					8	GO:0032135	DNA insertion or deletion binding	1	M3YBC5
					8	GO:0005546	phosphatidylinositol-4,5-bisphosphate binding	1	M3Z1P2
					8	GO:0008536	Ran GTPase binding	1	M3XNP3
					8	GO:0030629	U6 snRNA 3'-end binding	1	G9L0Z2
					8	GO:0004725	protein tyrosine phosphatase activity	1	M3YV85
					8	GO:0017137	Rab GTPase binding	2	M3XTV8, G9KJP6
					8	GO:0033142	progesterone receptor binding	1	G9KM69
					8	GO:0001047	core promoter binding	1	M3YEV3
					8	GO:0018024	histone-lysine N-methyltransferase activity	2	M1EPX8, M3YCU5
					8	GO:0008266	poly(U) RNA binding	1	G9KEY7
					8	GO:0015175	neutral amino acid transmembrane transporter activity	1	M3YSN9
					8	GO:0015179	L-amino acid transmembrane transporter activity	2	M3YSN9, M3Y6J1
					8	GO:0015077	monovalent inorganic cation transmembrane transporter activity	1	M3Y9D9
					8	GO:0072509	divalent inorganic cation transmembrane transporter activity	3	M1EKR2, M3YTD1, G9KYS4
					8	GO:0004722	protein serine/threonine phosphatase activity	2	M3YMB6, M1EJH0
					8	GO:0004697	protein kinase C activity	1	M3Y219
					8	GO:0043325	phosphatidylinositol-3,4-bisphosphate binding	2	G9KH44, M3XX60
					8	GO:0008239	dipeptidyl-peptidase activity	1	M3Z174
					8	GO:0070888	E-box binding	1	M3XZA4
					8	GO:0080025	phosphatidylinositol-3,5-bisphosphate binding	1	M3YJ26
					8	GO:0004693	cyclin-dependent protein serine/threonine kinase activity	1	M1EJ79
					8	GO:0004679	AMP-activated protein kinase activity	1	M1ETA0
					8	GO:0008143	poly(A) binding	1	G9KEY7
					8	GO:0003747	translation release factor activity	1	M3YGP2
					8	GO:0003924	GTPase activity	5	M1EP52, G9KJR9, M3YBK3, M1ET56, M3XR35
					8	GO:0008426	protein kinase C inhibitor activity	1	G9K4X9
					8	GO:0008353	RNA polymerase II carboxy-terminal domain kinase activity	1	M1EJ79
					9	GO:0003678	DNA helicase activity	2	M3XM71, M1ESR5
					9	GO:0035827	rubidium ion transmembrane transporter activity	1	M3Y9D9
					9	GO:0042800	histone methyltransferase activity (H3-K4 specific)	2	M1EPX8, M3YCU5
					9	GO:0061733	peptide-lysine-N-acetyltransferase activity	7	M3YJB8, G9KCA5, M3YM68, G9KCS4, G9KS87, G9KM69, M1EPN5
					9	GO:0008420	CTD phosphatase activity	1	M1EJH0
					9	GO:0000987	core promoter proximal region sequence-specific DNA binding	10	G9KD69, G9K7F7, M1EMK8, M3XUE1, G9KKX3, G9KCF6, M3XZA4, M1ET52, G9KD51, M3XYH7
					9	GO:0004596	peptide alpha-N-acetyltransferase activity	1	M3Y3K6
					9	GO:0001046	core promoter sequence-specific DNA binding	1	M3YEV3
					9	GO:0016149	translation release factor activity, codon specific	1	M3YGP2
					9	GO:0005245	voltage-gated calcium channel activity	1	M1EKR2
					9	GO:0015079	potassium ion transmembrane transporter activity	1	M3Y9D9
					9	GO:0098505	G-rich strand telomeric DNA binding	1	G9KHW1
					9	GO:0015085	calcium ion transmembrane transporter activity	2	M1EKR2, M3YTD1
					9	GO:0042623	ATPase activity, coupled	5	M3YDI5, M1EQV0, M3XM71, M1ENB8, M1ESR5
					9	GO:0070035	purine NTP-dependent helicase activity	1	M1ESR5
					9	GO:0004691	cAMP-dependent protein kinase activity	1	M1ECD3
					9	GO:0003777	microtubule motor activity	1	G9L431
					9	GO:0004727	prenylated protein tyrosine phosphatase activity	1	M3YV85
					9	GO:0015095	magnesium ion transmembrane transporter activity	1	G9KYS4
					9	GO:0000977	RNA polymerase II regulatory region sequence-specific DNA binding	13	G9KD69, G9K7F7, M1EMK8, G9KKX3, M3YVC9, M3XZA4, M1ET52, G9KD51, M3XYH7, M3XUE1, M3YEV3, G9KCF6, G9KM69
					9	GO:0032139	dinucleotide insertion or deletion binding	1	M3YBC5
					10	GO:0043492	ATPase activity, coupled to movement of substances	1	M3YDI5
					10	GO:0004402	histone acetyltransferase activity	7	M3YJB8, G9KCA5, M3YM68, G9KCS4, G9KS87, G9KM69, M1EPN5
					10	GO:0008568	microtubule-severing ATPase activity	1	M1EQV0
					10	GO:0008094	DNA-dependent ATPase activity	3	M3XM71, M1ENB8, M1ESR5
					10	GO:0008331	high voltage-gated calcium channel activity	1	M1EKR2
					10	GO:0043138	3'-5' DNA helicase activity	1	M1ESR5
					10	GO:0000979	RNA polymerase II core promoter sequence-specific DNA binding	1	M3YEV3
					10	GO:0004003	ATP-dependent DNA helicase activity	1	M1ESR5
					10	GO:0000978	RNA polymerase II core promoter proximal region sequence-specific DNA binding	10	G9KD69, G9K7F7, M1EMK8, M3XUE1, G9KKX3, G9KCF6, M3XZA4, M1ET52, G9KD51, M3XYH7
					10	GO:0008026	ATP-dependent helicase activity	1	M1ESR5
					11	GO:0043142	single-stranded DNA-dependent ATPase activity	1	M1ENB8
					11	GO:0015616	DNA translocase activity	1	M1ESR5
					11	GO:0033170	protein-DNA loading ATPase activity	1	M1ENB8
					11	GO:0010485	H4 histone acetyltransferase activity	1	M3YJB8
					12	GO:0046972	histone acetyltransferase activity (H4-K16 specific)	1	M3YJB8
					12	GO:0043995	histone acetyltransferase activity (H4-K5 specific)	1	M3YJB8
					12	GO:0043996	histone acetyltransferase activity (H4-K8 specific)	1	M3YJB8
