# Supplementary material for: Quantitative Analysis of Cellular Proteome Alterations in CDV-Infected Mink Lung Epithelial Cells
Source: Front Microbiol. 2017 Dec 22;8:2564. doi: 10.3389/fmicb.2017.02564 (PMC5743685; doi:10.3389/fmicb.2017.02564)
Supplement: Supplementary file 4 [file Table4.XLSX]

## Sheet: Table S4
	GO biological process (GO_BP) analysis of differentially expressed proteins in Mv.1.Lu cells infected with CDV
	up-regulated proteins				down-regulated proteins
Level	GO_ID	Term	Proteins_Num	Proteins	Level	GO_ID	Term	Proteins_Num	Proteins
1	GO:0008150	biological_process	126	A0A075IJR0, M3XSV4, G9KVH7, M3YK29, M3Y056, M3XZC9, G9KEW5, M3XM98, M3YHU6, M1EJK5, M3YLU2, M3YHU1, M3Y8E0, M3YGS2, M3YMW0, M3Z3H6, G9KV89, G9K8V6, G9K6Z5, G9KVY1, M3Z534, G9L0Z3, M3XVU0, G9KF72, M3Z3A6, M3YG35, M3XND8, M3XQJ8, M3YWK6, M3Y1H8, M1EFR8, G9KKR7, M1EM79, M1EK38, G9KW91, M3YTU8, G9KLT8, G9KWZ0, G9KHT7, G9KIN1, M1EH54, M3XM19, M3YM46, M3YHS6, M3XNR1, M1ERE3, M3XRZ0, M3YZF5, G9KCY1, M3Y…	1	GO:0008150	biological_process	301	G9KDM0, M3YLM1, G9KH44, G9K3K7, M3YJY8, G9KGC2, M3XY89, M3YTL6, G9KRY8, M3Y3K6, M3XW49, M3Z6N6, M3Y2I4, G9KP43, M3Y844, G9KG28, M1ENB8, G9KQ63, G9KGS8, M3XX60, M3YWR1, M3YKJ4, M3Z8R0, M3XVS1, M1EQH1, G9KB79, M3Y7D8, M1EGD3, M3YIX2, M3YWC1, G9KGB2, M3XWF0, G9KY52, M1EP52, G9KKJ1, M3YTM0, M1EJ92, M1EGT1, M3XY93, M3Y8V3, M3YRW5, G9KK85, G9L1B8, M3YH22, G9KCY5, G9KYT9, M3YA46, M1EIK8, M1EDA5, G9KUM0,…
2	GO:0098754	detoxification	2	M3XNR1, A3FBF1	2	GO:0099531	presynaptic process involved in chemical synaptic transmission	2	M3XTV8, M3YLT1
2	GO:0099531	presynaptic process involved in chemical synaptic transmission	2	M3YWK6, G9KRS0	2	GO:0098754	detoxification	2	G9KWP1, M3XWF0
2	GO:0007610	behavior	3	G9K8V6, M3Y056, M3YGS2	2	GO:0048511	rhythmic process	6	G9KH44, M3YTD1, G9KZN8, G9KM69, M1ET56, M3YWR1
2	GO:0048511	rhythmic process	3	M3Z3H6, M3YEL6, G9KIN1	2	GO:0007610	behavior	8	M3YTD1, M3Y4P9, M3YTN7, G9KP43, G9KM69, M3XTT9, M1ET56, M3YAC6
2	GO:0022414	reproductive process	4	M3YEL6, G9K511, M3Y6C5, M3Z1J3	2	GO:0040007	growth	14	M1EJB2, M1EQH1, G9KH44, G9KZN8, G9KE72, M3XSH8, M3YDY5, G9KV78, G9KQQ6, M3Y2P9, G9KM69, M3YYP1, M1EJ92, M3XZZ4
2	GO:0000003	reproduction	4	M3YEL6, G9K511, M3Y6C5, M3Z1J3	2	GO:0051704	multi-organism process	14	M3YMU8, G9KD69, G9KH44, M3XT62, G9KEY7, G9KZN8, G9KRJ6, M3XYH7, M1EIK8, M3YF22, M3YXC1, M3YEV3, G9KM69, M1EL91
2	GO:0051704	multi-organism process	9	M3YEL6, A0A075IJR0, A3FBE9, M3Y6C5, M3Z1J3, A3FBF1, M3YK34, G9KD75, G9KD76	2	GO:0000003	reproduction	16	M3YMU8, G9KH44, M1EJB2, M3XT62, G9KZN8, G9KCS4, M3YHN4, M3XYH7, M1ET56, M3YF22, M3XXJ1, M3YEV3, M3XUE1, M3YE92, G9KM69, M3YBC5
2	GO:0040007	growth	10	M3YEL6, M3YWK6, M3XZC9, M3Z3A6, M3Z3L4, M3XRZ0, A3FBF1, M3Y8E0, M3XR14, M3Z534	2	GO:0022414	reproductive process	16	M3YMU8, G9KH44, M1EJB2, M3XT62, G9KZN8, G9KCS4, M3YHN4, M3XYH7, M1ET56, M3YF22, M3XXJ1, M3YEV3, M3XUE1, M3YE92, G9KM69, M3YBC5
2	GO:0022610	biological adhesion	13	M1EF36, M1EP82, G9KVH7, A0A075IJR0, A3FBE9, A3FBF1,M3XZC9, M3YK34, M3Y1H8, M1EEM8, M3YI26, M3YKY1, M3Y8E0	2	GO:0022610	biological adhesion	22	M3YUX3, G9KVF3, M3XLU6, M1EM48, G9K6L6, M1ES01, M3XSH8, M1EGD3, G9K4X9, M1ESV0, M3Y2P9, M3Y2I4, M3YHF6, G9KFF0, M3XTT9, M3Y0L6, M3XY10, M1EL91, M3YAC6, M3XN18, M3Y8V3, M3XZZ4
2	GO:0040011	locomotion	16	M3XSV4, A0A075IJR0, G9KM90, M1EPE3, A3FBF1, M3YT92, M1ERW6, M3Z3A6, M3XRZ0, M3Y8E0, M3YKY1, M1EP82, M3Y1H8, M1EEM8, M3Z3L4, M3XR14	2	GO:0040011	locomotion	26	M3YMU8, M3YRW5, M3XNP3, M3YLY4, M1ES01, M3YC24, G9K4X9, M3YTD1, M3YHF6, M3XV45, M3Y2M0, M3Z2P1, G9K6L6, M3YWC1, G9KV78, G9KL19, G9KJR9, M3XYL0, G9KGF0, G9KKJ1, M3YTM0, M3XTT9, M1EL91, M3XY10, M3YAC6, G9KIT4
2	GO:0002376	immune system process	24	M3YEL6, A0A075IJR0, M3YK29, G9KSE8, M3YHU6, M3YZF5, M3YKY1, M1EIB0, M1EF36, G9K635, M1EP82, M3XSL7, M3XPF6, G9KIM6, M1EEM8, M3YTU8, G9KHT7, G9KD76, A3FBF1, A3FBE9, M3YK34, G9K634, G9K636, M3Z1J3	2	GO:0002376	immune system process	36	G9KH44, M1EMK8, G9L1B8, G9KVF3, M1EM48, M3YLY4, G9KEY4, M1ES01, M3YA03, M3Y6M9, G9KBE9, G9KQQ6, M3Z6N6, M3XV45, M3YYP1, M3Z7Z9, M3Z8R0, M1EQH1, G9KVG5, M3XSH8, G9K4P5, M3XXJ1, G9KV78, M3YEV3, M1EKR2, M1ESV0, M3Y2P9, M3YJC7, G9KGF0, G9KKJ1, M1EL91, M3XY10, M3Y8V3,M3XLU6,M1EL91,G9KD51
2	GO:0048519	negative regulation of biological process	33	G9K8G6, A0A075IJR0, M3YK29, M3XSV4, G9KEW5, M3Y6C5, M3YJ21, M3YLU2, M3Y8E0, M3YMW0, G9K635, M1EP82, M3XRM9, G9K511, G9KIM6, M1EEM8, M3Z3L4, M3Z1J3, M3Z534, M3YEL6, M3XVU0, G9KF72, M3YT92, M3Z3A6, M1EEF4, M3XQJ8, M3Y1H8, M3XPF6, G9KV30, M3YTU8, G9KN54, G9KIN1, M3XR14	2	GO:0032502	developmental process	85	G9KH44, M3XNP3, G9KCS4, G9KWN7, M3XTC2, M3YC24, M3XUE1, M3Y6M9, M3YTD1, M3YMB6, G9KP03, M3Z6N6, M1EK49, M3Y844, G9KM69, G9KQ63, M3YWR1, M3YKJ4, G9K7F7, M1EJB2, M1EQH1, M3Z2P1, G9KVG5, M3YHN4, M3XLU6, G9KXK2, M1EGL7, G9K6L6, M3YYC4, M1ET56, G9K4P5, G9KR39, M3Z8K5, G9KKJ1, G9KLP3, M3YTM0, M3XTT9, M1EJ92, M3XY10, M1EL91, M3YAC6, M3YUS4, M3Y8V3, M3YRW5, G9KD69, G9KF24, M1EMK8, G9L1B8, G9KVF3, G9KZN8,…
2	GO:0048518	positive regulation of biological process	44	G9K8G6, M3YM46, A0A075IJR0, M3XSV4, M3YK29, M3Y056, M3XZC9, G9KEW5, M1EPE3, M3YI26, M1ERW6, G9KY18, M3YHU6, M1EJK5, M3Y8E0, M3YKY1, M3Z3H6, G9K8V6, M1EP82, G9K635, G9KQ88, G9KIM6, M1EEM8, M3YNL6, M3Z3L4, M3Z1J3, M3Z534, M3YEL6, M3XVU0, M3YT92, M3Z3A6, M3YKR0, M1ENH2, M3XQJ8, M1EF36, M3YWK6, M3XPF6, M3Y1H8, G9K4Y9, M3YTU8, M3Y6V4, G9KKT5, M3XR14, M1EH54	2	GO:0051179	localization	89	G9KDM0, M3YDI5, G9KH44, M3YTY3, G9K4I7, M3YLY4, M1ES01, M3Y0A4, M3YC24, M3XUE1, M3Y6M9, M3YTD1, M3YSN9, M3Z6N6, M3Y2I4, M3XW49, G9KP43, G9KM69, G9KG28, G9KQ63, M3Y2M0, M3Z655, M3Y7Y1, M1EJB2, M3Z2P1, G9KCV6, M3YMX6, M3Y7D8, M3Y9D9, M3XLU6, G9KCV2, G9K6L6, G9KNG9, M3YET9, M1ET56, M3YWC1, G9KV78, M3XWF0, G9KCF6, G9KGF0, M3Y6J1, G9KKJ1, G9KLP3, M3YTM0, G9L2R1, G9KJP6, M3XTT9, M1EL91, M3XY10, M1EGT1,…
2	GO:0051179	localization	49	M3YM46, A0A075IJR0, G9KVH7, M3XSV4, M3Y056, G9KEW5, A3FBE9, A3FBF1, M1EPE3, M1ERW6, G9KY18, M1EJK5, M3YK34, M3XRZ0, M3YHU6, G9KMH6, M3Y8E0, M3YKY1, M1EP82, G9K6Z5, M1EEM8, G9KRS0, M1EE20, M3Z3L4, G9KVY1, M3YEH7, M3Z534, G9KYC1, M3XVU0, G9KM90, G9KF72, M3YT92, M3Z3A6, M3YKR0, M3YG35, M1EIB0, M3XTD4, G9KVM1, M1EF36, M3YWK6, M3XPF6, M3Y1H8, M1EK79, M3YTU8, M3Y6V4, G9KKT5, M1EH54, M3XR14, M3Y4T6	2	GO:0032501	multicellular organismal process	91	G9KDM0, G9KH44, M3XNP3, G9KCS4, M3YLY4, M3XTC2, M3YC24, M3XUE1, M3Y6M9, M3YTD1, M3YMB6, G9KP03, M3Z6N6, M1EK49, M3Y844, G9KM69, M3YWR1, M3Y2M0, M3YKJ4, M1EJB2, M1EQH1, G9K7F7, M3Z2P1, G9KVG5, M3YHN4, M3XLU6, G9KXK2, M1EGL7, M1ET56, G9K4P5, M3YWC1, M3Z8K5, G9KKJ1, G9KLP3, M3YTM0, G9KJP6, M3XTT9, M1EJ92, M3XY10, M1EGT1, M1EL91, M3YAC6, M3YUS4, M3Y8V3, M3YMU8, M3YRW5, G9KD69, G9KF24, M1EMK8, G9L1B8,…
2	GO:0032502	developmental process	52	A0A075IJR0, M3XSV4, M3YK29, M3XZC9, M3YI26, M1ERW6, G9KY18, A3FBF1, M3YHU1, A3FBE9, M3Y8E0, M3YGS2, M3YZL1, G9K8V6, M1EEM8, M3Z3L4, M3Y3W8, M3XR69, M3Z534, M3YEL6, G9L0Z3, M3XVU0, M3YT92, M3Z3A6, M3YG35, M3XQJ8, M3YWK6, M3Y1H8, G9K4Y9, M3YTU8, G9K8G6, M3YK34, M3YM46, M1EPE3, M3XNR1, M3Y6C5, M3XRZ0, G9KD76, M3YZF5, G9K635, G9K511, G9KQ88, G9KIM6, M3Z1J3, M3XYD6, M3YKR0, M1EMN5, M1EIB0, M1ENH2, G9K…	2	GO:0048519	negative regulation of biological process	92	G9KDM0, M3YLM1, G9KH44, M3XNP3, M3XTC2, M3Y0A4, M3XUE1, G9KGC2, M3YTD1, G9KP03, M3Y2I4, M3Y844, G9KM69, M3XX60, M3YWR1, M3Y2M0, M1EJB2, M3Y7Y1, M1EQH1, G9K7F7, M3Z2P1, G9KCV6, G9KVG5, M3XSW1, M3XLU6, G9KY09, G9K6L6, M3YET9, M3YYC4, M1ET56, G9KV78, G9KGB2, M3Z8K5, G9KY52, G9KCF6, G9KAB5, G9KGF0, G9KKJ1, M3YTM0, G9KJP6, G9KKN0, M3XY10, M1EGT1, M1EL91, M3XY93, M3Y8V3, G9KKV5, M3YMU8, M3YRW5, G9KD69,…
2	GO:0023052	signaling	51	A0A075IJR0, M3XSV4, M3Y056, G9KEW5, A3FBF1, M3XNR1, M3YK34, M3YI26, M1ERW6, A3FBF1, G9KY18, M3XRZ0, M3YHU6, M3YHU1, M3Y8E0, A3FBE9, M3YKY1, M3XRM9, G9K634, G9K635, M1EP82, M3YIB7, M1EEM8, G9KIM6, G9KRS0, M3Z3L4, M3Z1J3, M3YEH7, M3Z534, A3FBE9, M3YEL6, G9K634, G9KVK8, M3YK34, G9KM90, G9KD76, G9KF72, M3YXA6, M3Z3A6, M1EEF4, M3XLU2, G9KD75, M3YG35, M1EF36, M3XQJ8, M3YWK6, M3Y1H8, M3XPF6, G9KV30, M3Y…	2	GO:0048518	positive regulation of biological process	97	G9KH44, G9KCS4, G9K3K7, M3YTD1, G9KGC2, M3XY89, M3Z6N6, M3XW49, G9KM69, M1ENB8, G9KQ63, M3YWR1, M3YKJ4, M3XVS1, M1EJB2, M3Z2P1, G9KB79, M3YMX6, M1ET56, G9KGB2, G9KV78, M3XWF0, M3YTM0, M3XY10, M1EGT1, M3Y8V3, M3YRW5, M3YMU8, M1EMK8, G9L1B8, G9KVF3, M3XZA4, M3XM71, M1EIK8, G9KCA5, G9KS87, M3XYH7, M3YXC1, G9KYS4, M3YEV3, M1ESV0, M3Y2P9, M1EPX8, M3YSQ5, M1EQA6, M3XN18, G9KIT4, G9K4I7, M1EM48, M3YLY4,…
2	GO:0071840	cellular component organization or biogenesis	53	A0A075IJR0, M3XSV4, G9KEW5, M3YI26, M1EJK5, M3YHU6, M3Y8E0, A3FBF1, A3FBE9, M3YGS2, M3YZL1, G9K4R6, M1EEM8, M3YNL6, M3Z3L4, G9KVY1, M3Z534, M1ECY0, G9L0Z3, M3XVU0, G9KF72, M3Z3A6, G9KY07, M3YG35, M3XTD4, M3XQJ8, M3YWK6, M3Y1H8, M3XX31, M3Y6V4, G9KIN1, M1EH54, M3YM46, M1EPE3, G9KD76, M1ERE3, M3Y6C5, M3XRZ0, G9KCY1, M1EP82, G9K635, G9KQ88, G9KIM6, G9KRS0, M3YFJ7, M3Y0Q0, M3YKR0, M1EMN5, M1ENH2, M1E…	2	GO:0023052	signaling	111	G9KDM0, G9KH44, G9KCS4, M3YC24, M3YTD1, G9KP43, G9KM69, M1EEY8, G9KGS8, M3YUX3, M1EQH1, M1EJB2, M3YHN4, M1ECD3, M1ET56, M1EGD3, M3YWC1, G9KV78, M3Z8K5, M1EP52, G9KKJ1, M3YTM0, G9KJP6, M3Y219, M3XY10, M3Y8V3, M3YRW5, M3YMU8, M1EMK8, G9L1B8, G9KVF3, M3XM71, M1EIK8, G9KUM0, M3XYW9, M3Y1M8, G9KS82, G9KJW8, G9KK87, M3YEF0, M3YLT1, M3YXC1, G9KYS4, M1EN30, M3YEV3, M1ESV0, M3Y2P9, M3YZW8, G9KL19, M3XTV8,…
2	GO:0032501	multicellular organismal process	55	A0A075IJR0, M3YK29, M3XZC9, M3Y056, G9KEW5, M1ERW6, G9KY18, A3FBE9, A3FBF1, M1EJK5, M3YHU6, M3YHU1, M3Y8E0, M3YGS2, M3Z3H6, M3YZL1, G9K8V6, G9K4R6, M1EEM8, M3Z3L4, M3Y3W8, M3XR69, M3Z534, M3YEL6, G9L0Z3, M3XVU0, G9KM90, M3YT92, M3Z3A6, M3XQJ8, M3YWK6, M3Y1H8, G9K4Y9, M3YTU8, G9K634, M3Y6V4, G9KIN1, M3YK34, G9K8G6, M3YM46, M1EPE3, M3Y6C5, M3XRZ0, M3YZF5, G9K635, G9K511, G9KQ88, G9KIM6, M3Z1J3, M3X…	2	GO:0071840	cellular component organization or biogenesis	117	G9KDM0, M3YM68, G9KH44, G9KCS4, G9K3K7, M3YJY8, G9KGC2, M3YTD1, G9KRY8, M3XW49, M3Z6N6, G9KP43, G9KM69, G9KG28, M1ENB8, G9KQ63, M3Z8R0, G9L0Z2, M1EJB2, M1EQH1, M3Z2P1, G9KB79, M3YHN4, G9K4D2, M1ET56, M3YIX2, M1EPN5, M3YWC1, G9KGB2, G9KKJ1, M3YTM0, M3XY10, M1EGT1, M3XY93, M3YRW5, G9KVF3, G9KZN8, M3YN63, M3YH22, M3XM71, M3XRA7, M3YA46, M3Y4C2, M1EIK8, G9KCA5, G9KUM0, M3YTJ2, G9KLK2, M3XYW9, M3Y949,…
2	GO:0050896	response to stimulus	66	A0A075IJR0, M3XSV4, M3XZC9, G9KEW5, G9KD75, G9KD76, M3YI26, M1ERW6, G9KY18, M3YHU6, M3YHU1, A3FBE9, M3Y8E0, M3YGS2, G9K4R6, G9K8V6, M3YIB7, M3YK34, M1EEM8, M3Z3L4, M3Z534, M3YEL6, G9L0Z3, M3XVU0, G9KVK8, G9KM90, G9KF72, M3YXA6, M3YT92, M3Z3A6, M3YG35, A3FBF1, M3XLU2, A3FBE9, M3XND8, M3XQJ8, M3YWK6, M3Y1H8, A3FBF1, G9KV30, G9K634, G9K4Y9, M3YTU8, G9KHT7, M3Y6V4, M1EH54, M3YM46, M3XNR1, M3XRZ0, M3Y…	2	GO:0050896	response to stimulus	136	G9KDM0, G9KH44, G9KCS4, M3YC24, M3YTD1, M3Z6N6, M3YYN2, M1EK49, G9KP43, G9KM69, M1EEY8, G9KGS8, M3YWR1, M3Z8R0, M3YUX3, M1EQH1, M1EJB2, G9KVG5, M3YHN4, M1ECD3, M1ET56, M1EGD3, M3YWC1, G9KV78, M3XWF0, M3Z8K5, M1EP52, G9KKJ1, M3YTM0, M3Y219, M3XY10, M3Y8V3, M3XR35, M3YRW5, M3YMU8, M1EMK8, G9L1B8, G9KVF3, G9KZN8, M3XM71, M1EIK8, G9KUM0, G9KLK2, M3XYW9, M3Y1M8, M3Y949, G9KW80, M3YX98, G9KS82, G9KJW8,…
2	GO:0050789	regulation of biological process	82	A0A075IJR0, M3XSV4, M3YK29, M3Y056, M3XZC9, A3FBE9, G9KEW5, M3XM98, M3YI26, M1ERW6, G9KY18, M1EJK5, M3YHU6, M3YLU2, M3YHU1, G9KD75, MG9KD76, 3Z6J9, M3Y8E0, M3YMW0, M3Z3H6, G9K8V6, M3YIB7, M1EEM8, M3YNL6, M3Z3L4, M3Z534, M3YEL6, G9L0Z3, M3XVU0, G9KVK8, M3YK34, G9KM90, G9KF72, M3YXA6, G9K634, M3YT92, M3Z3A6, M3YG35, A3FBF1, M3XLU2, M3XND8, M3XQJ8, M3YWK6, M3Y1H8, M1EFR8, G9KV30, M1EK79, G9K4Y9, G9K…	2	GO:0050789	regulation of biological process	197	G9KDM0, M3YLM1, G9KH44, G9K3K7, G9KGC2, M3XY89, M3XW49, M3Y2I4, M3Z6N6, G9KP43, M3Y844, M1ENB8, G9KQ63, G9KGS8, M3XX60, M3YWR1, M3YKJ4, M3XVS1, M1EQH1, G9KB79, M1EGD3, M3YWC1, G9KGB2, M3XWF0, G9KY52, M1EP52, G9KKJ1, M3YTM0, M1EJ92, M1EGT1, M3XY93, M3Y8V3, M3YRW5, G9L1B8, M1EIK8, M3YA46, G9KUM0, M3YTJ2, G9KLK2, M3XYW9, M3Y3I1, G9KS87, G9KS82, G9KJW8, G9KK87, G9KKX3, M3XYH7, M3YXC1, G9KYS4, M1EN30,…
2	GO:0065007	biological regulation	88	A0A075IJR0, M3XSV4, M3YK29, M3Y056, M3XZC9, G9KEW5, M3XM98, G9K634, A3FBE9, M3YI26, M1ERW6, G9KY18, M1EJK5, M3YHU6, M3YLU2, M3YHU1, M3Z6J9, M3Y8E0, M3YMW0, M3Z3H6, G9K4R6, G9K8V6, M3YIB7, G9K6Z5, M1EEM8, M3YNL6, M3Z3L4, M3Z534, G9L0Z3, M3YEL6, M1ECY0, A3FBF1, M3XVU0, G9KVK8, M3YK34, A3FBF1, G9KM90, G9KF72, M3YXA6, M3YT92, M3Z3A6, M3YG35, M3XLU2 ,G9KD75, M3XND8, M3XTD4, M3XQJ8, M3YWK6, M3Y1H8, M1E…	2	GO:0065007	biological regulation	207	G9KDM0, M3YLM1, G9KH44, G9K3K7, G9KGC2, M3XY89, M3XW49, M3Z6N6, M3Y2I4, G9KP43, M3Y844, M1ENB8, G9KQ63, M3XX60, G9KGS8, M3YWR1, M3YKJ4, M3XVS1, M1EQH1, G9KB79, M1EGD3, M3YWC1, G9KGB2, M3XWF0, G9KY52, M1EP52, G9KKJ1, M3YTM0, M1EJ92, M1EGT1, M3XY93, M3Y8V3, M3YRW5, G9L1B8, M1EIK8, M3YA46, G9KUM0, G9KLK2, M3XYW9, M3YTJ2, M3Y3I1, G9KS87, G9KS82, G9KJW8, G9KK87, G9KKX3, M3XYH7, M3YQE7, M3YXC1, G9KYS4,…
2	GO:0008152	metabolic process	93	M3XSV4, G9KVH7, M3YK29, A0A075IJR0, G9KEW5, A3FBF1, M3XM98, M1ERW6, G9KD75, M1EJK5, G9K634, M3YHU6, M3YLU2, G9L3L5, M3YHU1, M3Z6J9, M3Y8E0, M3YMW0, M3YGS2, M3Z3H6, G9KV89, G9K8V6, M1EEM8, M3YNL6, M3Y3W8, M3XR69, M3Z534, M3YEL6, M3XVU0, G9KF72, M3YT92, M3Z3A6, G9KY07, M3XLU2, M3XND8, M3XQJ8, M3YWK6, G9KV30, G9K4Y9, G9KKR7, M1EM79, M1EK38, G9KW91, M3YTU8, G9KLT8, G9KWZ0, G9KHT7, M3Y6V4, G9KIN1, M3X…	2	GO:0008152	metabolic process	215	G9KDM0, M3YLM1, G9KH44, G9K3K7, M3YJY8, G9KGC2, M3XY89, M3Y3K6, G9KRY8, M3YTL6, M3XW49, M3Y2I4, G9KP43, M3Y844, M1ENB8, G9KGS8, M3XX60, M3YWR1, M3XVS1, M3Z8R0, M1EQH1, M3Y7D8, G9KB79, M3YWC1, G9KGB2, M3XWF0, G9KKJ1, M3YTM0, M1EJ92, M3XY93, M3Y8V3, M3YRW5, G9KK85, G9L1B8, G9KCY5, G9KYT9, M1EIK8, G9KLK2, M3YTJ2, M3XYW9, M3Y3I1, M3Y949, G9KS87, G9KBG7, G9KKX3, G9KD99, M3XYH7, M3YQE7, M3YXC1, G9KYS4,…
2	GO:0044699	single-organism process	100	A0A075IJR0, M3XSV4, M3YK29, G9KVH7, M3Y056, M3XZC9, G9KEW5, A3FBE9, G9K634, M3XM98, M3YI26, M1ERW6, G9KY18, M3YHU6, M1EJK5, M3YHU1, M3Y8E0, M3YGS2, M3Z3H6, G9K8V6, G9K4R6, M3YZL1, M3YIB7, G9K6Z5, M1EEM8, M3YNL6, M3Z3L4, G9KVY1, M3Y3W8, M3XR69, M3YK34, M3Z534, A3FBE9, A3FBF1, M3YEL6, G9L0Z3, M1ECY0, M3XVU0, G9KVK8, G9KM90, G9KF72, M3YXA6, M3YT92, M3Z3A6, G9KY07, M3YG35, M3XLU2, M3XTD4, M3XQJ8, M3Y…	2	GO:0044699	single-organism process	230	G9KDM0, M3YLM1, G9KH44, G9KGC2, M3Z6N6, G9KP43, M3Y844, G9KG28, M1ENB8, G9KGS8, M3YWR1, M3YKJ4, M3XVS1, M1EQH1, M3Y7D8, M1EGD3, M3YWC1, G9KGB2, M3XWF0, M1EP52, G9KKJ1, M3YTM0, M1EJ92, M1EGT1, M3XY93, M3Y8V3, M3YRW5, G9KK85, G9L1B8, M3YH22, G9KCY5, M1EIK8, M3YA46, M1EDA5, G9KUM0, G9KLK2, M3YTJ2, M3XYW9, M3Y949, G9KS87, G9KS82, G9KJW8, G9KK87, M3XYH7, M3YQE7, M3YXC1, G9KYS4, M1EHX9, M3YWQ9, G9KWP1,…
2	GO:0009987	cellular process	118	A0A075IJR0, M3XSV4, G9KVH7, M3YK29, M3Y056, G9KEW5, A3FBF1, M3XM98, G9K634, M3YHU6, M1EJK5, M3YLU2, M3YHU1, M3Y8E0, M3YGS2, M3YMW0, M3Z3H6, G9KV89, G9K8V6, G9K6Z5, G9KVY1, M3Z534, G9L0Z3, M3XVU0, G9KF72, M3Z3A6, M3YG35, M3XND8, M3XQJ8, M3YWK6, M3Y1H8, G9KD75, G9KD76, M1EFR8, G9KKR7, A3FBE9, M1EM79, M3YK34, M1EK38, G9KW91, M3YTU8, G9KLT8, G9KWZ0, G9KHT7, G9KIN1, M1EH54, M3XM19, M3YM46, M3YHS6, M3X…	2	GO:0009987	cellular process	282	G9KDM0, M3YLM1, G9KH44, G9K3K7, M3YJY8, G9KGC2, M3XY89, M3YTL6, M3Y3K6, G9KRY8, M3XW49, M3Z6N6, M3Y2I4, G9KP43, M3Y844, G9KG28, M1ENB8, G9KQ63, G9KGS8, M3XX60, M3YWR1, M3YKJ4, M3XVS1, M3Z8R0, M1EQH1, G9KB79, M3Y7D8, M1EGD3, M3YIX2, M3YWC1, G9KGB2, M3XWF0, G9KY52, M1EP52, G9KKJ1, M3YTM0, M1EJ92, M1EGT1, M3XY93, M3Y8V3, M3YRW5, G9KK85, G9L1B8, M3YH22, G9KCY5, G9KYT9, M1EIK8, M3YA46, M1EDA5, G9KUM0,…
3	GO:0009605	response to external stimulus	17	A0A075IJR0, M3XVU0, M3YT92, M3YXA6, M3YG35, M3XRZ0, M3Y8E0, M1EF36, G9K8V6, G9K635, M3XPF6, M1EEM8, M3YTU8, M3Z3L4, M3Z1J3, G9KHT7, M3Y6V4	3	GO:0032844	regulation of homeostatic process	10	G9KDM0, M1EQH1, G9KVG5, G9KHW1, G9KKJ1, G9K4I7, M3XV45, G9KEY4, M3XSH8, M3YA03
3	GO:0008283	cell proliferation	15	M3YEL6, M3YK29, M3YT92, M3Y6C5, M3Z3A6, M3Y8E0, M3YKY1, M1ENH2, M1EF36, M3XQJ8, M1EP82, M1EEM8, M3YTU8, M3XR14, M3Z534	3	GO:0051239	regulation of multicellular organismal process	47	G9KDM0, M3YRW5, M1EMK8, G9KF24, G9KCS4, M3XZA4, G9KEY4, M3Z1W1, M3YA03, M3XTC2, G9K4X9, M3XUE1, M3YTD1, G9KP03, M3XV45, M3YJJ8, G9KM69, M3YYP1, M3YRJ2, M3XM27, M3YWR1, M1EJB2, M3YEF0, M1EQH1, M3Z2P1, M3Y760, G9KVG5, M3XLU6, M1EGL7, M3XSH8, M3Y1B5, G9K4P5, M3YWC1, M3XXJ1, M3YEV3, M3Z8K5, M1ESV0, M3XYL0, G9KJR9, G9KKJ1, M3YTM0, G9KJP6, M3YSQ5, M3XTT9, M1EGT1, M3XY10, M3Y8V3
3	GO:0065008	regulation of biological quality	28	G9K8G6, M3YM46, A0A075IJR0, M3Y056, G9KEW5, M3YI26, M3Y8E0, M1EP82, G9K4R6, G9K8V6, G9K6Z5, M1EEM8, G9KIM6, G9KRS0, M3Z3L4, M3Z534, G9L0Z3, M3YEL6, M1ECY0, M3YT92, M3YG35, M1ENH2, M3XTD4, M3YWK6, M3XPF6, M3Y1H8, M3YTU8, M3Y6V4	3	GO:0006807	nitrogen compound metabolic process	134	G9KDM0, M3YLM1, M3YM68, G9KCS4, G9K3K7, M3YJY8, M3YTD1, M3XY89, M3YTL6, M1EK49, M3Y2I4, M3Y844, G9KM69, M3XTW9, M1ENB8, M3YWR1, M3Z655, M3Z8R0, G9L0Z2, G9KVG9, M1EJB2, M3YK39, M3Y7D8, G9KB79, G9KVG5, G9KXK2, M1ET52, M1ECD3, M1EGL7, G9KGB2, M1EGL3, G9KKJ1, M3YTM0, M3Y219, M1EJ92, M3YV85, M3XR35, M3Y8V3, M1EMK8, G9KK85, G9KVF3, M3YN63, M1EIC8, G9KZN8, M3XZA4, M3XM71, G9KCA5, M3XYW9, M3YTJ2, M3Y3I1,…
3	GO:0042221	response to chemical	26	M3YM46, A0A075IJR0, G9KEW5, M3XNR1, M3YHU6, M3Y8E0, M3YGS2, G9K635, G9K8V6, M1EEM8, M3Z3L4, M3Z1J3, M3YEL6, G9KAP4, G9KM90, M3YXA6, M3Z3A6, M3XLU2, M3XND8, M3Y1H8, M3XPF6, G9KV30, G9K4Y9, M3YTU8, M3Y6V4, M3XR14	3	GO:0034260	negative regulation of GTPase activity	1	M3XYL0
3	GO:0044237	cellular metabolic process	80	M3XSV4, G9KVH7, M3YK29, A0A075IJR0, G9KEW5, M3XM98, M1ERW6, M1EJK5, M3YHU6, M3YLU2, M3Z6J9, M3Y8E0, M3YMW0, M3YGS2, M3Z3H6, G9KV89, G9K8V6, M1EEM8, M3YNL6, M3Y3W8, M3XR69, M3Z534, M3YEL6, M3XVU0, G9KF72, M3YT92, M3Z3A6, G9KY07, M3XLU2, M3XND8, M3XQJ8, M3YWK6, G9KV30, G9K4Y9, G9KKR7, M1EM79, M1EK38, G9KW91, M3YTU8, G9KLT8, G9KWZ0, G9KHT7, M3Y6V4, G9KIN1, M3XQN2, M1EH54, M3Z3U9, M3XM19, G9K8G6, M3Y…	3	GO:0098602	single organism cell adhesion	11	G9K4X9, M1ESV0, M3Y2P9, M3XLU6, M1EM48, M3YHF6, M3XY10, M3XSH8, M3YAC6, M3XN18, M3Y8V3
3	GO:0098727	maintenance of cell number	1	M3YEL6	3	GO:0023051	regulation of signaling	67	G9KDM0, G9KH44, M3XNP3, G9KCS4, G9K4I7, M3Y0A4, M3YTD1, M3YMB6, M3YEB9, G9KP03, G9KP43, G9KM69, G9KGS8, M3Z216, G9KCV6, M3XLU6, G9K6L6, M1ECD3, M3YYC4, M1ET56, G9KV78, G9KR39, M3Z8K5, G9KCF6, M3XQF0, G9KGF0, M3YTM0, G9KJP6, M1EL91, M3XY10, G9KKV5, M3YRW5, M3YMU8, G9KF24, M1EMK8, G9L1B8, G9KVF3, M3YPW3, M3XM71, G9K4X9, M3Y1M8, M3XV45, M3YHF6, M3YRJ2, M3YYP1, M3XM27, M3XN49, M3YS36, G9KK87, M3YEF0,…
3	GO:1903829	positive regulation of cellular protein localization	4	M3Y1H8, M1EJK5, G9KKT5, M3Z534	3	GO:0048522	positive regulation of cellular process	87	G9KCS4, G9K4I7, G9K3K7, M1EM48, M3YLY4, M3Y0A4, M3XUE1, M3YTD1, M3YMB6, G9KGC2, G9KBE9, M3XY89, M3Z6N6, M3XW49, G9KM69, M3Y2M5, M1ENB8, G9KQ63, M3YWR1, M3YKJ4, M3XVS1, M1EJB2, G9K7F7, M3Y7Y1, G9KCV6, G9KB79, M3XLU6, G9K6L6, M3YYC4, M1ET56, G9KGB2, G9KV78, G9KCF6, G9KAB5, G9KGF0, M3YTM0, M3XY10, M1EL91, M3Y8V3, G9K9B3, M3YRW5, M3YMU8, G9KD69, M1EMK8, G9KF24, G9L1B8, G9KEY7, G9KVF3, M3XZA4, G9KHW1,…
3	GO:0042445	hormone metabolic process	1	G9K8V6	3	GO:0002200	somatic diversification of immune receptors	1	M3Y8V3
3	GO:0007623	circadian rhythm	2	M3Z3H6, G9KIN1	3	GO:0040017	positive regulation of locomotion	8	G9KV78, G9K4X9, G9KJR9, M3XYL0, G9KGF0, M3YTM0, M3YLY4, M3XY10
3	GO:0043433	negative regulation of sequence-specific DNA binding transcription factor activity	3	G9K635, M3YTU8, M3Z1J3	3	GO:0044764	multi-organism cellular process	7	G9KD69, G9KEY7, G9KM69, G9KRJ6, M1EL91, M1EIK8, M3YXC1
3	GO:0051050	positive regulation of transport	13	M3YM46, A0A075IJR0, M3XVU0, G9KEW5, G9KY18, M1EJK5, M1EF36, M1EP82, M3YWK6, M3XPF6, M3Y1H8, M3Y6V4, M3Z534	3	GO:0019222	regulation of metabolic process	118	G9KDM0, M3YLM1, G9KCS4, G9K3K7, M3YTD1, G9KGC2, M3XY89, M3Y2I4, M3XW49, M3Y844, G9KM69, M1ENB8, M3XX60, M3YWR1, M3XVS1, G9KVG9, M1EJB2, M1EQH1, M3YK39, G9KB79, G9KVG5, M3YMX6, M1ET52, M1ET56, G9KGB2, M3XWF0, G9KKJ1, M1EEX4, M3YTM0, M1EJ92, M3XY10, M3XY93, M3XR35, M3Y8V3, M3YMU8, M3YRW5, M1EMK8, G9L1B8, G9KVF3, G9KZN8, M3XZA4, M3XM71, M1EIK8, G9KCA5, M3XYW9, M3YTJ2, M3Y1M8, M3Y3I1, G9KS87, M3YEF0,…
3	GO:0006914	autophagy	2	G9KF72, M1EJK5	3	GO:0044419	interspecies interaction between organisms	7	G9KD69, G9KEY7, G9KM69, G9KRJ6, M1EL91, M1EIK8, M3YXC1
3	GO:0006955	immune response	14	G9K634, M3XSL7, A0A075IJR0, M1EEM8, M3YTU8, M3YHU6, G9KHT7, G9KD75, G9KD76, A3FBF1, A3FBE9 ,M3YK34, G9K636, G9KKR7	3	GO:0003006	developmental process involved in reproduction	9	M3XXJ1, G9KH44, M1EJB2, M3YEV3, M3XUE1, G9KCS4, G9KZN8, M3YHN4, G9KM69
3	GO:0031629	synaptic vesicle fusion to presynaptic active zone membrane	1	G9KRS0	3	GO:0042445	hormone metabolic process	2	G9KH44, M3YQE7
3	GO:0051716	cellular response to stimulus	46	M3YM46, A0A075IJR0, M3XSV4, G9KEW5, M3XNR1, M3YI26, M1ERW6, G9KY18, M3XRZ0, M3YHU6, M3YHU1, M3Y8E0, M3YKY1, M3XRM9, G9K8V6, G9K635, M1EP82, G9K511, M3YIB7, M1EEM8, G9KIM6, M3Z3L4, M3Z1J3, M3YEH7, M3Z534, M3YEL6, G9KAP4, G9KVK8, G9KM90, G9KF72, M3YXA6, M3Z3A6, M1EEF4, M3YG35, M3XLU2, M3XND8, M1EF36, M3XQJ8, M3YWK6, M3Y1H8, M3XPF6, G9KV30, M3YTU8, M3Y6V4, M3XR14, M1EH54	3	GO:0006457	protein folding	9	M3YMU8, G9K4X9, M1EMR3, G9KLP3, M3YGP2, M3Y0A4, M3XT01, M3Y8V3, G9KI12
3	GO:0002683	negative regulation of immune system process	5	G9K634, A0A075IJR0, G9KIM6, M1EEM8, M3YTU8	3	GO:0051606	detection of stimulus	3	M3YMU8, M3YTD1, M1ET56
3	GO:0051241	negative regulation of multicellular organismal process	12	M3XVU0, A0A075IJR0, G9KEW5, M3YT92, M3Y8E0, M3XQJ8, G9K635, M3Y1H8, M1EEM8, G9KIM6, M3YTU8, M3Z3L4	3	GO:0043902	positive regulation of multi-organism process	2	G9KEY7, G9KRJ6
3	GO:0045321	leukocyte activation	4	M1EF36, A0A075IJR0, M3YTU8, M3YKY1	3	GO:0048589	developmental growth	6	G9KH44, G9KQQ6, G9KZN8, G9KM69, M3YYP1, M3XSH8
3	GO:0051321	meiotic cell cycle	1	G9K511	3	GO:0007017	microtubule-based process	19	M1EQH1, M1EJB2, M3Z2P1, M3XNP3, G9KCV2, G9K6L6, G9KE72, M3YA46, M3YIX2, G9K4X9, M1EQV0, M3YTJ2, G9L431, M3YE92, M3Z6N6, G9K3V5, G9KP43, G9KS82, M3Z7Z9
3	GO:0051094	positive regulation of developmental process	15	M3YEL6, M3YM46, M1ERW6, M3Z3A6, M3YKR0, M3Y8E0, G9K635, M3YWK6, M3XPF6, G9KIM6, M1EEM8, M3YTU8, M3Z1J3, M3XR14, M3Z534	3	GO:0019098	reproductive behavior	2	G9KM69, M1ET56
3	GO:0050794	regulation of cellular process	74	A0A075IJR0, M3XSV4, M3YK29, M3Y056, G9KEW5, M3XM98, M3YI26, M1ERW6, G9KY18, M3YHU6, M1EJK5, M3YLU2, M3YHU1, M3Z6J9, M3Y8E0, M3YMW0, M3Z3H6, G9K8V6, M3YIB7, M1EEM8, M3YNL6, M3Z3L4, M3Z534, M3YEL6, G9L0Z3, M3XVU0, G9KVK8, G9KM90, G9KF72, M3YXA6, M3YT92, M3Z3A6, M3YG35, M3XLU2, M3XND8, M3XQJ8, M3YWK6, M1EFR8, M3Y1H8, G9KV30, G9K4Y9, G9KKR7, M1EK38, G9KLT8, M3YTU8, M3Y6V4, G9KIN1, M1EH54, G9K8G6, M3Y…	3	GO:0007623	circadian rhythm	2	M1ET56, M3YWR1
3	GO:0002684	positive regulation of immune system process	8	M1EF36, M3YEL6, G9K634, A0A075IJR0, G9KIM6, M3YTU8, M3YHU6, M3YKY1	3	GO:0016079	synaptic vesicle exocytosis	1	M3XTV8
3	GO:0043473	pigmentation	2	G9K4R6, M3YG35	3	GO:0051235	maintenance of location	2	G9KV78, G9KDM0
3	GO:0044708	single-organism behavior	2	M3Y056, M3YGS2	3	GO:0051241	negative regulation of multicellular organismal process	17	G9KDM0, M1EJB2, M3YEF0, M1EQH1, M3Z2P1, G9KVG5, M3YA03, M3XTC2, M3Y1B5, M3XXJ1, M3Z8K5, G9KP03, M3XYL0, G9KJP6, M3YYP1, M1EGT1, M3YWR1
3	GO:0023051	regulation of signaling	22	M3YEL6, A0A075IJR0, M3Y056, G9KEW5, G9KF72, M1ERW6, G9KY18, M3Z3A6, M1EEF4, M3YHU6, M3Y8E0, G9K635, M1EP82, M3YWK6, M3Y1H8, M3XPF6, G9KV30, M1EEM8, G9KIM6, M3YTU8, M3Z1J3, M3Y6V4	3	GO:1904950	negative regulation of establishment of protein localization	9	G9KV78, M3YRW5, M3Y7Y1, G9KCV6, M3YPW3, G9KL19, M3XLU6, G9KJP6, M3XY10
3	GO:0042698	ovulation cycle	1	M3YEL6	3	GO:0051093	negative regulation of developmental process	16	M1EJB2, M3YEF0, M1EQH1, M3Z2P1, G9KVG5, M3Y1B5, M3XTC2, M3YA03, M3XXJ1, M3XUE1, M3Z8K5, G9KP03, M3XYL0, M3XV45, M3XY10, M3YWR1
3	GO:0007165	signal transduction	40	A0A075IJR0, M3XSV4, G9KEW5, M3XNR1, M3YI26, M1ERW6, G9KY18, M3XRZ0, M3YHU6, M3YHU1,M3YK34, M3YKY1, M3Y8E0, M3XRM9, G9K635, M1EP82, M3YIB7, M1EEM8, G9KIM6, M3Z3L4, M3Z1J3, M3YEH7, M3Z534, M3YEL6, G9KVK8, G9KM90, G9KF72, M3YXA6, M3Z3A6, M1EEF4, M3YG35, M3XLU2, M3XQJ8, M1EF36, M3YWK6, M3Y1H8, M3XPF6, G9KV30, M3YTU8, M3Y6V4	3	GO:0044702	single organism reproductive process	15	M3YMU8, G9KH44, M1EJB2, M3XT62, G9KZN8, G9KCS4, M3YHN4, M3XYH7, M3YF22, M3XXJ1, M3YEV3, M3XUE1, M3YE92, G9KM69, M3YBC5
3	GO:0051093	negative regulation of developmental process	7	M3XQJ8, A0A075IJR0, M3XVU0, M3Y1H8, G9KIM6, M3YT92, M3Z3L4	3	GO:0042330	taxis	7	G9K4X9, M3XNP3, M3XYL0, M3XV45, M3YLY4, M1ES01, M1EL91
3	GO:0032879	regulation of localization	25	M3YM46, M3XSV4, A0A075IJR0, G9KEW5, M1ERW6, G9KY18, M1EJK5, M3YHU6, M3Y8E0, M1EP82, M1EEM8, M3Z3L4, M3Z534, M3XVU0, G9KF72, M3YT92, M3Z3A6, M1EF36, M3YWK6, M3Y1H8, M3XPF6, M1EK79, M3Y6V4, G9KKT5, M1EH54	3	GO:0032845	negative regulation of homeostatic process	5	G9KDM0, M1EQH1, G9KVG5, M3XV45, M3XSH8
3	GO:0051091	positive regulation of sequence-specific DNA binding transcription factor activity	3	G9K635, M3YHU6, A3FBE9	3	GO:0051674	localization of cell	22	M3YMU8, M3YRW5, M3Z2P1, G9K6L6, M3YLY4, M1ES01, M3YC24, M3YWC1, G9KV78, G9K4X9, G9KL19, G9KJR9, M3XYL0, G9KGF0, G9KKJ1, M3YHF6, M3YTM0, M3XTT9, M3XY10, M3YAC6, G9KIT4, M3Y2M0
3	GO:0097006	regulation of plasma lipoprotein particle levels	4	M3YM46, M3XPF6, M1EEM8, M3Y6V4	3	GO:0044089	positive regulation of cellular component biogenesis	6	M1EJB2, G9KF24, M1ESV0, G9KVF3, G9K6L6, M3YMI1
3	GO:0051240	positive regulation of multicellular organismal process	13	M3YEL6, M3YT92, M1ERW6, M3YHU6, M3YKR0, M3Y8E0, G9K635, M3YWK6, M3XPF6, G9KIM6, M3YTU8, M3Z1J3, M3XR14	3	GO:0002684	positive regulation of immune system process	14	G9KH44, M1EMK8, M1EM48, M3YLY4, M1ES01, M3XSH8, M1EKR2, M1ESV0, M3Y2P9, G9KGF0, M3YJC7, M3Z6N6, M3XV45, M3Y8V3
3	GO:0032504	multicellular organism reproduction	3	M3YEL6, M3Y6C5, M3Z1J3	3	GO:0044763	single-organism cellular process	178	G9KDM0, M3YLM1, G9KH44, G9KCS4, M3YC24, M3YTD1, G9KGC2, M3Z6N6, M1EK49, G9KP43, G9KM69, G9KG28, M1ENB8, M3YWR1, M3YKJ4, M3Z655, M3XVS1, M1EQH1, M1EJB2, M3Z2P1, M3Y7D8, G9KVG5, M3YHN4, M3XSW1, G9KXK2, M1ECD3, M1EGL7, M1ET56, M1EPN5, M3YWC1, G9KV78, G9KGB2, M3Z8K5, M1EGL3, G9KKJ1, M1EEX4, M3YTM0, G9KJP6, M3Y219, M3XY10, M1EGT1, M3XY93, M3YV85, M3Y8V3, M3YRW5, M3YMU8, G9KK85, M1EMK8, G9L1B8, G9KVF3,…
3	GO:0016049	cell growth	6	M3YWK6, M3Z3A6, M3Z3L4, M3XRZ0, M3Y8E0, M3Z534	3	GO:0023056	positive regulation of signaling	23	M3YRW5, G9L1B8, G9KCV6, G9K6L6, M3Y1B5, M1ESR5, M3YXC1, G9KYS4, G9KV78, G9KPN3, M3YTD1, M3YMB6, M1ESV0, G9KCF6, M3Y2P9, M3YHF6, M3XV45, M3YTM0, M3YRJ2, M1EL91, M3XY10, M1EQA6, G9KIT4
3	GO:0009058	biosynthetic process	40	G9K8G6, A0A075IJR0, M3YK29, M3XSV4, G9KEW5, M3YHS6, M3YJ21, M3YHU6, M3Z3H6, G9K8V6, M1EP82, G9K635, G9K511, G9KQ88, M1EEM8, G9KIM6, M3YNL6, M1EE20, M3Z1J3, M3Y3W8, M3XR69, M3YEL6, M3Y0Q0, M1ENL2, M3XLU2, M3Z0A6, M3XND8, M1ENH2, M3XPF6, G9KV30, G9KKR7, M1EK38, G9KLT8, M3YTU8, M3YW88, M3Y6V4, G9KHT7, G9KIN1, M3XR14, M3XM19	3	GO:1900048	positive regulation of hemostasis	1	M3XY10
3	GO:0003006	developmental process involved in reproduction	3	M3YEL6, M3Y6C5, M3Z1J3	3	GO:0043500	muscle adaptation	1	G9KDM0
3	GO:0040012	regulation of locomotion	8	M3XSV4, A0A075IJR0, M3Y1H8, M3YT92, M1ERW6, M3Z3A6, M3Z3L4, M3Y8E0	3	GO:0030155	regulation of cell adhesion	9	M1ESV0, G9KVF3, M3Y2P9, M3XLU6, M1EM48, M3YHF6, M3XY10, M3XSH8, M3Y8V3
3	GO:1903046	meiotic cell cycle process	1	G9K511	3	GO:0032879	regulation of localization	40	G9KDM0, M3YRW5, M3YMU8, M3YPW3, M1EIC8, G9K4I7, M3YLY4, M3Y0A4, G9KCA5, M3YCU2, G9K4X9, M3Y2I4, G9KP43, M3XV45, M3YHF6, G9KQ63, M3Y7Y1, M1EJB2, M3Z2P1, G9KCV6, M3XLU6, G9K6L6, M3XSH8, M1ET56, M3YWC1, G9KV78, M1EKR2, M1ESV0, M1EMR3, G9KL19, G9KJR9, M3XYL0, G9KGF0, M3XTV8, M3YTM0, G9KJP6, M1EGT1, M3XY10, M3XY93, G9KIT4
3	GO:0023056	positive regulation of signaling	13	A0A075IJR0, M3Y056, G9KEW5, M1ERW6, G9KY18, M3Z3A6, M3YHU6, M1EP82, M3YWK6, M3Y1H8, M1EEM8, G9KIM6, M3Z1J3	3	GO:0048870	cell motility	22	M3YMU8, M3YRW5, M3Z2P1, G9K6L6, M3YLY4, M1ES01, M3YC24, M3YWC1, G9KV78, G9K4X9, G9KL19, G9KJR9, M3XYL0, G9KGF0, G9KKJ1, M3YHF6, M3YTM0, M3XTT9, M3XY10, M3YAC6, G9KIT4, M3Y2M0
3	GO:1904950	negative regulation of establishment of protein localization	2	M1EEM8, M3Y8E0	3	GO:0009719	response to endogenous stimulus	27	M3YMU8, M1ESS9, G9KVF3, G9KCS4, M3YMB6, M3YTD1, G9KP03, G9KM69, M3YRJ2, M3YYP1, M3XM27, M1EQH1, G9KA78, M3XLU6, M1ESR5, M3YI93, M1EN30, G9KPN3, M3YEV3, M3Z8K5, M1EP52, M3Y2P9, G9KKJ1, M3YTM0, M3XY10, M1EQA6, M3XR35
3	GO:0032846	positive regulation of homeostatic process	3	M3YEL6, G9KEW5, G9KIM6	3	GO:0001546	preantral ovarian follicle growth	1	G9KZN8
3	GO:0009893	positive regulation of metabolic process	21	G9K8G6, M3YEL6, A0A075IJR0, M3XSV4, M3YK29, G9KEW5, M1ERW6, M3Z3A6, M3YHU6, M3Y8E0, M1ENH2, M3Z3H6, M3XQJ8, G9K4Y9, G9KQ88, M1EEM8, G9KIM6, M3YNL6, M3YTU8, M3Y6V4, M3XR14	3	GO:0051716	cellular response to stimulus	124	G9KDM0, G9KH44, G9KCS4, M3YC24, M3YTD1, M3Z6N6, G9KM69, M1EEY8, G9KGS8, M3YWR1, M3YUX3, M1EQH1, M1EJB2, M3YHN4, M1ECD3, M1ET56, M1EGD3, M3YWC1, G9KV78, M3XWF0, M3Z8K5, M1EP52, G9KKJ1, M3YTM0, M3Y219, M3XY10, M3Y8V3, M3XR35, M3YRW5, M3YMU8, M1EMK8, G9L1B8, G9KVF3, G9KZN8, M3XM71, M1EIK8, G9KUM0, G9KLK2, M3XYW9, M3Y1M8, M3Y949, G9KW80, M3YX98, G9KS82, G9KJW8, G9KK87, M3YEF0, M3YQE7, M3YXC1, G9KYS4,…
3	GO:0044710	single-organism metabolic process	38	G9K8G6, A0A075IJR0, M3YHS6, M3XM98, M3XNR1, M1ERW6, M1EJK5, M3YHU6, M3XRZ0, M3Y8E0, M3YKY1, M3YGS2, M3Z3H6, G9K8V6, M1ESB9, G9K635, M1EEM8, G9KIM6, M3YNL6, M3YT17, M1EE20, M3Z1J3, M3Y3W8, M3YEH7, M3XR69, G9KAP4, M3Y485, M3YT92, M3Z3A6, G9KY07, M1ENL2, M3Z0A6, M3XPF6, M1EK38, M3YW88, M3Y6V4, M3XQN2, M3XM19	3	GO:0051051	negative regulation of transport	11	M3YRW5, G9KV78, M3Y7Y1, G9KCV6, M3YPW3, G9KL19, M3XLU6, G9KJP6, M3XY10, M1ET56, M3XY93
3	GO:0048870	cell motility	15	M3XSV4, A0A075IJR0, G9KM90, M1EPE3, M3YT92, M1ERW6, M3Z3A6, M3XRZ0, M3Y8E0, M3YKY1, M1EP82, M3Y1H8, M1EEM8, M3Z3L4, M3XR14	3	GO:0000075	cell cycle checkpoint	4	M3YTJ2, G9KZN8, M3YXC1, M3Y2M0
3	GO:0032259	methylation	5	G9KV89, G9KIM6, G9KY07, G9KIN1, G9KE37	3	GO:0016049	cell growth	6	M3YDY5, M1EJB2, M1EQH1, G9KE72, M3YYP1, M3XZZ4
3	GO:0009892	negative regulation of metabolic process	18	G9K8G6, M3YEL6, M3XVU0, M3YK29, M3Z3A6, M1EEF4, M3YLU2, M3YJ21, M3YMW0, G9K635, M3XRM9, G9K511, M3YTU8, G9KN54, M3Z1J3, G9KIN1, M3XR14, M3Z534	3	GO:0007154	cell communication	111	G9KDM0, G9KH44, G9KCS4, M3YC24, M3YTD1, G9KP43, G9KM69, M1EEY8, G9KGS8, M3YUX3, M1EQH1, M1EJB2, M3YHN4, M1ECD3, M1ET56, M1EGD3, M3YWC1, G9KV78, M3Z8K5, M1EP52, G9KKJ1, M3YTM0, G9KJP6, M3Y219, M3XY10, M3Y8V3, M3YRW5, M3YMU8, M1EMK8, G9L1B8, G9KVF3, M3XM71, M1EIK8, G9KUM0, M3XYW9, M3Y1M8, G9KS82, G9KJW8, G9KK87, M3YEF0, M3YLT1, M3YXC1, G9KYS4, M1EN30, M3YEV3, M1ESV0, M3Y2P9, M3YZW8, G9KL19, M3XTV8,…
3	GO:0044085	cellular component biogenesis	20	M3YM46, M3Y0Q0, M3XSV4, G9KEW5, M1EPE3, M3YI26, M1ERE3, M3YG35, M3YHU6, G9KCY1, M3Y8E0, M1EP82, M3YWK6, M3Y1H8, M3XPF6, G9KQ88, M1EEM8, M3Y6V4, M3YFJ7, G9KIN1	3	GO:0006950	response to stress	54	G9KDM0, G9KH44, M3Y0A4, M3XUE1, M3YMB6, G9KBE9, M3YTD1, M3Z6N6, M1EK49, G9KM69, M3YWR1, M3Y2M0, M3Z8R0, M1EQH1, G9KVG5, M3Y9D9, M3XLU6, G9K6L6, M1ET56, M3XWF0, M3Z8K5, G9KCF6, M3XTT9, M1EL91, M3XY10, M3Y8V3, M3YMU8, G9L1B8, G9KZN8, M3YA03, M1EIK8, M3YQH7, G9K4X9, M3XYW9, G9KLK2, M3Y1M8, M3XV45, G9KW80, M3YHF6, M3YX98, M3YYP1, M3XT01, M3Z7Z9, M3YEF0, M3Y1B5, M3XSH8, M1ESR5, M3YXC1, G9KWP1, M1EQV0,…
3	GO:0002252	immune effector process	7	M1EF36, G9K635, A0A075IJR0, M3XPF6, M1EEM8, M3YHU6, G9KHT7	3	GO:0007165	signal transduction	104	G9KDM0, G9KH44, G9KCS4, M3YC24, M3YTD1, G9KM69, M1EEY8, G9KGS8, M3YUX3, M1EJB2, M1EQH1, M3YHN4, M1ECD3, M1ET56, M1EGD3, M3YWC1, G9KV78, M3Z8K5, M1EP52, G9KKJ1, M3YTM0, M3Y219, M3XY10, M3Y8V3, M3YRW5, M3YMU8, M1EMK8, G9L1B8, G9KVF3, M3XM71, M1EIK8, G9KUM0, M3Y1M8, M3XYW9, G9KS82, G9KJW8, G9KK87, M3YEF0, M3YXC1, G9KYS4, M1EN30, M3YEV3, M1ESV0, M3Y2P9, M3YZW8, G9KL19, G9L2T1, M1EQA6, G9KIT4, M3XNP3,…
3	GO:0009607	response to biotic stimulus	8	M1EF36, G9K635, A0A075IJR0, M3XPF6, M3YTU8, M3XRZ0, M3Y6V4, G9KHT7	3	GO:0098727	maintenance of cell number	2	M3Z2P1, M3XUE1
3	GO:0072376	protein activation cascade	1	M3YT92	3	GO:0032846	positive regulation of homeostatic process	1	G9KHW1
3	GO:0032844	regulation of homeostatic process	3	M3YEL6, G9KEW5, G9KIM6	3	GO:0051091	positive regulation of sequence-specific DNA binding transcription factor activity	3	G9K4I7, G9K3K7, M1EQA6
3	GO:0023057	negative regulation of signaling	9	G9K635, M3YEL6, M3Y1H8, M3XPF6, G9KV30, G9KF72, M1EEM8, M3YTU8, M1EEF4	3	GO:0044237	cellular metabolic process	198	G9KDM0, M3YLM1, G9KH44, G9K3K7, M3YJY8, G9KGC2, M3XY89, M3Y3K6, G9KRY8, M3YTL6, M3XW49, M3Y2I4, M3Y844, M1ENB8, G9KGS8, M3XX60, M3YWR1, M3XVS1, M3Z8R0, M3Y7D8, G9KB79, G9KGB2, M3XWF0, G9KKJ1, M3YTM0, M1EJ92, M3XY93, M3Y8V3, M3YRW5, G9KK85, G9L1B8, G9KCY5, G9KYT9, M1EIK8, G9KLK2, M3YTJ2, M3XYW9, M3Y3I1, M3Y949, G9KS87, G9KBG7, G9KKX3, G9KD99, M3XYH7, M3YQE7, M3YXC1, G9KYS4, M3YWQ9, M1EN30, M1EMR3,…
3	GO:1990748	cellular detoxification	1	M3XNR1	3	GO:0065008	regulation of biological quality	50	G9KDM0, G9KH44, G9K4I7, M1EM48, M3XUE1, M3Y6M9, M3YTD1, M1EK49, M3Z6N6, G9KP43, G9KM69, M3Y2M0, M3Y7Y1, M1EQH1, G9KVG5, M1ET56, M3YWC1, G9KV78, G9KKJ1, G9KJP6, M3XY10, M3Y8V3, M3YRW5, G9KF24, G9KEY7, G9KVF3, G9KZN8, G9KHW1, G9KEY4, G9KRJ6, M3YA03, M1EIK8, G9K4X9, G9KLK2, M3YTJ2, G9KS87, M3XV45, M3YS36, M3XT01, M3Z7Z9, G9KE72, M3YLT1, M3XSH8, M3Y1B5, M3YQE7, M3YEV3, M3XYL0, M3XTV8, M3XQ78, M3YMI1
3	GO:1902578	single-organism localization	20	A0A075IJR0, M3XVU0, G9KEW5, G9KY18, M3YHU6, M3Y8E0, M3XTD4, G9KVM1, M1EF36, M1EP82, M3YWK6, M3Y1H8, M3XPF6, G9K6Z5, M1EEM8, G9KRS0, M1EE20, G9KVY1, M3Y6V4, G9KKT5	3	GO:0002683	negative regulation of immune system process	8	M3XXJ1, M1EMK8, M1EQH1, G9KVG5, M3YJC7, G9KGF0, M3XV45, M3XSH8
3	GO:0044087	regulation of cellular component biogenesis	5	M3Y1H8, M3XPF6, M1EPE3, M1EEM8, M3YI26	3	GO:0044708	single-organism behavior	4	M3YTD1, M3Y4P9, M3YTN7, M3YAC6
3	GO:0051235	maintenance of location	4	M3YM46, M1EP82, G9K6Z5, M1EEM8	3	GO:0043433	negative regulation of sequence-specific DNA binding transcription factor activity	2	M3Y7Y1, M3YWR1
3	GO:0040008	regulation of growth	6	M3YWK6, M3Z3A6, M3Z3L4, M3Y8E0, M3XR14, M3Z534	3	GO:0044767	single-organism developmental process	84	G9KH44, M3XNP3, G9KCS4, G9KWN7, M3XTC2, M3YC24, M3XUE1, M3Y6M9, M3YTD1, M3YMB6, G9KP03, M3Z6N6, M1EK49, M3Y844, G9KM69, M3YWR1, M3YKJ4, G9K7F7, M1EJB2, M1EQH1, M3Z2P1, G9KVG5, M3YHN4, M3XLU6, G9KXK2, M1EGL7, G9K6L6, M3YYC4, M1ET56, G9K4P5, G9KR39, M3Z8K5, G9KKJ1, G9KLP3, M3YTM0, M3XTT9, M1EJ92, M3XY10, M1EL91, M3YAC6, M3YUS4, M3Y8V3, M3YRW5, G9KD69, G9KF24, M1EMK8, G9L1B8, G9KVF3, G9KZN8, M3XZA4,…
3	GO:0002253	activation of immune response	2	G9K635, M3YTU8	3	GO:0007269	neurotransmitter secretion	2	M3XTV8, M3YLT1
3	GO:0040017	positive regulation of locomotion	4	A0A075IJR0, M1ERW6, M3Z3L4, M3Y8E0	3	GO:0045926	negative regulation of growth	2	M1EJB2, M1EQH1
3	GO:0030155	regulation of cell adhesion	8	M1EF36, A0A075IJR0, M3XZC9, M3Y1H8, M1EEM8, M3YI26, M3Y8E0, M3YKY1	3	GO:0009607	response to biotic stimulus	12	G9KD79, G9L1B8, M3XSH8, M1ESR5, G9K4X9, G9KBE9, G9KLK2, M3XV45, M3YYP1, M1EL91, M3Y8V3, M3Z8R0
3	GO:0044703	multi-organism reproductive process	3	M3YEL6, M3Y6C5, M3Z1J3	3	GO:0044238	primary metabolic process	190	G9KDM0, M3YLM1, M3YM68, G9KCS4, G9K3K7, M3YJY8, G9KCC5, G9KGC2, M3YTD1, M3XY89, M3Y3K6, M3YTL6, G9KRY8, M1EK49, M3XW49, M3Y2I4, G9KP43, M3Y844, G9KM69, M3XTW9, M1ENB8, G9KGS8, M3YWR1, M3XVS1, M3Z655, M3Z8R0, G9L0Z2, G9KVG9, M1EJB2, M3YK39, M3Y7D8, G9KB79, G9KVG5, M3YMX6, G9KXK2, M1ET52, M1ECD3, M1EGL7, M1ET56, M1EPN5, G9KGB2, G9KKJ1, M1EEX4, M3YTM0, M3Y219, M1EJ92, M3XY10, M3XY93, M3YV85, M3XR35,…
3	GO:0044700	single organism signaling	41	A0A075IJR0, M3XSV4, M3Y056, G9KEW5, M3XNR1, M3YI26, M1ERW6, G9KY18, M3XRZ0, M3YHU6, M3YHU1, M3Y8E0, M3YKY1, M3XRM9, G9K635, M1EP82, M3YIB7, M1EEM8, G9KIM6, G9KRS0, M3Z3L4, M3Z1J3, M3YEH7, M3Z534, M3YEL6, G9KVK8, G9KM90, G9KF72, M3YXA6, M3Z3A6, M1EEF4, M3XLU2, M3YG35, M1EF36, M3XQJ8, M3YWK6, M3Y1H8, M3XPF6, G9KV30, M3YTU8, M3Y6V4	3	GO:0051240	positive regulation of multicellular organismal process	21	G9KF24, G9KCS4, M3XZA4, M3Z1W1, M3YA03, M3XSH8, G9K4P5, G9K4X9, M3YEV3, M1ESV0, G9KJR9, M3XYL0, M3XV45, G9KM69, M3YTM0, M3YSQ5, M3YYP1, M3YRJ2, M3XY10, M3XM27, M3Y8V3
3	GO:0048583	regulation of response to stimulus	24	A0A075IJR0, G9KEW5, M1ERW6, G9KY18, M3YHU6, M3Y8E0, G9K635, M1EP82, M1EEM8, G9KIM6, M3Z3L4, M3Z1J3, M3YEL6, M3XVU0, G9KF72, M3YT92, M3Z3A6, M1EEF4, M1EF36, M3Y1H8, M3XPF6, G9KV30, M3YTU8, M3Y6V4	3	GO:0009893	positive regulation of metabolic process	56	G9KCS4, G9K4I7, G9K3K7, M3XUE1, G9KGC2, M3XY89, M3XW49, G9KM69, M3Y2M5, M1ENB8, M3XVS1, M1EJB2, G9K7F7, M3Y7Y1, G9KCV6, G9KB79, M3YMX6, M3XLU6, G9K6L6, M3YYC4, G9KGB2, M3XWF0, M3YTM0, M1EL91, G9K9B3, M3Y8V3, G9KD69, M1EMK8, G9L1B8, G9KEY7, M3XZA4, G9KHW1, M3XM71, M3YA03, M1EIK8, G9K4X9, M3YTN7, G9KS87, M3XV45, M3YHF6, M3YYP1, M3YS36, G9KA78, G9KD51, M3XYH7, M3Y1B5, M1ESR5, M3YXC1, M3XXJ1, M3YEV3,…
3	GO:1900048	positive regulation of hemostasis	1	M3YT92	3	GO:0043046	DNA methylation involved in gamete generation	1	M3XT62
3	GO:0000075	cell cycle checkpoint	2	G9K511, G9KIM6	3	GO:0009058	biosynthetic process	117	M3YLM1, M3YM68, G9KCS4, G9K3K7, M3YJY8, M3XY89, M3YTL6, M3Y3K6, M1EK49, M3Y2I4, M3Y844, G9KM69, M3XTW9, M1ENB8, M3YWR1, M3Z655, M3Z8R0, M1EJB2, G9KB79, G9KVG5, M3Y7D8, M1ET52, G9KXK2, M1EPN5, G9KGB2, G9KKJ1, M3YTM0, M1EJ92, M3XR35, M1EMK8, G9KK85, G9KVF3, M3YN63, G9KZN8, M3XZA4, M3XM71, G9KYT9, G9KCA5, M3YTJ2, M3Y3I1, M3Y949, G9KS87, G9KBG7, G9KKX3, G9KD99, M3XYH7, M3YQE7, M3YXC1, G9KYS4, M3YEV3,…
3	GO:0044702	single organism reproductive process	4	M3YEL6, G9K511, M3Y6C5, M3Z1J3	3	GO:0048584	positive regulation of response to stimulus	32	M3YRW5, G9KH44, M1EMK8, G9L1B8, M3YLY4, M1ES01, G9K4X9, M3YMB6, M3YTD1, M3XV45, M3YHF6, M3YRJ2, G9KCV6, G9K6L6, M3Y1B5, M1ESR5, M3YXC1, G9KYS4, G9KV78, G9KPN3, M1EKR2, G9KCF6, M1ESV0, M3Y2P9, G9KGF0, M3YJC7, M3YTM0, M1EL91, M3XY10, M1EQA6, G9KIT4, M3Y8V3
3	GO:0045785	positive regulation of cell adhesion	7	M1EF36, A0A075IJR0, M3XZC9, M1EEM8, M3YI26, M3Y8E0, M3YKY1	3	GO:0009605	response to external stimulus	25	M3XNP3, G9L1B8, G9KCS4, M3YLY4, M1ES01, G9K4X9, G9KBE9, M3YTD1, G9KLK2, M3Z6N6, G9KP43, M3XV45, G9KM69, M3YYP1, M3Z8R0, M1EQH1, G9KD79, M1ET56, M3XSH8, M3YXC1, M1EN30, M3XYL0, M3YJC7, M1EL91, M3XY10
3	GO:0045927	positive regulation of growth	4	M3YWK6, M3Y8E0, M3XR14, M3Z534	3	GO:0065009	regulation of molecular function	61	G9KDM0, M3YM68, G9K4I7, G9K3K7, M3Y0A4, M3YEB9, G9KP03, M3YSN9, M3XW49, M1EEY8, M1ENB8, M3XX60, M3YWR1, M3Z216, M3XVS1, M3Y7Y1, M1EJB2, G9KCV6, M3XLU6, G9K6L6, M1EGL7, M3YYC4, M1ET56, M3YWC1, G9KR39, M3XWF0, M3XQF0, G9KAB5, G9KGF0, G9KLP3, M1EEX4, M3YTM0, M1ETA0, M3YAC6, M3XY93, M3Y8V3, G9KKV5, M3YRW5, M3YMU8, G9KF24, G9L1B8, G9KVF3, G9KHW1, M3YBK3, M1EIK8, G9K4X9, M3YTN7, M3XV45, M3YRJ2, M3XT01,…
3	GO:0051239	regulation of multicellular organismal process	23	M3YEL6, G9L0Z3, A0A075IJR0, M3XVU0, G9KEW5, M3YT92, M1ERW6, M3YKR0, M3YHU6, M3Y8E0, M3XQJ8, G9K635, M3YWK6, M3XPF6, M3Y1H8, G9KQ88, M1EEM8, G9KIM6, M3YTU8, M3Z3L4, M3Z1J3, M3XR14, M3Z534	3	GO:0044703	multi-organism reproductive process	8	M3YMU8, G9KH44, M3YEV3, M3XT62, G9KZN8, G9KM69, M3XYH7, M3YF22
3	GO:0040013	negative regulation of locomotion	6	A0A075IJR0, M3XSV4, M3Y1H8, M3YT92, M3Z3A6, M3Z3L4	3	GO:0002682	regulation of immune system process	23	G9KH44, M1EMK8, M1EQH1, G9KVG5, M1EM48, M3YLY4, G9KEY4, M1ES01, M3XSH8, M3YA03, M3XXJ1, M1EKR2, G9KBE9, M1ESV0, M3Y2P9, G9KGF0, M3YJC7, G9KKJ1, M3Z6N6, M3XV45, M3YYP1, M1EL91, M3Y8V3
3	GO:0022602	ovulation cycle process	1	M3YEL6	3	GO:0071704	organic substance metabolic process	199	G9KDM0, M3YLM1, G9K3K7, M3YJY8, G9KGC2, M3XY89, M3Y3K6, G9KRY8, M3YTL6, M3XW49, M3Y2I4, G9KP43, M3Y844, M1ENB8, G9KGS8, M3YWR1, M3XVS1, M3Z8R0, M1EQH1, M3Y7D8, G9KB79, G9KGB2, G9KKJ1, M3YTM0, M1EJ92, M3XY93, M3Y8V3, M3YRW5, G9KK85, G9L1B8, G9KYT9, M1EIK8, G9KLK2, M3YTJ2, M3XYW9, M3Y3I1, M3Y949, G9KS87, G9KBG7, G9KKX3, M3XYH7, M3YQE7, M3YXC1, G9KYS4, M3YWQ9, M1EN30, M1EMR3, M1EPX8, M3XWT9, M1EMA7,…
3	GO:0007626	locomotory behavior	2	G9K8V6, M3YGS2	3	GO:0044710	single-organism metabolic process	73	M3YDI5, M3XNP3, M3YLY4, M1EPS5, M3Y0A4, M3Y6M9, M3YSN9, M1EK49, M1EKQ6, G9KP43, G9KM69, G9KCG1, M3Y2M0, M3Z655, M3YRV5, M3Y7D8, M3XLU6, G9KXK2, G9K6L6, M1EP13, M1ECD3, M1EGL7, M1ECH9, M3YWC1, M3XWF0, M1EI36, M1EGL3, M3Y898, M1EJ92, M3Y219, M1ETA0, M1EL91, M3XY93, M3YV85, G9KFT7, M3Y8V3, M1ESS9, M3YRW5, M3YMU8, G9KK85, G9KF24, G9L1B8, G9KCY5, G9KEY4, G9L0D3, M1EIK8, M3YQH7, M3XXI2, G9KLK2, M3Y1M8,…
3	GO:0009056	catabolic process	16	G9K8G6, M3YHS6, M3Y6C5, G9KY07, M1ENL2, M1EJK5, M3YHU6, M3Z0A6, M3YGS2, G9K8V6, G9K635, M1EEM8, M1EK38, G9KW91, M3YTU8, G9KWZ0	3	GO:0009628	response to abiotic stimulus	16	G9KDM0, M1ESS9, M3YMU8, G9KF24, G9KVG5, M3Y9D9, G9K6L6, M1ET56, M1EQV0, M3YTD1, M3Z8K5, M3Y4P9, M3YYN2, M1EK49, M3YAC6, M3Y8V3
3	GO:0044706	multi-multicellular organism process	2	M3Y6C5, M3Z1J3	3	GO:0045321	leukocyte activation	8	G9KVF3, M3Y2P9, M3Z6N6, M3XV45, M1EM48, M3XSH8, M3YA03, M3Y8V3
3	GO:0098602	single organism cell adhesion	9	M1EF36, M1EP82, A0A075IJR0, G9KVH7, M3Y1H8, M1EEM8, M3YI26, M3Y8E0, M3YKY1	3	GO:1903829	positive regulation of cellular protein localization	6	G9KV78, G9KCA5, M3Z2P1, M3YTM0, G9KQ63, M1EGT1
3	GO:0048584	positive regulation of response to stimulus	16	A0A075IJR0, G9KEW5, M3YT92, M1ERW6, G9KY18, M3Z3A6, M3YHU6, M3Y8E0, M1EF36, G9K635, M1EP82, M3Y1H8, M1EEM8, G9KIM6, M3YTU8, M3Z1J3	3	GO:0040013	negative regulation of locomotion	1	M3YRW5
3	GO:0019953	sexual reproduction	1	M3YEL6	3	GO:0040008	regulation of growth	7	M3YDY5, M1EJB2, M1EQH1, M3YYP1, M1EJ92, M3XSH8, M3XZZ4
3	GO:0016043	cellular component organization	47	M3YM46, A0A075IJR0, M3XSV4, G9KEW5, M1EPE3, M3YI26, M3Y6C5, M1EJK5, M3XRZ0, M3YHU6, G9KCY1, M3Y8E0, M3YGS2, M3YZL1, M1EP82, G9K4R6, G9K635, G9KQ88, G9KIM6, M1EEM8, G9KRS0, M3YNL6, M3Z3L4, G9KVY1, M3Z534, M1ECY0, G9L0Z3, M3XVU0, G9KF72, M3Z3A6, G9KY07, M3YKR0, M3YG35, M1EMN5, M1ENH2, M3XTD4, M1EF36, M3XQJ8, M3YWK6, M3XPF6, M3Y1H8, M3XX31, M3Y6V4, G9KIN1, G9KKT5, M1EH54, M3XR14	3	GO:2000242	negative regulation of reproductive process	1	M1EJB2
3	GO:0044419	interspecies interaction between organisms	1	A0A075IJR0	3	GO:0003008	system process	14	M3YRW5, G9KDM0, M1EJB2, G9KZN8, M3YC24, M3XUE1, M3YEV3, M3YTD1, M3XYL0, M3Y4P9, G9KKJ1, G9KLP3, G9KJP6, M3YAC6
3	GO:0007017	microtubule-based process	3	G9KQ88, M3XX31, G9KVY1	3	GO:0009056	catabolic process	33	G9KEY7, M3YLY4, M1EIK8, M3YQH7, M3YTD1, M3XYW9, G9KLK2, M3Y409, M3YTN7, M3Y0G4, M3YYP1, G9KCG1, M3XM27, M3XT01, M3YS36, M3XVS1, M3Y2M0, M3Z7Z9, G9L0Z2, M3Y7Y1, M1EJB2, M3YMX6, M3Y1B5, M3YQE7, M1ESR5, G9KL19, M1EGL3, M3Y898, M3YTM0, M1EQA6, M3XQ78, G9KKV5, M3YMI1
3	GO:0050793	regulation of developmental process	25	M3YM46, A0A075IJR0, M3YI26, M1ERW6, M3Y8E0, G9K635, G9KQ88, G9KIM6, M1EEM8, M3Z3L4, M3Z1J3, M3Z534, M3YEL6, G9L0Z3, M3XVU0, M3YT92, M3Z3A6, M3YKR0, M1EMN5, M3XQJ8, M3YWK6, M3XPF6, M3Y1H8, M3YTU8, M3XR14	3	GO:0002252	immune effector process	10	G9KBE9, G9KVF3, M3YJC7, M3XV45, M3YYP1, M1EL91, M1ES01, M3XSH8, M3YA03, M3Y8V3
3	GO:0043500	muscle adaptation	1	G9KEW5	3	GO:0008283	cell proliferation	32	M3YRW5, G9L1B8, G9KVF3, M1EM48, M3Z1W1, M3YF22, M3XUE1, G9KP03, M3XV45, G9KM69, G9KS82, M3YKJ4, M3XVS1, M1EJB2, M3Z2P1, M3XSW1, M3XSH8, M3Y1B5, M1ET56, G9KV78, G9KR39, M1EQV0, M1EN30, G9KCF6, M1EP52, M3Y2P9, G9KL19, G9KJR9, G9KKJ1, M1EJ92, G9KHN4, M3Y8V3
3	GO:0006457	protein folding	1	G9K4Y9	3	GO:1902578	single-organism localization	43	G9KDM0, M3YRW5, G9KF24, M3YPW3, G9KVF3, G9K4I7, M1ES01, M3XUE1, M3Y6M9, G9K4X9, M3YSN9, M3Z6N6, G9KP43, M3XV45, G9KM69, G9KG28, M3YYP1, M3YS36, M3Y346, M3Z655, M3Y7Y1, M3Z2P1, M3Y7D8, M3Y9D9, M3XLU6, M3YLT1, M3XSH8, M1ET56, M3Y1B5, G9KV78, G9KPN3, M1ESV0, M1EMR3, G9KL19, M3Y6J1, M3XTV8, G9KP55, G9KJP6, M3YTM0, G9KP52, M1EL91, M3XY10, M3XW74
3	GO:0044763	single-organism cellular process	81	A0A075IJR0, M3XSV4, M3YK29, M3Y056, G9KEW5, M3XM98, M3YI26, M1ERW6, G9KY18, M3YHU6, M1EJK5, M3Y8E0, M3YGS2, M3Z3H6, G9K8V6, M3YZL1, G9K6Z5, M1EEM8, M3YNL6, M3Z3L4, G9KVY1, M3Y3W8, M3XR69, M3Z534, M3YEL6, M1ECY0, G9L0Z3, G9KM90, G9KF72, M3YT92, M3Z3A6, G9KY07, M3YG35, M3XTD4, M3XQJ8, M3YWK6, M3Y1H8, M1EFR8, G9K4Y9, M1EK38, M3YTU8, M3Y6V4, G9KIN1, M1EH54, M3XQN2, M3XM19, G9K8G6, M3YM46, M3YHS6, M1E…	3	GO:0044087	regulation of cellular component biogenesis	10	G9KF24, G9K7F7, M1EJB2, G9KGC2, G9KVF3, M1ESV0, G9KLK2, G9K6L6, M3XY10, M3YMI1
3	GO:0009628	response to abiotic stimulus	5	G9K511, A0A075IJR0, M3XPF6, M3YXA6, M3Z1J3	3	GO:0040012	regulation of locomotion	13	M3YRW5, G9K6L6, M3YLY4, M3YWC1, G9KV78, G9K4X9, G9KJR9, M3XYL0, G9KGF0, M3YHF6, M3YTM0, M3XY10, G9KIT4
3	GO:0048585	negative regulation of response to stimulus	12	M3YEL6, A0A075IJR0, G9KF72, M3YT92, M1EEF4, G9K635, M3Y1H8, G9KV30, M1EEM8, M3YTU8, M3Z3L4, M3Z1J3	3	GO:1903828	negative regulation of cellular protein localization	6	G9KV78, M3YRW5, M3Y2I4, M3XLU6, M3YTM0, M3XY10
3	GO:0051918	negative regulation of fibrinolysis	1	M3YT92	3	GO:0022402	cell cycle process	28	G9KZN8, G9KUM0, M3YTJ2, G9K3V5, G9KS87, M3XV45, M1ENB8, M3YS36, M3XVS1, M3Y2M0, G9KE27, M1EJB2, M1EQH1, M3XT62, G9KCV2, G9K6L6, M1EJH0, G9KE72, M3YXC1, M1EPN5, G9KGB2, M1EN30, G9KCF6, G9KAB5, M3Y2P9, M3YE92, M3YBC5, M3XN18
3	GO:0007269	neurotransmitter secretion	2	M3YWK6, G9KRS0	3	GO:0048585	negative regulation of response to stimulus	36	M3YRW5, G9KDM0, M3YMU8, G9KF24, M1EMK8, G9KH44, M3XNP3, G9KVF3, M3XM71, M3Y0A4, G9K4X9, M3XYW9, G9KP03, M3XV45, M3YYP1, M3XN49, M3XM27, M3YS36, G9KK87, M3XLU6, G9K6L6, M3YYC4, M3Y1B5, M1ESR5, M3YXC1, G9KV78, M1EQV0, M1EN30, M3Z8K5, M3YJC7, G9KGF0, M3YTM0, M1EL91, G9L2T1, G9KIT4, G9KKV5
3	GO:0044707	single-multicellular organism process	51	A0A075IJR0, M3YK29, M3XZC9, M3Y056, G9KEW5, M1ERW6, G9KY18, M1EJK5, M3YHU6, M3YHU1, M3Y8E0, M3YGS2, M3Z3H6, M3YZL1, G9K8V6, G9K4R6, M1EEM8, M3Z3L4, M3Y3W8, M3XR69, M3Z534, G9L0Z3, M3YEL6, M3XVU0, G9KM90, M3YT92, M3Z3A6, M3XQJ8, M3YWK6, M3Y1H8, G9K4Y9, M3YTU8, M3Y6V4, G9KIN1, G9K8G6, M3YM46, M1EPE3, M3Y6C5, M3XRZ0, M3YZF5, G9K635, G9K511, G9KQ88, G9KIM6, M3Z1J3, M3XYD6, M3YKR0, M1EIB0, M1ENH2, M3X…	3	GO:0043473	pigmentation	2	M3Z6N6, M1ET56
3	GO:0051051	negative regulation of transport	2	M1EEM8, M3Y8E0	3	GO:0042221	response to chemical	60	G9KDM0, G9KH44, M3XNP3, G9KCS4, G9K4I7, M3YLY4, M1ES01, M3Y0A4, M3YMB6, M3YTD1, G9KP03, M3Z6N6, G9KP43, G9KM69, M3YWR1, M1EJB2, M1EQH1, G9KD79, M3XLU6, G9K6L6, M1ET56, M3XWF0, M3Z8K5, M1EP52, G9KKJ1, M3YTM0, M1EL91, M3XY10, G9KKV5, M3Y8V3, M3XR35, M1ESS9, M3YMU8, G9L1B8, G9KVF3, M3Z1W1, M1EIK8, G9K4X9, G9KLK2, M3Y949, M3XV45, M3YRJ2, M3YYP1, M3XM27, M3XT01, M3Z7Z9, G9KA78, M3Y1B5, M3XSH8, M3YI93,…
3	GO:0048609	multicellular organismal reproductive process	3	M3YEL6, M3Y6C5, M3Z1J3	3	GO:0019953	sexual reproduction	8	M3YMU8, G9KH44, M3YEV3, M3XT62, G9KZN8, G9KM69, M3XYH7, M3YF22
3	GO:0016081	synaptic vesicle docking	1	M3YWK6	3	GO:0002440	production of molecular mediator of immune response	2	M3XV45, M3Y8V3
3	GO:0007154	cell communication	41	A0A075IJR0, M3XSV4, M3Y056, G9KEW5, M3XNR1, M3YI26, M1ERW6, G9KY18, M3XRZ0, M3YHU6, M3YHU1, M3Y8E0, M3YKY1, M3XRM9, G9K635, M1EP82, M3YIB7, M1EEM8, G9KIM6, G9KRS0, M3Z3L4, M3Z1J3, M3YEH7, M3Z534, M3YEL6, G9KVK8, G9KM90, G9KF72, M3YXA6, M3Z3A6, M1EEF4, M3XLU2, M3YG35, M1EF36, M3XQJ8, M3YWK6, M3Y1H8, M3XPF6, G9KV30, M3YTU8, M3Y6V4	3	GO:0048070	regulation of developmental pigmentation	1	M1ET56
3	GO:0044764	multi-organism cellular process	1	A0A075IJR0	3	GO:0009653	anatomical structure morphogenesis	41	M3YRW5, G9KF24, G9KH44, M3XNP3, G9KVF3, G9KCS4, M3Z1W1, M3YA03, M3XTC2, M3YC24, M3XUE1, G9K4X9, M3YJJ8, G9KM69, M3YRJ2, M3YYP1, G9KQ63, M3YS36, M3YWR1, G9K7F7, M3YHN4, M3XLU6, G9KXK2, G9K6L6, M3Y1B5, M1ET56, M3YI93, G9K4P5, M3XXJ1, M3YEV3, M1ESV0, M3XYL0, G9KJR9, G9KKJ1, G9KLP3, M3YTM0, M3XTT9, M3Y0L6, M3XY10, M1EL91, M3YAC6
3	GO:0019222	regulation of metabolic process	43	G9K8G6, A0A075IJR0, M3YK29, M3XSV4, G9KEW5, M3XM98, M1ERW6, M3YJ21, M3YHU6, M3YLU2, M3Z6J9, M3Y8E0, M3YMW0, M3Z3H6, G9K635, M3XRM9, G9K511, G9KQ88, M1EEM8, G9KIM6, M3YNL6, M3Z1J3, M3Z534, M3YEL6, M3XVU0, G9KF72, M3Z3A6, M1EEF4, M3XLU2, M3XND8, M1ENH2, M3XQJ8, M3XPF6, G9KV30, G9K4Y9, G9KKR7, M1EK38, G9KLT8, M3YTU8, G9KN54, M3Y6V4, G9KIN1, M3XR14	3	GO:0045785	positive regulation of cell adhesion	7	M1ESV0, G9KVF3, M3Y2P9, M1EM48, M3XY10, M3XSH8, M3Y8V3
3	GO:0051674	localization of cell	15	M3XSV4, A0A075IJR0, G9KM90, M1EPE3, M3YT92, M1ERW6, M3Z3A6, M3XRZ0, M3Y8E0, M3YKY1, M1EP82, M3Y1H8, M1EEM8, M3Z3L4, M3XR14	3	GO:0045927	positive regulation of growth	2	M3YYP1, M3XSH8
3	GO:0051234	establishment of localization	38	M3YM46, G9KVH7, A0A075IJR0, M3Y056, G9KEW5, M1EPE3, G9KY18, M1EJK5, M3YHU6, M3XRZ0, G9KMH6, M3Y8E0, M1EP82, G9K6Z5, M1EEM8, G9KRS0, M1EE20, G9KVY1, M3YEH7, M3Z534, G9KYC1, M3XVU0, G9KF72, M3YG35, M3YKR0, M1EIB0, M3XTD4, G9KVM1, M1EF36, M3YWK6, M3XPF6, M3Y1H8, M1EK79, M3YTU8, M3Y6V4, G9KKT5, M3Y4T6, M1EH54	3	GO:0051094	positive regulation of developmental process	20	G9K7F7, G9KF24, G9KCS4, M3XZA4, M3Z1W1, M3XSH8, G9K4P5, M3YEV3, G9K4X9, M1ESV0, M3XYL0, G9KM69, M3YTM0, M3YSQ5, M3YYP1, M3YRJ2, M3XY10, G9KQ63, M3XM27, M3YKJ4
3	GO:0015976	carbon utilization	1	M3Z0A6	3	GO:2000241	regulation of reproductive process	2	M1EJB2, G9KM69
3	GO:0042330	taxis	4	A0A075IJR0, M1EEM8, M3Z3L4, M3Y8E0	3	GO:1900046	regulation of hemostasis	1	M3XY10
3	GO:0009653	anatomical structure morphogenesis	29	M3YM46, A0A075IJR0, M3XZC9, M1EPE3, M3YI26, M3Y6C5, G9KY18, M3YZF5, M3XRZ0, M3YHU1, M3Y8E0, M3YGS2, G9K8V6, M3YZL1, G9KQ88, M1EEM8, M3Z3L4, M3Z1J3, M3Y3W8, G9L0Z3, M3XYD6, M3YT92, M1EMN5, M1ENH2, M3XQJ8, M3YWK6, M3Y1H8, M3YTU8, M3XR14	3	GO:0051321	meiotic cell cycle	3	M3XT62, M3YE92, M3YBC5
3	GO:1904951	positive regulation of establishment of protein localization	7	M1EP82, M3XPF6, M3Y1H8, G9KY18, M1EJK5, G9KKT5, M3Z534	3	GO:0006955	immune response	13	G9KH44, M1EMK8, G9L1B8, G9KVF3, M1ES01, M3YA03, G9KV78, M1EKR2, G9KQQ6, M1ESV0, G9KGF0, M3YJC7, M3XV45, M3Y8V3, M3Z8R0, M3Z7Z9
3	GO:0045926	negative regulation of growth	1	M3Z3L4	3	GO:0001776	leukocyte homeostasis	3	G9KVG5, M3XV45, M3XSH8
3	GO:0006950	response to stress	27	M3YM46, A0A075IJR0, M3XZC9, G9KEW5, M3XNR1, M3YHU6, M3Y8E0, G9K635, G9K4R6, G9K511, M1EEM8, G9KIM6, M3Z1J3, M3Z534, G9L0Z3, M3YEL6, M3XVU0, M3YXA6, M3YT92, M1EF36, M3XPF6, M3Y1H8, G9K4Y9, M3YTU8, G9KHT7, M3Y6V4, M1EH54	3	GO:0032504	multicellular organism reproduction	9	M3YMU8, G9KH44, M3YEV3, M3XT62, G9KZN8, G9KM69, M3XYH7, M1ET56, M3YF22
3	GO:0016079	synaptic vesicle exocytosis	3	M3YWK6, G9KRS0, M3YKY1	3	GO:0002262	myeloid cell homeostasis	6	M1EQH1, M3YEV3, G9KKJ1, G9KEY4, M3XY10, M3YA03
3	GO:0010884	positive regulation of lipid storage	1	M3YM46	3	GO:0042698	ovulation cycle	3	G9KH44, G9KZN8, G9KM69
3	GO:0002507	tolerance induction	2	G9K635, M3YTU8	3	GO:0033058	directional locomotion	1	M3YTD1
3	GO:0009719	response to endogenous stimulus	12	M3YM46, A0A075IJR0, G9KEW5, M3Z3A6, M3XLU2, M3XND8, G9K635, M3Y1H8, G9KV30, M1EEM8, M3YTU8, M3Y6V4	3	GO:0044700	single organism signaling	111	G9KDM0, G9KH44, G9KCS4, M3YC24, M3YTD1, G9KP43, G9KM69, M1EEY8, G9KGS8, M3YUX3, M1EQH1, M1EJB2, M3YHN4, M1ECD3, M1ET56, M1EGD3, M3YWC1, G9KV78, M3Z8K5, M1EP52, G9KKJ1, M3YTM0, G9KJP6, M3Y219, M3XY10, M3Y8V3, M3YRW5, M3YMU8, M1EMK8, G9L1B8, G9KVF3, M3XM71, M1EIK8, G9KUM0, M3XYW9, M3Y1M8, G9KS82, G9KJW8, G9KK87, M3YEF0, M3YLT1, M3YXC1, G9KYS4, M1EN30, M3YEV3, M1ESV0, M3Y2P9, M3YZW8, G9KL19, M3XTV8,…
3	GO:0016082	synaptic vesicle priming	1	M3YWK6	3	GO:0072376	protein activation cascade	1	M3YJC7
3	GO:0044767	single-organism developmental process	48	A0A075IJR0, M3XSV4, M3YK29, M3XZC9, M3YI26, M1ERW6, G9KY18, M3YHU1, M3Y8E0, M3YGS2, M3YZL1, G9K8V6, M1EEM8, M3Z3L4, M3Y3W8, M3XR69, M3Z534, M3YEL6, G9L0Z3, M3XVU0, M3YT92, M3Z3A6, M3YG35, M3XQJ8, M3YWK6, M3Y1H8, G9K4Y9, M3YTU8, G9K8G6, M3YM46, M1EPE3, M3XNR1, M3Y6C5, M3XRZ0, M3YZF5, G9K635, G9K511, G9KQ88, G9KIM6, M3Z1J3, M3XYD6, M3YKR0, M1EMN5, M1EIB0, M1ENH2, G9KVM1, M3XPF6, M3XR14	3	GO:0050900	leukocyte migration	1	M3YLY4
3	GO:0048523	negative regulation of cellular process	30	G9K8G6, M3XSV4, A0A075IJR0, M3YK29, M3Y6C5, M3YJ21, M3YLU2, M3Y8E0, M3YMW0, G9K635, M3XRM9, M1EP82, G9K511, M1EEM8, G9KIM6, M3Z3L4, M3Z1J3, M3Z534, M3YEL6, M3XVU0, G9KF72, M3YT92, M3Z3A6, M1EEF4, M3Y1H8, M3XPF6, G9KV30, M3YTU8, G9KN54, G9KIN1	3	GO:0033036	macromolecule localization	51	G9KDM0, G9KH44, G9K4I7, M3Y0A4, M3YTD1, M3Z6N6, M3Y2I4, G9KP43, G9KM69, G9KG28, G9KQ63, M3Y7Y1, M3Z2P1, G9KCV6, M3YMX6, M3XLU6, G9K6L6, M3YET9, M1ET56, G9KV78, G9KCF6, G9KLP3, G9KJP6, M3YTM0, M3XTT9, M1EGT1, M3XY10, M3YRW5, M3YMU8, G9KF24, M3YPW3, G9KVF3, M3YA06, M1EIK8, M1EDA5, G9KCA5, M3YCU2, G9KUM0, G9K4X9, M3XV45, M3YYP1, G9KE72, M3XSH8, M1EHX9, M1ESV0, M1EMR3, G9KL19, G9KJR9, M3XYL0, M3XTV8,…
3	GO:1900047	negative regulation of hemostasis	1	M3YT92	3	GO:0048856	anatomical structure development	76	G9KH44, M3XNP3, G9KCS4, G9KWN7, M3XTC2, M3YC24, M3XUE1, M3Y6M9, M3YTD1, M3YMB6, G9KP03, M1EK49, M3Z6N6, M3Y844, G9KM69, G9KQ63, M3YWR1, M1EJB2, M1EQH1, G9K7F7, M3Z2P1, G9KVG5, M3YHN4, M3XLU6, G9KXK2, M1EGL7, G9K6L6, M3YYC4, M1ET56, G9K4P5, M3Z8K5, G9KKJ1, G9KLP3, M3YTM0, M3XTT9, M1EJ92, M3XY10, M1EL91, M3YAC6, M3YUS4, M3Y8V3, M3YRW5, G9KD69, G9KF24, G9L1B8, G9KVF3, G9KZN8, M3XZA4, M3YJ26, M3XM71,…
3	GO:0002682	regulation of immune system process	10	M1EF36, G9K635, M3YEL6, A0A075IJR0, M3XPF6, G9KIM6, M1EEM8, M3YTU8, M3YHU6, M3YKY1	3	GO:0044085	cellular component biogenesis	49	G9KDM0, M3XNP3, G9K3K7, M3XNX1, M3YJY8, G9KGC2, G9KBE9, M3YTD1, G9KP03, G9KM69, G9KG28, M3Z8R0, G9L0Z2, M1EJB2, G9K7F7, M3Z2P1, G9KB79, M3YHN4, M3Y4B6, G9K6L6, M3YET9, M1ET56, G9KCF6, M3XY10, M3YRW5, G9KF24, G9KVF3, M3YN63, G9KHW1, M1EIK8, M3XVE0, M3YTJ2, G9KLK2, M3Y949, G9K3V5, G9KBG7, M3YJJ8, M3XV45, M3Y347, M3YS36, M3YEF0, G9KD99, G9KE72, M1ESV0, M3YE92, M3YRS9, M3Y1R4, M3XN18, M3YMI1
3	GO:0071704	organic substance metabolic process	81	M3XSV4, G9KVH7, M3YK29, A0A075IJR0, M3XM98, M1ERW6, M1EJK5, M3YHU6, G9L3L5, M3YHU1, M3Z6J9, M3Y8E0, M3YMW0, M3YGS2, M3Z3H6, G9KV89, G9K8V6, M1EEM8, M3YNL6, M3Y3W8, M3XR69, M3Z534, M3YEL6, M3XVU0, G9KF72, M3YT92, M3Z3A6, G9KY07, M3XLU2, M3XND8, M3XQJ8, M3YWK6, G9KV30, G9K4Y9, G9KKR7, M1EM79, M1EK38, G9KW91, M3YTU8, G9KLT8, G9KWZ0, G9KHT7, M3Y6V4, G9KIN1, M3XQN2, M1EH54, M3Z3U9, M3XM19, G9K8G6, M3Y…	3	GO:0007155	cell adhesion	22	M3YUX3, G9KVF3, M3XLU6, M1EM48, G9K6L6, M1ES01, M3XSH8, M1EGD3, G9K4X9, M1ESV0, M3Y2P9, M3Y2I4, M3YHF6, G9KFF0, M3XTT9, M3Y0L6, M3XY10, M1EL91, M3YAC6, M3XN18, M3Y8V3, M3XZZ4
3	GO:0048646	anatomical structure formation involved in morphogenesis	12	M3YM46, A0A075IJR0, M3XYD6, M3YT92, G9KY18, M3YZF5, M3Y8E0, M3XQJ8, G9K8V6, M3YTU8, M3Z3L4, M3Z1J3	3	GO:0045058	T cell selection	1	M3YA03
3	GO:0019882	antigen processing and presentation	4	M3XSL7, M3XPF6, G9KSE8, M1EIB0	3	GO:0051780	behavioral response to nutrient	1	G9KP43
3	GO:0051641	cellular localization	20	M3YM46, G9KEW5, G9KF72, G9KY18, M1EJK5, M3YG35, M1EIB0, M1EP82, M3YWK6, M3Y1H8, M3XPF6, G9K6Z5, G9KRS0, M3YTU8, M3YEH7, M3Y6V4, G9KKT5, M1EH54, M3Y4T6, M3Z534	3	GO:0051775	response to redox state	1	M3Z8K5
3	GO:0048856	anatomical structure development	46	G9K8G6, M3YM46, A0A075IJR0, M3XSV4, M3YK29, M3XZC9, M1EPE3, M3XNR1, M3YI26, M3Y6C5, M1ERW6, G9KY18, M3XRZ0, M3YZF5, M3YHU1, M3Y8E0, M3YGS2, M3YZL1, G9K8V6, G9K635, G9K511, G9KQ88, G9KIM6, M1EEM8, M3Z3L4, M3Z1J3, M3Y3W8, M3XR69, M3Z534, M3YEL6, G9L0Z3, M3XVU0, M3XYD6, M3YT92, M3Z3A6, M1EMN5, M3YKR0, M1EIB0, M1ENH2, G9KVM1, M3XQJ8, M3YWK6, M3XPF6, M3Y1H8, M3YTU8, M3XR14	3	GO:0022602	ovulation cycle process	2	G9KH44, G9KZN8
3	GO:0006807	nitrogen compound metabolic process	56	M3YK29, M3XSV4, G9KEW5, M3XM98, M3YHU6, M3Z6J9, M3YGS2, M3Z3H6, G9KV89, G9K8V6, M1EEM8, M3YNL6, M3Y3W8, M3YEL6, G9KY07, M3XLU2, M3XND8, M3YWK6, G9KV30, G9KKR7, M1EM79, M1EK38, G9KLT8, M3YTU8, G9KHT7, M3Y6V4, G9KIN1, M1EH54, M3Z3U9, M3XM19, G9K8G6, M3YHS6, M3XNR1, M1ERE3, M3YJ21, M3XRZ0, M3YKY1, M1ESB9, G9K635, G9K511, G9KQU8, G9KQ88, M3YT17, M1EE20, M3Z1J3, M3YEH7, M3YFJ7, M3Y0Q0, G9KAP4, M3Y485,…	3	GO:0048609	multicellular organismal reproductive process	9	M3YMU8, G9KH44, M3YEV3, M3XT62, G9KZN8, G9KM69, M3XYH7, M1ET56, M3YF22
3	GO:0022402	cell cycle process	5	G9K511, G9KIM6, G9KVY1, M1EH54, M1ENH2	3	GO:0051050	positive regulation of transport	6	G9KV78, M3Z2P1, M1ESV0, M3XV45, M3YTM0, G9KQ63
3	GO:0002520	immune system development	6	M3YEL6, G9K635, M3YK29, G9KIM6, M3YTU8, M3YZF5	3	GO:0014874	response to stimulus involved in regulation of muscle adaptation	1	G9KDM0
3	GO:0033036	macromolecule localization	24	M3YM46, G9KEW5, G9KY18, M1EJK5, M3YHU6, G9KMH6, M3Y8E0, M1EP82, G9K6Z5, M1EEM8, G9KRS0, M3Z534, G9KYC1, G9KF72, M3YG35, M3XTD4, G9KVM1, M3Y1H8, M3XPF6, M3YTU8, M3Y6V4, G9KKT5, M3Y4T6, M1EH54	3	GO:0051234	establishment of localization	72	G9KDM0, M3YDI5, G9KH44, M3YTY3, G9K4I7, M1ES01, M3Y0A4, M3XUE1, M3Y6M9, M3YTD1, M3YSN9, M3XW49, M3Z6N6, G9KP43, G9KM69, G9KG28, G9KQ63, M3Z655, M1EJB2, M3Y7Y1, M3Z2P1, G9KCV6, M3YMX6, M3Y7D8, M3Y9D9, M3XLU6, G9KCV2, G9KNG9, M1ET56, G9KV78, M3XWF0, G9KGF0, M3Y6J1, G9KLP3, M3YTM0, G9KJP6, G9L2R1, M1EL91, M3XY10, M3XY93, M3YRW5, M3YMU8, G9KF24, G9KVF3, M3YPW3, M1EIC8, M3YA06, M1EIK8, M1EDA5, M3YCU2,…
3	GO:0044238	primary metabolic process	77	M3XSV4, G9KVH7, M3YK29, A0A075IJR0, M3XM98, M1ERW6, M1EJK5, M3YHU6, G9L3L5, M3YHU1, M3Z6J9, M3Y8E0, M3YMW0, M3YGS2, M3Z3H6, G9KV89, G9K8V6, M1EEM8, M3YNL6, M3Y3W8, M3XR69, M3Z534, M3YEL6, M3XVU0, G9KF72, M3YT92, M3Z3A6, G9KY07, M3XLU2, M3XND8, M3XQJ8, G9KV30, G9K4Y9, G9KKR7, M1EM79, M1EK38, G9KW91, M3YTU8, G9KLT8, G9KWZ0, G9KHT7, M3Y6V4, G9KIN1, M3XQN2, M1EH54, M3Z3U9, M3XM19, G9K8G6, M3YHS6, M1E…	3	GO:0002253	activation of immune response	8	M1EMK8, G9KH44, M1EKR2, M1ESV0, G9KGF0, M3YJC7, M1ES01, M3Y8V3
3	GO:0007155	cell adhesion	10	M1EF36, M1EP82, G9KVH7, A0A075IJR0, M3XZC9, M3Y1H8, M1EEM8, M3YI26, M3YKY1, M3Y8E0	3	GO:1904951	positive regulation of establishment of protein localization	5	G9KV78, M3Z2P1, M3XV45, M3YTM0, G9KQ63
3	GO:0044089	positive regulation of cellular component biogenesis	3	M3XPF6, M1EPE3, M1EEM8	3	GO:0044707	single-multicellular organism process	87	G9KDM0, G9KH44, M3XNP3, G9KCS4, M3YLY4, M3XTC2, M3YC24, M3XUE1, M3Y6M9, M3YTD1, M3YMB6, G9KP03, M3Z6N6, M1EK49, M3Y844, G9KM69, M3YWR1, M3Y2M0, M3YKJ4, M1EJB2, M1EQH1, G9K7F7, M3Z2P1, G9KVG5, M3YHN4, M3XLU6, G9KXK2, M1EGL7, M1ET56, G9K4P5, M3YWC1, M3Z8K5, G9KKJ1, M3YTM0, G9KJP6, M3XTT9, M1EJ92, M3XY10, M1EGT1, M1EL91, M3YAC6, M3YUS4, M3Y8V3, G9KD69, M3YRW5, G9KF24, M1EMK8, G9L1B8, G9KVF3, G9KZN8,…
3	GO:0001776	leukocyte homeostasis	1	M3YTU8	3	GO:0048523	negative regulation of cellular process	88	G9KDM0, M3YLM1, G9KH44, M3XNP3, M3XTC2, M3Y0A4, M3XUE1, G9KGC2, G9KP03, M3Y2I4, M3Y844, G9KM69, M3XX60, M3YWR1, M3Y2M0, M1EJB2, M1EQH1, G9K7F7, M3Y7Y1, M3Z2P1, G9KVG5, M3XSW1, M3XLU6, G9KY09, G9K6L6, M3YET9, M3YYC4, M1ET56, G9KV78, G9KGB2, M3Z8K5, G9KY52, G9KCF6, G9KAB5, G9KGF0, G9KKJ1, M3YTM0, G9KJP6, G9KKN0, M3XY10, M1EL91, M3XY93, M3Y8V3, G9KKV5, M3YMU8, G9KD69, M3YRW5, G9KF24, M1EMK8, G9KVF3,…
3	GO:0048589	developmental growth	7	M3YEL6, M3YWK6, M3XZC9, M3Z3L4, M3XRZ0, M3Y8E0, M3XR14	3	GO:0035821	modification of morphology or physiology of other organism	1	G9KM69
3	GO:0048522	positive regulation of cellular process	39	M3YM46, A0A075IJR0, M3XSV4, M3YK29, M3Y056, G9KEW5, M1EPE3, M1ERW6, G9KY18, M3YHU6, M1EJK5, M3Y8E0, M3YKY1, M3Z3H6, G9K8V6, M1EP82, G9KQ88, M1EEM8, G9KIM6, M3YNL6, M3Z3L4, M3Z1J3, M3Z534, M3YEL6, M3XVU0, M3Z3A6, M3YKR0, M1ENH2, M1EF36, M3XQJ8, M3YWK6, M3Y1H8, M3XPF6, G9K4Y9, M3YTU8, M3Y6V4, G9KKT5, M3XR14, M1EH54	3	GO:0043627	response to estrogen	1	M3YHN4
3	GO:0065009	regulation of molecular function	22	M3XVU0, M3XSV4, A0A075IJR0, M3YT92, M3Z3A6, M1EEF4, M3YHU6, M3YLU2, M3Y8E0, M3YMW0, M3XQJ8, G9K635, M3XRM9, M3XPF6, G9K4Y9, M3YIB7, M1EEM8, M3YTU8, G9KN54, M3Z1J3, M1EH54, M3Z534	3	GO:0044706	multi-multicellular organism process	1	G9KM69
3	GO:0050900	leukocyte migration	3	M1EP82, A0A075IJR0, M3YKY1	3	GO:1902579	multi-organism localization	1	M1EIK8
3	GO:0002262	myeloid cell homeostasis	2	M3YEL6, G9KIM6	3	GO:0097006	regulation of plasma lipoprotein particle levels	1	M3YLY4
3	GO:0003008	system process	5	G9K8V6, M3Y056, G9KEW5, M1EEM8, M1ENH2	3	GO:0016043	cellular component organization	112	G9KDM0, M3YM68, G9KH44, G9KCS4, G9K3K7, G9KGC2, M3YTD1, G9KRY8, M3XW49, M3Z6N6, G9KP43, G9KM69, G9KG28, M1ENB8, G9KQ63, G9L0Z2, M1EJB2, M1EQH1, M3Z2P1, G9KB79, M3YHN4, G9K4D2, M1ET56, M3YIX2, M1EPN5, M3YWC1, G9KGB2, G9KKJ1, M3YTM0, M3XY10, M1EGT1, M3XY93, M3YRW5, G9KVF3, G9KZN8, M3YH22, M3XM71, M3XRA7, M3YA46, M3Y4C2, M1EIK8, G9KCA5, G9KUM0, M3YTJ2, G9KLK2, M3XYW9, M3Y949, G9KS87, G9KS82, M3YEF0,…
3	GO:1900046	regulation of hemostasis	1	M3YT92	3	GO:0007626	locomotory behavior	2	M3YTD1, M3XTT9
3	GO:0002440	production of molecular mediator of immune response	3	G9K635, M1EEM8, M3YHU6	3	GO:0050793	regulation of developmental process	44	M3YRW5, G9KF24, G9KCS4, M3XZA4, G9KEY4, M3Z1W1, M3XTC2, M3YA03, G9K4X9, M3XUE1, G9KP03, M3YJJ8, M3XV45, G9KM69, M3YYP1, M3YRJ2, G9KQ63, M3XM27, M3YS36, M3YWR1, M3YKJ4, M1EJB2, M3YEF0, M1EQH1, G9K7F7, M3Z2P1, M3Y760, G9KVG5, M3XLU6, M1EGL7, M3Y1B5, M1ET56, M3XSH8, G9K4P5, M3XXJ1, M3YEV3, M3Z8K5, M1ESV0, M3XYL0, G9KKJ1, M3YTM0, M3YSQ5, M3XTT9, M3XY10
4	GO:2000145	regulation of cell motility	8	M3XSV4, A0A075IJR0, M3Y1H8, M3YT92, M1ERW6, M3Z3A6, M3Z3L4, M3Y8E0	3	GO:1990748	cellular detoxification	2	G9KWP1, M3XWF0
4	GO:0070425	negative regulation of nucleotide-binding oligomerization domain containing signaling pathway	1	M3YTU8	3	GO:0048583	regulation of response to stimulus	72	G9KDM0, G9KH44, M3XNP3, G9KCS4, G9K4I7, M3YLY4, M1ES01, M3Y0A4, M3YMB6, G9KBE9, M3YTD1, M3YEB9, G9KP03, G9KM69, G9KGS8, M3Z216, G9KCV6, M3XLU6, G9K6L6, M1ECD3, M3YYC4, M1ET56, G9KV78, G9KR39, M3Z8K5, M3XQF0, G9KCF6, G9KGF0, M3YTM0, M1EL91, M3XY10, G9KKV5, M3Y8V3, M3YRW5, M3YMU8, G9KF24, M1EMK8, G9L1B8, G9KVF3, M3YPW3, M3XM71, G9K4X9, M3XYW9, M3Y1M8, M3XV45, M3YHF6, M3YYP1, M3YRJ2, M3XN49, M3XM27,…
4	GO:0043414	macromolecule methylation	4	G9KV89, G9KIM6, G9KY07, G9KIN1	3	GO:0002520	immune system development	11	M3XXJ1, M1EQH1, M3YEV3, M3Y6M9, G9KVF3, G9KKJ1, G9KEY4, M3XY10, M3YA03, G9K4P5, M3Y8V3
4	GO:0035264	multicellular organism growth	1	M3XR14	3	GO:0048646	anatomical structure formation involved in morphogenesis	14	G9K7F7, G9KVF3, M3YHN4, M3XLU6, M3YA03, M3YI93, M3XXJ1, M3XUE1, G9K4X9, M1ESV0, M3XYL0, M3YRJ2, M3XTT9, M1EL91
4	GO:0051090	regulation of sequence-specific DNA binding transcription factor activity	4	G9K635, M3YTU8, M3Z1J3, M3YHU6	3	GO:0032259	methylation	8	G9KCC5, M3XT62, M3YVC9, G9KAB5, G9KRY8, M1EPX8, G9L0D3, M3YCU5
4	GO:0019417	sulfur oxidation	1	M3YNL6	3	GO:0090713	immunological memory process	1	G9KVF3
4	GO:0007568	aging	1	M3XPF6	3	GO:0051641	cellular localization	37	M3YRW5, G9KDM0, M3YMU8, G9KF24, G9KVF3, G9K4I7, M1EIK8, M3Y0A4, M1EDA5, G9KCA5, M3YCU2, G9KUM0, G9K4X9, M3XW49, M3Z6N6, M3Y2I4, G9KG28, M3YYP1, G9KQ63, M3Z2P1, M3YMX6, M3XLU6, G9KCV2, G9KE72, G9K6L6, M3YLT1, M1ET56, M1EHX9, G9KV78, M1ESV0, G9KCF6, M3XYL0, M3XTV8, M3YTM0, M3XTT9, M1EGT1, M3XY10
4	GO:0034764	positive regulation of transmembrane transport	1	M3XPF6	3	GO:1903046	meiotic cell cycle process	3	M3XT62, M3YE92, M3YBC5
4	GO:0045787	positive regulation of cell cycle	2	G9KIM6, M1EH54	3	GO:0023057	negative regulation of signaling	33	M3YRW5, G9KDM0, M3YMU8, G9KF24, M1EMK8, G9KH44, M3XNP3, G9KVF3, M3XM71, M3Y0A4, G9K4X9, G9KP03, M3XV45, M3YYP1, M3XN49, M3XM27, M3YS36, G9KK87, M3XLU6, G9K6L6, M3YYC4, M3Y1B5, G9KV78, M1EQV0, M1EN30, M3Z8K5, G9KGF0, G9KJP6, M3YTM0, M1EL91, G9L2T1, G9KIT4, G9KKV5
4	GO:0001822	kidney development	1	M3XQJ8	3	GO:0006914	autophagy	11	M3YEF0, M3XVE0, G9KBE9, G9KGC2, G9KLK2, M3Y0G4, M3XNX1, M3YYP1, M1EL91, M3XY93, M3XR35
4	GO:0007565	female pregnancy	2	M3Y6C5, M3Z1J3	3	GO:0050794	regulation of cellular process	191	G9KDM0, M3YLM1, G9KH44, G9KCS4, G9K3K7, M3YC24, M3YTD1, G9KGC2, M3XY89, M3XW49, M3Y2I4, M3Z6N6, G9KP43, M3Y844, G9KM69, M1ENB8, G9KQ63, M1EEY8, G9KGS8, M3XX60, M3YWR1, M3YKJ4, M3XVS1, M3YUX3, M1EJB2, M1EQH1, G9KVG9, M3Z2P1, M3YK39, G9KVG5, G9KB79, M3YHN4, M3XSW1, M1ET52, M1ECD3, M1ET56, M1EGD3, M3YWC1, G9KGB2, G9KV78, M3Z8K5, G9KY52, M1EP52, G9KKJ1, M1EEX4, M3YTM0, G9KJP6, M1EJ92, M3Y219, M3XY10,…
4	GO:0072378	blood coagulation, fibrin clot formation	1	M3YT92	3	GO:0042752	regulation of circadian rhythm	1	M1ET56
4	GO:0030279	negative regulation of ossification	1	M3XVU0	3	GO:0009892	negative regulation of metabolic process	58	G9KDM0, M3YLM1, M3XNP3, M3Y0A4, M3XUE1, M3YTD1, G9KP03, M3Y2I4, M3Y844, G9KM69, M3XX60, M3YWR1, M1EQH1, G9K7F7, M3Y7Y1, M1EJB2, G9KCV6, G9KVG5, M3XLU6, G9KY09, G9K6L6, M3YET9, M3YYC4, M1ET56, G9KCF6, G9KAB5, G9KKJ1, M3YTM0, G9KKN0, M3XY10, M3XY93, G9KKV5, M3YMU8, M3YRW5, G9KD69, G9KF24, G9KVF3, G9KEY7, G9KZN8, G9KHW1, M3XM71, M3YA03, G9K4X9, M3XYW9, M3XV45, M3YRJ2, M3XT01, M3Z7Z9, G9KKX3, M3YVC9,…
4	GO:0071495	cellular response to endogenous stimulus	8	M3YM46, A0A075IJR0, M3Y1H8, G9KV30, G9KEW5, M1EEM8, M3XLU2, M3XND8	3	GO:1900273	positive regulation of long-term synaptic potentiation	1	M3YTD1
4	GO:1901135	carbohydrate derivative metabolic process	11	M1EP82, G9K8V6, M3YHS6, M1EK38, M3YW88, M1EE20, M3YT17, M3Y6V4, M3Z0A6, M3Y3W8, M3XR69	3	GO:0043900	regulation of multi-organism process	3	G9KEY7, G9KRJ6, M1EIK8
4	GO:0006081	cellular aldehyde metabolic process	2	G9K8V6, M1EK38	4	GO:0001816	cytokine production	10	M1EMK8, G9K4X9, M1ESV0, M3XV45, G9KD51, M1EGT1, M3YA03, M3XSH8, M3Y8V3, M3YKJ4
4	GO:0030968	endoplasmic reticulum unfolded protein response	2	A0A075IJR0, M3YXA6	4	GO:0060323	head morphogenesis	1	G9KH44
4	GO:0040018	positive regulation of multicellular organism growth	1	M3XR14	4	GO:0030595	leukocyte chemotaxis	1	M3YLY4
4	GO:0045123	cellular extravasation	3	M1EP82, A0A075IJR0, M3YKY1	4	GO:0010035	response to inorganic substance	8	M1ESS9, M1EJB2, G9KH44, M3XWF0, M3YTD1, M3XLU6, G9KM69, M3XY10
4	GO:0002701	negative regulation of production of molecular mediator of immune response	2	G9K635, M1EEM8	4	GO:0022600	digestive system process	1	G9KZN8
4	GO:0045786	negative regulation of cell cycle	3	G9K511, G9KIM6, M3YTU8	4	GO:0010942	positive regulation of cell death	12	M3YMU8, M3YRW5, M1EJB2, G9KCS4, M3Y1B5, M3Y0A4, M1ESR5, M3YTD1, G9KCF6, G9KM69, M3YWR1, M3Y8V3
4	GO:1903707	negative regulation of hemopoiesis	1	G9KIM6	4	GO:0033554	cellular response to stress	37	M3YMU8, G9KDM0, G9KH44, G9KZN8, M1EIK8, M3Y0A4, M3XUE1, G9K4X9, M3YMB6, G9KBE9, M3XYW9, G9KLK2, M3Y1M8, M3XV45, G9KW80, M3YHF6, M3YX98, G9KM69, M3YYP1, M3XT01, M3Y2M0, M1EQH1, M3YEF0, M3Y9D9, M3XLU6, G9K6L6, M3Y1B5, M1ESR5, M3YXC1, M1EQV0, M3XWF0, M3Z8K5, G9KCF6, M1ESV0, M1EL91, M3YBC5, M1EQA6
4	GO:0070727	cellular macromolecule localization	14	M3YM46, G9KF72, G9KY18, M1EJK5, M3YG35, M1EP82, M3Y1H8, G9K6Z5, G9KRS0, M3YTU8, G9KKT5, M3Y4T6, M1EH54, M3Z534	4	GO:0048729	tissue morphogenesis	13	M3YRW5, G9KVF3, G9K6L6, M3YI93, G9K4P5, M3XXJ1, M3XUE1, M3YJJ8, G9KM69, M3YTM0, M3XTT9, M3YRJ2, M3YYP1
4	GO:0048608	reproductive structure development	3	M3YEL6, M3Y6C5, M3Z1J3	4	GO:0080090	regulation of primary metabolic process	115	G9KDM0, M3YLM1, G9KCS4, G9K3K7, M3YTD1, G9KGC2, M3XY89, M3Y2I4, M3XW49, M3Y844, G9KM69, M1ENB8, M3YWR1, M3XVS1, G9KVG9, M1EJB2, M3YK39, G9KB79, G9KVG5, M3YMX6, M1ET52, M1ET56, G9KGB2, G9KKJ1, M1EEX4, M3YTM0, M1EJ92, M3XY10, M3XY93, M3XR35, M3Y8V3, M3YMU8, M3YRW5, M1EMK8, G9L1B8, G9KVF3, G9KZN8, M3XZA4, M3XM71, M1EIK8, G9KCA5, M3XYW9, M3YTJ2, M3Y1M8, M3Y3I1, G9KS87, M3YEF0, G9KKX3, M3XYH7, M3YXC1,…
4	GO:0051726	regulation of cell cycle	6	M3XRM9, G9K511, G9KIM6, M3YTU8, M1EH54, M3Z534	4	GO:1905476	negative regulation of protein localization to membrane	2	M3YTM0, M3XY10
4	GO:0035107	appendage morphogenesis	2	G9L0Z3, M3Z3L4	4	GO:0007588	excretion	1	M3YRW5
4	GO:0010942	positive regulation of cell death	7	M3XQJ8, M3YEL6, G9K8V6, G9K4Y9, M3Z3A6, M3YHU6, M3Z1J3	4	GO:1901861	regulation of muscle tissue development	4	M1ESV0, G9KVG5, M3YSQ5, M3XM27
4	GO:0032970	regulation of actin filament-based process	4	M3Y1H8, M3XPF6, M1EEM8, M3Y6C5	4	GO:0035148	tube formation	2	G9KVF3, M3XTT9
4	GO:0043170	macromolecule metabolic process	68	A0A075IJR0, M3YK29, M3XSV4, G9KVH7, M3XM98, M1ERW6, M1EJK5, M3YHU6, M3YHU1, G9L3L5, M3Z6J9, M3Y8E0, M3YMW0, M3Z3H6, G9KV89, M1EEM8, M3YNL6, M3Y3W8, M3XR69, M3Z534, M3YEL6, M3XVU0, G9KF72, M3YT92, M3Z3A6, G9KY07, M3XLU2, M3XND8, M3XQJ8, G9KV30, G9K4Y9, G9KKR7, M1EM79, M1EK38, G9KW91, M3YTU8, G9KLT8, G9KWZ0, G9KHT7, M3Y6V4, G9KIN1, M1EH54, M3Z3U9, G9K8G6, M1ERE3, M3Y6C5, M3XRZ0, M3YJ21, G9K635, M1E…	4	GO:2000026	regulation of multicellular organismal development	33	G9KF24, G9KCS4, M3XZA4, G9KEY4, M3Z1W1, M3YA03, M3XTC2, G9K4X9, M3XUE1, G9KP03, M3YJJ8, G9KM69, M3YYP1, M3YRJ2, M3XM27, M1EJB2, M3YEF0, M1EQH1, M3Z2P1, M3Y760, G9KVG5, M3XLU6, M1EGL7, M3Y1B5, G9K4P5, M3XXJ1, M3Z8K5, M1ESV0, M3XYL0, G9KKJ1, M3YTM0, M3YSQ5, M3XTT9
4	GO:0060135	maternal process involved in female pregnancy	2	M3Y6C5, M3Z1J3	4	GO:0030522	intracellular receptor signaling pathway	8	M3YMU8, M1EN30, G9KCS4, G9KA78, G9KKJ1, G9KM69, M3YTM0, M1EQA6
4	GO:0045087	innate immune response	4	G9K635, A0A075IJR0, M3YTU8, G9KHT7	4	GO:0001568	blood vessel development	10	M3XXJ1, G9K7F7, G9K4X9, M3XUE1, M3XYL0, M3XLU6, G9KXK2, M1EL91, M3Y1B5, M3YI93
4	GO:0070271	protein complex biogenesis	8	M3YM46, M3YWK6, M3Y1H8, M3XPF6, G9KEW5, M3YHU6, G9KCY1, M3Y8E0	4	GO:0008612	peptidyl-lysine modification to peptidyl-hypusine	1	M1EM48
4	GO:0007389	pattern specification process	2	G9KY18, M3Z3L4	4	GO:0007602	phototransduction	1	M1ET56
4	GO:0043482	cellular pigment accumulation	1	M3YG35	4	GO:0000226	microtubule cytoskeleton organization	16	M1EQH1, M1EJB2, M3Z2P1, M3XNP3, G9KCV2, G9K6L6, G9KE72, M3YIX2, M3YA46, M1EQV0, M3YTJ2, M3YE92, G9K3V5, G9KP43, G9KS82, M3Z7Z9
4	GO:0034369	plasma lipoprotein particle remodeling	1	M1EEM8	4	GO:1901568	fatty acid derivative metabolic process	1	M3XV45
4	GO:0060996	dendritic spine development	1	M3XPF6	4	GO:0097722	sperm motility	1	M3YMU8
4	GO:0098869	cellular oxidant detoxification	1	M3XNR1	4	GO:0030030	cell projection organization	21	M3YRW5, G9KH44, G9KF24, G9K7F7, M3Z2P1, M3XNP3, G9KVF3, G9K6L6, M3Z1W1, M3YA46, G9K4X9, M1ESV0, G9KJR9, M3Z6N6, G9KKJ1, G9KM69, M3Y0L6, M3YYP1, M3XY10, G9KF17, M3YMI1
4	GO:0010817	regulation of hormone levels	1	G9K8V6	4	GO:0060759	regulation of response to cytokine stimulus	3	G9KDM0, M3XLU6, G9KKV5
4	GO:1901564	organonitrogen compound metabolic process	27	G9K8G6, M3YHS6, M3XM98, M3XNR1, M3XRZ0, M3YKY1, M3Z3H6, G9K8V6, M1ESB9, G9K635, G9KQU8, M1EEM8, M3YT17, M1EE20, M3Y3W8, M3YEH7, M3Y0Q0, M3YEL6, G9KAP4, G9KY07, M1ENL2, M3Z0A6, M3XND8, M3YWK6, M1EK38, M3Y6V4, M3XM19	4	GO:0071461	cellular response to redox state	1	M3Z8K5
4	GO:0002377	immunoglobulin production	1	M3YHU6	4	GO:0060713	labyrinthine layer morphogenesis	2	G9KCS4, G9KM69
4	GO:0072676	lymphocyte migration	1	A0A075IJR0	4	GO:1901575	organic substance catabolic process	33	G9KEY7, M3YLY4, M1EIK8, M3YQH7, M3YTD1, M3XYW9, G9KLK2, M3YTN7, M3Y409, M3Y0G4, G9KCG1, M3YYP1, M3XM27, M3YS36, M3XT01, M3XVS1, M3Y2M0, M3Z7Z9, G9L0Z2, M3Y7Y1, M1EJB2, M3YMX6, M3Y1B5, M1ESR5, M3YQE7, G9KL19, M1EGL3, M3YTM0, M3Y898, M3XQ78, M1EQA6, G9KKV5, M3YMI1
4	GO:0071827	plasma lipoprotein particle organization	3	M3XPF6, M1EEM8, M3Y6V4	4	GO:0000910	cytokinesis	1	M3XN18
4	GO:0001542	ovulation from ovarian follicle	1	M3YEL6	4	GO:0032388	positive regulation of intracellular transport	4	G9KV78, M3Z2P1, M3YTM0, G9KQ63
4	GO:0070168	negative regulation of biomineral tissue development	1	M3XVU0	4	GO:0050817	coagulation	6	G9K4X9, M3Z6N6, M3XY10, M1ET56, M3YA03, M3Y2M0
4	GO:0010810	regulation of cell-substrate adhesion	4	M3XZC9, M3Y1H8, M1EEM8, M3Y8E0	4	GO:0090323	prostaglandin secretion involved in immune response	1	M3XV45
4	GO:0030030	cell projection organization	16	M3YM46, M3XSV4, M1EPE3, M3YI26, M3XRZ0, M3Y8E0, M3YGS2, M1EP82, M3YWK6, M3XPF6, M3Y1H8, G9KQ88, M1EEM8, G9KIM6, M3Z3L4, M3XR14	4	GO:0006139	nucleobase-containing compound metabolic process	98	G9KDM0, M3YM68, G9KCS4, G9K3K7, M3XY89, M3YTL6, M3Y2I4, M3Y844, G9KM69, M3XTW9, M1ENB8, M3YWR1, G9L0Z2, G9KVG9, M1EJB2, M3YK39, G9KVG5, M3Y7D8, M1ET52, G9KXK2, G9KGB2, G9KKJ1, M3YTM0, M1EJ92, M3Y8V3, M1EMK8, G9KK85, G9KZN8, M3XZA4, M3XM71, G9KCA5, M3XYW9, M3YTJ2, M3Y3I1, G9KS87, G9KW80, M3YX98, M3XT62, G9KKX3, M3XYH7, M3YQE7, M3YXC1, M3YWQ9, M3YEV3, M1EN30, M3XWT9, M1EPX8, M3YSQ5, M3XQ78, M1EQA6,…
4	GO:0002702	positive regulation of production of molecular mediator of immune response	1	M3YHU6	4	GO:0042723	thiamine-containing compound metabolic process	1	G9KUT1
4	GO:0006458	'de novo' protein folding	1	G9K4Y9	4	GO:0015980	energy derivation by oxidation of organic compounds	1	M3Y7D8
4	GO:0060041	retina development in camera-type eye	2	G9K8G6, M1EPE3	4	GO:0009891	positive regulation of biosynthetic process	33	G9KD69, M1EMK8, G9KEY7, G9KCS4, M3XZA4, G9K4I7, G9KHW1, G9K3K7, M3XM71, M3YA03, M3XUE1, G9K4X9, M3XY89, G9KM69, M3Y2M5, M1ENB8, G9K7F7, M3Y7Y1, G9KB79, M3XLU6, G9KA78, G9KD51, G9K6L6, M3YYC4, M3XYH7, M3YXC1, G9KGB2, M3XXJ1, M3YEV3, M1EPX8, M3YSQ5, M3YTM0, G9K9B3
4	GO:0061351	neural precursor cell proliferation	2	M3YEL6, M3XR14	4	GO:0038034	signal transduction in absence of ligand	1	M3XLU6
4	GO:0072089	stem cell proliferation	1	M3YK29	4	GO:0045596	negative regulation of cell differentiation	12	M3XXJ1, M3YEF0, M1EQH1, M3XUE1, M3Z2P1, M3Z8K5, G9KP03, M3XY10, M3Y1B5, M3XTC2, M3YA03, M3YWR1
4	GO:0019637	organophosphate metabolic process	13	G9K8G6, M3YHS6, M3Z0A6, M3YGS2, M3Z3H6, G9K8V6, M3XPF6, M1EK38, M1EEM8, M3YT17, M1EE20, M3Y6V4, M3Y3W8	4	GO:0006413	translational initiation	5	G9KEY7, M3YN63, M3Y4B6, G9K3K7, G9KM69
4	GO:0032088	negative regulation of NF-kappaB transcription factor activity	3	G9K635, M3YTU8, M3Z1J3	4	GO:0061684	chaperone-mediated autophagy	1	M3XR35
4	GO:0009968	negative regulation of signal transduction	8	G9K635, M3YEL6, M3Y1H8, G9KV30, G9KF72, M1EEM8, M3YTU8, M1EEF4	4	GO:0051173	positive regulation of nitrogen compound metabolic process	31	G9KD69, M1EMK8, G9KEY7, G9KCS4, M3XZA4, G9KHW1, G9K4I7, G9K3K7, M3XM71, M3YA03, M3XUE1, M3XY89, G9KM69, M3Y2M5, M1ENB8, G9K7F7, M3Y7Y1, G9KB79, M3XLU6, G9KA78, G9KD51, M3YYC4, M3XYH7, M3YXC1, G9KGB2, M3XXJ1, M3YEV3, M1EPX8, M3YSQ5, M3YTM0, G9K9B3
4	GO:0044236	multicellular organism metabolic process	1	M1EJK5	4	GO:0060491	regulation of cell projection assembly	4	G9KF24, G9K7F7, M3XY10, M3YMI1
4	GO:0002699	positive regulation of immune effector process	2	A0A075IJR0, M3YHU6	4	GO:0060767	epithelial cell proliferation involved in prostate gland development	1	M1EJB2
4	GO:0040014	regulation of multicellular organism growth	1	M3XR14	4	GO:0044802	single-organism membrane organization	8	M3YRW5, M3YCU2, G9KDM0, G9KF24, M1ESV0, M3XTV8, M3YTM0, M3YYP1
4	GO:0010522	regulation of calcium ion transport into cytosol	1	G9KEW5	4	GO:0048167	regulation of synaptic plasticity	1	M3YTD1
4	GO:0045833	negative regulation of lipid metabolic process	1	G9K8G6	4	GO:0034123	positive regulation of toll-like receptor signaling pathway	1	M1ESV0
4	GO:0043455	regulation of secondary metabolic process	1	M1EK38	4	GO:0001505	regulation of neurotransmitter levels	2	M3XTV8, M3YLT1
4	GO:0050920	regulation of chemotaxis	3	A0A075IJR0, M3Z3L4, M3Y8E0	4	GO:0016477	cell migration	20	M3YRW5, M3Z2P1, G9K6L6, M3YLY4, M1ES01, M3YWC1, M3YC24, G9KV78, G9K4X9, G9KL19, G9KJR9, M3XYL0, G9KKJ1, M3YHF6, M3YTM0, M3XTT9, M3XY10, M3YAC6, G9KIT4, M3Y2M0
4	GO:0009611	response to wounding	10	M3YM46, G9K4R6, G9L0Z3, A0A075IJR0, M3Y1H8, M3XZC9, G9KEW5, M3YT92, M3Y8E0, A3FBE9	4	GO:0046483	heterocycle metabolic process	106	G9KDM0, M3YM68, G9KCS4, G9K3K7, M3YTD1, M3XY89, M3YTL6, M3Y2I4, M1EK49, M3Y844, G9KM69, M3XTW9, M1ENB8, M3YWR1, G9L0Z2, G9KVG9, M1EJB2, M3YK39, G9KVG5, M3Y7D8, G9KXK2, M1ET52, G9KGB2, M1EGL3, G9KKJ1, M3YTM0, M1EJ92, M3Y8V3, M1EMK8, G9KK85, G9KZN8, M3XZA4, M3XM71, G9KCA5, M3XYW9, M3YTJ2, M3Y3I1, M3Y949, G9KS87, G9KW80, M3YX98, M3XT62, G9KKX3, M3XYH7, M3YQE7, M3YXC1, M3YWQ9, M3YEV3, M1EN30, M3XWT9,…
4	GO:0097194	execution phase of apoptosis	1	M3Z1J3	4	GO:0001817	regulation of cytokine production	8	M1EMK8, G9K4X9, M1ESV0, M3XV45, M1EGT1, M3XSH8, M3YA03, M3Y8V3
4	GO:0009890	negative regulation of biosynthetic process	7	G9K8G6, M3YEL6, M3YK29, G9K511, M3YJ21, M3Z1J3, G9KIN1	4	GO:0071559	response to transforming growth factor beta	6	M3YEV3, M3Z8K5, G9KP03, M3XLU6, M3YTM0, M3YYP1
4	GO:2000393	negative regulation of lamellipodium morphogenesis	1	M3Y1H8	4	GO:0032989	cellular component morphogenesis	14	M3YRW5, G9KF24, M3XNP3, M3YHN4, M3Z1W1, M3YA03, M1ESV0, G9KJR9, G9KKJ1, G9KLP3, M3Y0L6, M3YYP1, M3XY10, M3YS36
4	GO:0035556	intracellular signal transduction	24	M3YEL6, A0A075IJR0, M3XSV4, G9KEW5, G9KF72, M1ERW6, M3Z3A6, M3YHU6, M3YG35, M3XRZ0, M3YKY1, M3Y8E0, G9K635, M1EP82, M3XRM9, M3YWK6, M3Y1H8, M3XPF6, M1EEM8, G9KIM6, M3YTU8, M3Y6V4, M3YEH7, M3Z534	4	GO:1904376	negative regulation of protein localization to cell periphery	1	M3YTM0
4	GO:0006575	cellular modified amino acid metabolic process	2	M1ESB9, M3XNR1	4	GO:0002347	response to tumor cell	1	M3Y8V3
4	GO:0034330	cell junction organization	1	M3Y8E0	4	GO:0051341	regulation of oxidoreductase activity	1	M3XWF0
4	GO:0031589	cell-substrate adhesion	5	M3XZC9, M3Y1H8, M1EEM8, M3Y8E0, M3YKY1	4	GO:0022900	electron transport chain	2	M3Y7D8, G9KCY5
4	GO:0006959	humoral immune response	1	A0A075IJR0	4	GO:0006959	humoral immune response	2	M3YJC7, M3Z8R0
4	GO:0002260	lymphocyte homeostasis	1	M3YTU8	4	GO:0061024	membrane organization	8	M3YRW5, M3YCU2, G9KDM0, G9KF24, M1ESV0, M3XTV8, M3YTM0, M3YYP1
4	GO:0001893	maternal placenta development	2	M3Y6C5, M3Z1J3	4	GO:0048066	developmental pigmentation	2	M3Z6N6, M1ET56
4	GO:0050820	positive regulation of coagulation	1	M3YT92	4	GO:0002251	organ or tissue specific immune response	1	M3Z8R0
4	GO:0010634	positive regulation of epithelial cell migration	1	M1ERW6	4	GO:1901698	response to nitrogen compound	10	G9KPN3, M3YTD1, G9KVF3, M1ESV0, M1EP52, M3Y2P9, G9KM69, M3XY10, M1ET56, M3YI93
4	GO:0060759	regulation of response to cytokine stimulus	2	M1EEM8, M3YHU6	4	GO:0002367	cytokine production involved in immune response	2	M3XV45, M3Y8V3
4	GO:1900077	negative regulation of cellular response to insulin stimulus	1	M3Y1H8	4	GO:1905332	positive regulation of morphogenesis of an epithelium	1	G9K4P5
4	GO:0035637	multicellular organismal signaling	1	G9KEW5	4	GO:0007023	post-chaperonin tubulin folding pathway	1	G9KLP3
4	GO:1900182	positive regulation of protein localization to nucleus	1	M3Y1H8	4	GO:0060788	ectodermal placode formation	1	M3XUE1
4	GO:1900076	regulation of cellular response to insulin stimulus	1	M3Y1H8	4	GO:0050778	positive regulation of immune response	9	M1EMK8, G9KH44, M1EKR2, M1ESV0, G9KGF0, M3YJC7, M3XV45, M1ES01, M3Y8V3
4	GO:1901343	negative regulation of vasculature development	3	M3XQJ8, A0A075IJR0, M3YT92	4	GO:0002443	leukocyte mediated immunity	1	M3Y8V3
4	GO:0050922	negative regulation of chemotaxis	2	A0A075IJR0, M3Z3L4	4	GO:0030900	forebrain development	7	M3XUE1, M3Z2P1, G9KVF3, G9KM69, M3Z1W1, G9KS82, M1ET56
4	GO:0005975	carbohydrate metabolic process	8	G9K8V6, M3YHS6, M1EK38, M3Z1J2, M3Z3A6, M3Z0A6, M3Y3W8, M3XR69	4	GO:0030850	prostate gland development	2	M1EJB2, G9KM69
4	GO:1903337	positive regulation of vacuolar transport	1	M3XPF6	4	GO:0030431	sleep	1	M3YTD1
4	GO:0001956	positive regulation of neurotransmitter secretion	1	M3YWK6	4	GO:0031641	regulation of myelination	1	G9KM69
4	GO:0002367	cytokine production involved in immune response	3	G9K636, M1EEM8, M3YHU6	4	GO:0032103	positive regulation of response to external stimulus	3	G9K4X9, M3XV45, M3YLY4
4	GO:0010524	positive regulation of calcium ion transport into cytosol	1	G9KEW5	4	GO:0046907	intracellular transport	23	M3YRW5, G9KDM0, G9KF24, M3Z2P1, G9KVF3, M3YMX6, M3XLU6, M1ET56, M1EIK8, M1EDA5, M1EHX9, G9KV78, M3YCU2, G9KUM0, G9K4X9, M3XW49, M3Z6N6, M3XTV8, M3YTM0, M3YYP1, G9KG28, M3XY10, G9KQ63
4	GO:0022411	cellular component disassembly	5	G9K635, G9KF72, G9KQ88, M3YNL6, M1EJK5	4	GO:0001775	cell activation	12	G9KVF3, M1EM48, M3XSH8, M3YA03, M1ET56, G9K4X9, M3Y2P9, M3Z6N6, M3XV45, M3XY10, M3Y8V3, M3Y2M0
4	GO:0046928	regulation of neurotransmitter secretion	1	M3YWK6	4	GO:0010876	lipid localization	3	M3YRW5, M3XV45, G9KM69
4	GO:1905477	positive regulation of protein localization to membrane	1	G9KKT5	4	GO:0009896	positive regulation of catabolic process	8	M1EJB2, G9KEY7, M3YMX6, M3YTN7, M3YTM0, M3YYP1, M1EQA6, M3YS36
4	GO:0006949	syncytium formation	2	M3YM46, M3YZF5	4	GO:0021549	cerebellum development	1	G9KM69
4	GO:2000021	regulation of ion homeostasis	1	G9KEW5	4	GO:0030193	regulation of blood coagulation	1	M3XY10
4	GO:0006725	cellular aromatic compound metabolic process	40	M3YK29, M3XSV4, M3YHS6, M3XM98, M1ERE3, M3YJ21, M3YHU6, M3Z6J9, M3YGS2, M3Z3H6, G9KV89, G9K8V6, M1ESB9, G9K635, G9K511, G9KQ88, M3YNL6, M3YT17, M1EE20, M3Z1J3, M3Y3W8, M3YFJ7, M3YEL6, M3Y485, M3XLU2, M3Z0A6, M1ENH2, M3XPF6, G9KV30, G9KKR7, M1EM79, M1EK38, G9KLT8, M3YTU8, G9KHT7, M3Y6V4, G9KIN1, M1EH54, M3Z3U9, M3XR14	4	GO:0060148	positive regulation of posttranscriptional gene silencing	1	G9K6L6
4	GO:0021537	telencephalon development	2	G9K8V6, M3XR14	4	GO:0009755	hormone-mediated signaling pathway	8	M3YMU8, M1EN30, G9KCS4, G9KA78, G9KKJ1, G9KM69, M3YTM0, M1EQA6
4	GO:0010903	negative regulation of very-low-density lipoprotein particle remodeling	1	M1EEM8	4	GO:0072089	stem cell proliferation	3	M3XUE1, M3Z1W1, M3YKJ4
4	GO:0007420	brain development	5	G9K8V6, G9KY18, M3XRZ0, M3XR14, M3YGS2	4	GO:0060341	regulation of cellular localization	14	M3YRW5, G9KDM0, M3Z2P1, M3XLU6, G9K4I7, M1ET56, G9KCA5, G9KV78, M3YCU2, M3Y2I4, M3YTM0, M1EGT1, M3XY10, G9KQ63
4	GO:0034446	substrate adhesion-dependent cell spreading	3	M3Y1H8, M1EEM8, M3Y8E0	4	GO:0060255	regulation of macromolecule metabolic process	114	G9KDM0, M3YLM1, G9KCS4, G9K3K7, M3YTD1, G9KGC2, M3XY89, M3Y2I4, M3XW49, M3Y844, G9KM69, M1ENB8, M3YWR1, M3XVS1, G9KVG9, M1EJB2, M1EQH1, M3YK39, G9KB79, G9KVG5, M3YMX6, M1ET52, M1ET56, G9KGB2, G9KKJ1, M1EEX4, M3YTM0, M1EJ92, M3XY10, M3XR35, M3Y8V3, M3YMU8, M3YRW5, M1EMK8, G9L1B8, G9KVF3, G9KZN8, M3XZA4, M3XM71, M1EIK8, G9KCA5, M3XYW9, M3YTJ2, M3Y1M8, M3Y3I1, G9KS87, M3YEF0, G9KKX3, M3XYH7, M3YXC1,…
4	GO:0000226	microtubule cytoskeleton organization	1	G9KQ88	4	GO:0070164	negative regulation of adiponectin secretion	1	G9KJP6
4	GO:0060560	developmental growth involved in morphogenesis	4	M3YWK6, M3Z3L4, M3XRZ0, M3Y8E0	4	GO:0034975	protein folding in endoplasmic reticulum	1	M3XT01
4	GO:0003206	cardiac chamber morphogenesis	1	M3Z3L4	4	GO:0006020	inositol metabolic process	1	G9K5Z0
4	GO:0001544	initiation of primordial ovarian follicle growth	1	M3YEL6	4	GO:0031577	spindle checkpoint	1	M3YTJ2
4	GO:0006805	xenobiotic metabolic process	2	G9K8V6, G9KAP4	4	GO:0010469	regulation of receptor activity	1	G9KR39
4	GO:0050878	regulation of body fluid levels	6	M3YM46, G9K4R6, G9L0Z3, G9KEW5, M3YT92, M3Z534	4	GO:0009889	regulation of biosynthetic process	76	M3YLM1, G9KCS4, G9K4I7, G9K3K7, M3XUE1, M3YMB6, G9KP03, M3XY89, M3Y2I4, M3Y844, G9KM69, M3Y2M5, M1ENB8, M3YWR1, M3Y7Y1, G9K7F7, M1EJB2, G9KB79, G9KVG5, M3XLU6, G9KY09, M1ET52, M3Y4B6, G9K6L6, M3YYC4, M3YET9, M3YGP2, G9K4P5, G9KGB2, G9KCF6, G9KAB5, G9KKJ1, M3YTM0, G9KKN0, M1EJ92, G9K9B3, M3XR35, G9KD69, G9KF24, M1EMK8, G9KVF3, G9KEY7, G9KZN8, M3XZA4, G9KHW1, M3YYH7, M3XM71, M3Y1Z3, M3YA03, G9KCA5,…
4	GO:0055094	response to lipoprotein particle	1	M3Y6V4	4	GO:0051962	positive regulation of nervous system development	7	G9KF24, G9K4X9, G9KCS4, M3XZA4, G9KM69, M3YYP1, M3Z1W1
4	GO:0007062	sister chromatid cohesion	1	M1EH54	4	GO:0043062	extracellular structure organization	3	M1ESV0, M3YAC6, M3YI93
4	GO:0031623	receptor internalization	1	M3XPF6	4	GO:2000021	regulation of ion homeostasis	1	G9KDM0
4	GO:1901568	fatty acid derivative metabolic process	1	M3Z1J3	4	GO:0045185	maintenance of protein location	1	G9KV78
4	GO:0002643	regulation of tolerance induction	1	G9K635	4	GO:0060352	cell adhesion molecule production	1	M1ESV0
4	GO:0032922	circadian regulation of gene expression	2	M3Z3H6, G9KIN1	4	GO:0002250	adaptive immune response	2	G9KVF3, M3Y8V3
4	GO:0050778	positive regulation of immune response	3	G9K635, M3YTU8, M3YHU6	4	GO:0032206	positive regulation of telomere maintenance	1	G9KHW1
4	GO:0051047	positive regulation of secretion	5	M1EP82, M3YWK6, M3XPF6, G9KEW5, G9KY18	4	GO:0008360	regulation of cell shape	4	M3YRW5, G9KF24, M3XY10, M3YS36
4	GO:0007059	chromosome segregation	1	M1EH54	4	GO:0001822	kidney development	4	M3YEV3, G9KVF3, M3YWR1, G9K4P5
4	GO:0051961	negative regulation of nervous system development	2	M3Y1H8, M3Z3L4	4	GO:0006486	protein glycosylation	1	M1EPS5
4	GO:1903532	positive regulation of secretion by cell	4	M1EP82, M3YWK6, M3XPF6, G9KY18	4	GO:0007584	response to nutrient	4	M1EN30, G9KCS4, G9KP43, G9KM69
4	GO:0033554	cellular response to stress	12	M3YEL6, A0A075IJR0, M3YXA6, M3YHU6, G9K511, M3XPF6, M1EEM8, G9KIM6, M3YTU8, M3Z1J3, M1EH54, M3Z534	4	GO:0080135	regulation of cellular response to stress	18	G9KDM0, M3YMU8, M3YEF0, M3XLU6, G9K6L6, M3Y1B5, M1ESR5, M3Y0A4, M3YXC1, M1EQV0, G9K4X9, M3YMB6, M3XYW9, G9KCF6, M3Y1M8, M3YHF6, M3XV45, M1EL91
4	GO:0051172	negative regulation of nitrogen compound metabolic process	7	G9K8G6, M3YEL6, M3YK29, G9K511, M3YJ21, M3Z1J3, G9KIN1	4	GO:0060687	regulation of branching involved in prostate gland morphogenesis	1	G9KM69
4	GO:0051098	regulation of binding	2	M3YHU6, M1EH54	4	GO:0042493	response to drug	5	M1ESS9, M3YTD1, G9KCS4, M3Z6N6, G9KM69
4	GO:0031349	positive regulation of defense response	4	M1EF36, G9K635, A0A075IJR0, M3YTU8	4	GO:1902589	single-organism organelle organization	35	G9KDM0, M3YRW5, M3XNP3, G9KVF3, M3YH22, M3XNX1, M3Y4C2, M3XVE0, G9KBE9, G9KGC2, M3YTJ2, M3YEB9, M3Y0G4, M3YHF6, G9KG28, M3YYP1, M1ENB8, M3YS36, G9KE27, M1EQH1, M1EJB2, M3Z2P1, M3YHN4, G9KCV2, M3YWC1, M1EQV0, M3YE92, G9KGF0, M3XYL0, M3XTV8, M3XTT9, M3XY10, M1EGT1, M3XY93, M3YMI1
4	GO:0001101	response to acid chemical	1	M3Y6V4	4	GO:0008588	release of cytoplasmic sequestered NF-kappaB	1	G9KV78
4	GO:0034754	cellular hormone metabolic process	1	G9K8V6	4	GO:0002366	leukocyte activation involved in immune response	3	G9KVF3, M3YA03, M3Y8V3
4	GO:0001890	placenta development	2	M3Y6C5, M3Z1J3	4	GO:0048638	regulation of developmental growth	2	M3YYP1, M3XSH8
4	GO:0070661	leukocyte proliferation	1	M3YKY1	4	GO:0042769	DNA damage response, detection of DNA damage	1	M3YMU8
4	GO:0003279	cardiac septum development	1	M1EIB0	4	GO:0044723	single-organism carbohydrate metabolic process	6	M1EMA7, G9KCG1, G9K5Z0, M3YQE7, M3Z7Z9, M3Z655
4	GO:0001818	negative regulation of cytokine production	4	G9K635, M1EEM8, M3YTU8, M3Y8E0	4	GO:0034763	negative regulation of transmembrane transport	1	M3YRW5
4	GO:0002700	regulation of production of molecular mediator of immune response	3	G9K635, M1EEM8, M3YHU6	4	GO:0003170	heart valve development	1	M3YA03
4	GO:0008228	opsonization	1	M1EF36	4	GO:0007632	visual behavior	3	M3YTD1, M3Y4P9, M3YAC6
4	GO:0032989	cellular component morphogenesis	14	A0A075IJR0, M1EPE3, M3YI26, M3XRZ0, M1EMN5, M3Y8E0, M3YGS2, M3YZL1, M3YWK6, M3Y1H8, G9KQ88, M1EEM8, M3Z3L4, M3XR14	4	GO:0006935	chemotaxis	7	G9K4X9, M3XNP3, M3XYL0, M3XV45, M3YLY4, M1ES01, M1EL91
4	GO:0051640	organelle localization	4	M3YWK6, M3XPF6, G9KRS0, M1EH54	4	GO:0007566	embryo implantation	1	G9KM69
4	GO:0023014	signal transduction by protein phosphorylation	8	G9K635, A0A075IJR0, G9KIM6, M1EEM8, M1ERW6, M3Z3A6, M3YHU6, M3Y8E0	4	GO:0003016	respiratory system process	1	M3YC24
4	GO:0016032	viral process	1	A0A075IJR0	4	GO:0045137	development of primary sexual characteristics	3	G9KH44, G9KZN8, G9KM69
4	GO:0002504	antigen processing and presentation of peptide or polysaccharide antigen via MHC class II	2	M3XPF6, M1EIB0	4	GO:0070235	regulation of activation-induced cell death of T cells	2	G9KVG5, M3XSH8
4	GO:0048286	lung alveolus development	1	M3XR69	4	GO:0003179	heart valve morphogenesis	1	M3YA03
4	GO:0031647	regulation of protein stability	1	M1EEM8	4	GO:0001964	startle response	1	M3YTD1
4	GO:0003205	cardiac chamber development	2	M3Z3L4, M1EIB0	4	GO:0044712	single-organism catabolic process	14	M3YLY4, M3Y1B5, M1EIK8, M3YQE7, M3YQH7, G9KLK2, M1EGL3, M3Y898, G9KCG1, M3XM27, M3XQ78, M3XT01, M3Y2M0, M3Z7Z9
4	GO:0001763	morphogenesis of a branching structure	1	M3Z3L4	4	GO:0007186	G-protein coupled receptor signaling pathway	9	M3YRW5, G9KF24, G9K4X9, M1EP52, M3XTT9, M1EL91, M1ET56, M3YAC6, M3Y2M0
4	GO:0051962	positive regulation of nervous system development	3	M3YWK6, M3XPF6, M3Y8E0	4	GO:0060041	retina development in camera-type eye	2	M3YRJ2, M3YI93
4	GO:0032388	positive regulation of intracellular transport	4	M3XPF6, M3Y1H8, M1EJK5, M3Z534	4	GO:0002377	immunoglobulin production	1	M3Y8V3
4	GO:2000147	positive regulation of cell motility	4	A0A075IJR0, M1ERW6, M3Z3L4, M3Y8E0	4	GO:0051817	modification of morphology or physiology of other organism involved in symbiotic interaction	1	G9KM69
4	GO:0060004	reflex	1	G9K8V6	4	GO:0045647	negative regulation of erythrocyte differentiation	1	M1EQH1
4	GO:1903047	mitotic cell cycle process	5	G9K511, G9KIM6, G9KVY1, M1EH54, M1ENH2	4	GO:0002418	immune response to tumor cell	1	M3Y8V3
4	GO:0048598	embryonic morphogenesis	7	G9K8V6, G9L0Z3, M3XYD6, M1EEM8, G9KY18, M3Y3W8, M3Y8E0	4	GO:0007281	germ cell development	2	M3YEV3, G9KZN8
4	GO:0022407	regulation of cell-cell adhesion	5	M1EF36, A0A075IJR0, M1EEM8, M3YI26, M3YKY1	4	GO:0048569	post-embryonic animal organ development	1	M3XTC2
4	GO:0019884	antigen processing and presentation of exogenous antigen	2	M3XPF6, M1EIB0	4	GO:0006970	response to osmotic stress	2	G9KVG5, M3Y9D9
4	GO:0032233	positive regulation of actin filament bundle assembly	1	M1EEM8	4	GO:1901564	organonitrogen compound metabolic process	54	M3YDI5, M3YLM1, G9K3K7, M3YJY8, M3Y6M9, M3YTD1, G9KBE9, M3YSN9, M1EK49, G9KM69, G9KCG1, M3Y2M0, M3Z655, M3Z8R0, G9KB79, M3Y7D8, M3XLU6, M3Y4B6, G9KXK2, M1EP13, G9K6L6, M1ECD3, M1EGL7, M3YGP2, M1EGL3, M3Y219, M1ETA0, M3YV85, M3XR35, M1ESS9, G9KK85, G9KF24, G9KVF3, G9KEY7, M3YN63, M1EIC8, M3YQH7, M3XXI2, M3Y949, M3YTN7, G9KBG7, M3XV45, M3YHF6, M3YS36, M3Z7Z9, M3Y7F7, M3Y1B5, M3YQE7, M3YWQ9, M1EJ79,…
4	GO:0000422	mitophagy	2	G9KF72, M1EJK5	4	GO:0044262	cellular carbohydrate metabolic process	1	G9K5Z0
4	GO:0061357	positive regulation of Wnt protein secretion	1	G9KY18	4	GO:0010817	regulation of hormone levels	7	G9KH44, M3Y6M9, M3XUE1, G9K4I7, G9KP43, G9KJP6, M3YQE7
4	GO:0032835	glomerulus development	1	M3XQJ8	4	GO:0051090	regulation of sequence-specific DNA binding transcription factor activity	5	M3Y7Y1, G9K4I7, G9K3K7, M1EQA6, M3YWR1
4	GO:0046697	decidualization	2	M3Y6C5, M3Z1J3	4	GO:0001819	positive regulation of cytokine production	5	G9K4X9, M1ESV0, M3XV45, M3YA03, M3Y8V3
4	GO:0044712	single-organism catabolic process	9	G9K8V6, M3YHS6, M1EEM8, M1EK38, G9KY07, M1ENL2, M1EJK5, M3Z0A6, M3YGS2	4	GO:0035383	thioester metabolic process	2	M3XSH8, G9KFT7
4	GO:0043254	regulation of protein complex assembly	2	M3Y1H8, M3XPF6	4	GO:0032387	negative regulation of intracellular transport	4	G9KV78, M3YRW5, M3XLU6, M3XY10
4	GO:0051048	negative regulation of secretion	2	M1EEM8, M3Y8E0	4	GO:0045806	negative regulation of endocytosis	1	M3XY93
4	GO:0006403	RNA localization	1	G9KVM1	4	GO:1902581	multi-organism cellular localization	1	M1EIK8
4	GO:0070085	glycosylation	2	M3YW88, M3XR69	4	GO:0032886	regulation of microtubule-based process	3	M1EJB2, M1EQH1, G9KE72
4	GO:0010718	positive regulation of epithelial to mesenchymal transition	1	M1ERW6	4	GO:1901360	organic cyclic compound metabolic process	109	G9KDM0, M3YM68, G9KCS4, G9K3K7, M3YTD1, M3XY89, M3YTL6, M3Y2I4, M1EK49, M3Y844, G9KM69, M3XTW9, M1ENB8, M3YWR1, G9L0Z2, G9KVG9, M1EJB2, M3YK39, G9KVG5, M3Y7D8, G9KXK2, M1ET52, G9KGB2, M1EGL3, G9KKJ1, M3YTM0, M1EJ92, M3YV85, M3Y8V3, M1EMK8, G9KK85, G9KZN8, M3XZA4, M3XM71, G9KCA5, M3XYW9, M3YTJ2, M3Y3I1, M3Y949, G9KS87, G9KW80, M3YX98, M3XT62, G9KKX3, M3XYH7, M3YQE7, M3YXC1, M3YWQ9, M3YEV3, M1EN30,…
4	GO:0009314	response to radiation	2	G9K511, M3XPF6	4	GO:0007586	digestion	1	G9KZN8
4	GO:0030324	lung development	1	M3XR69	4	GO:0040014	regulation of multicellular organism growth	1	M3XSH8
4	GO:1990089	response to nerve growth factor	1	M3YM46	4	GO:0060560	developmental growth involved in morphogenesis	1	M3YYP1
4	GO:0007597	blood coagulation, intrinsic pathway	1	M3YT92	4	GO:0042816	vitamin B6 metabolic process	1	M3YQH7
4	GO:0050877	neurological system process	3	G9K8V6, M3Y056, G9KEW5	4	GO:0022613	ribonucleoprotein complex biogenesis	12	G9L0Z2, G9KDM0, G9KVF3, M3YN63, G9KB79, M3Y4B6, M3YJY8, G9KBE9, G9KBG7, M3YRS9, M3Y347, M3Z8R0
4	GO:0007166	cell surface receptor signaling pathway	18	M3YEL6, A0A075IJR0, G9KEW5, G9KVK8, G9KY18, M3Z3A6, M1EEF4, M3YHU6, M3XLU2, M3XQJ8, G9K635, M3Y1H8, G9KV30, M1EEM8, G9KIM6, M3YTU8, M3Z3L4, M3Y6V4	4	GO:0014889	muscle atrophy	1	G9KDM0
4	GO:0006771	riboflavin metabolic process	1	G9KAP4	4	GO:0002694	regulation of leukocyte activation	6	M3Y2P9, M3Z6N6, M1EM48, M3XV45, M3XSH8, M3Y8V3
4	GO:0048167	regulation of synaptic plasticity	3	M3YWK6, M3Y056, M3XPF6	4	GO:0022605	oogenesis stage	1	G9KZN8
4	GO:0090130	tissue migration	4	G9KM90, M1EEM8, M3YT92, M1ERW6	4	GO:0060706	cell differentiation involved in embryonic placenta development	1	M3YHN4
4	GO:0022613	ribonucleoprotein complex biogenesis	5	M3Y0Q0, G9KQ88, M1ERE3, M3YFJ7, G9KIN1	4	GO:0006325	chromatin organization	17	M3YM68, G9KCS4, G9K4D2, M3XM71, M3YET9, M3YCU5, M1EPN5, M3YXC1, G9KCA5, G9KGB2, M3YJB8, M3XYW9, G9KCF6, G9KRY8, G9KS87, M1EPX8, G9KM69
4	GO:0044770	cell cycle phase transition	5	G9K511, G9KIM6, G9KVY1, M1EH54, M1ENH2	4	GO:0001818	negative regulation of cytokine production	2	M1EGT1, M3YA03
4	GO:0022603	regulation of anatomical structure morphogenesis	14	M3YM46, A0A075IJR0, M3YI26, M3YT92, M1EMN5, M3Y8E0, M3XQJ8, M3YWK6, M3Y1H8, M1EEM8, M3YTU8, M3Z3L4, M3Z1J3, M3XR14	4	GO:0034446	substrate adhesion-dependent cell spreading	1	M3XY10
4	GO:0010243	response to organonitrogen compound	6	G9K635, A0A075IJR0, M3Y1H8, G9KEW5, M3Z3A6, M3YTU8	4	GO:0022404	molting cycle process	1	M3XTT9
4	GO:0021854	hypothalamus development	1	M3XR14	4	GO:0071827	plasma lipoprotein particle organization	1	M3YLY4
4	GO:0010035	response to inorganic substance	3	M3YTU8, M3YHU6, M3Y8E0	4	GO:0016458	gene silencing	3	M3YLM1, G9KEY7, G9K6L6
4	GO:0032102	negative regulation of response to external stimulus	6	A0A075IJR0, M3YT92, M1EEM8, M3YTU8, M3Z3L4, M3Z1J3	4	GO:1903036	positive regulation of response to wounding	1	M3XY10
4	GO:0007050	cell cycle arrest	1	G9KIM6	4	GO:0090316	positive regulation of intracellular protein transport	4	G9KV78, M3Z2P1, M3YTM0, G9KQ63
4	GO:0007272	ensheathment of neurons	1	M3XR14	4	GO:0044057	regulation of system process	4	M3YRW5, G9KDM0, M3YTD1, G9KJP6
4	GO:0051171	regulation of nitrogen compound metabolic process	26	G9K8G6, M3YK29, M3XSV4, G9KEW5, M3XM98, M3YJ21, M3YHU6, M3Z6J9, M3Z3H6, G9K635, G9K511, G9KQ88, M3YNL6, M3Z1J3, M3YEL6, M3XLU2, M3XND8, M1ENH2, G9KV30, G9KKR7, M1EK38, M3YTU8, G9KLT8, M3Y6V4, G9KIN1, M3XR14	4	GO:0006928	movement of cell or subcellular component	26	M3YMU8, M3YRW5, M3XNP3, M3YLY4, M1ES01, M3YC24, G9K4X9, M3Z6N6, M3YHF6, M3Y2M0, M1EJB2, M3Z2P1, G9K6L6, M3YWC1, G9KV78, G9KL19, G9KJR9, G9L431, M3XYL0, G9KGF0, G9KKJ1, M3YTM0, M3XTT9, M3XY10, M3YAC6, G9KIT4
4	GO:0060341	regulation of cellular localization	9	M3YWK6, M3XPF6, M3Y1H8, G9KEW5, G9KF72, M1EJK5, G9KKT5, M1EH54, M3Z534	4	GO:0002286	T cell activation involved in immune response	2	G9KVF3, M3YA03
4	GO:0050817	coagulation	5	M3YM46, G9K4R6, G9L0Z3, G9KEW5, M3YT92	4	GO:0009314	response to radiation	7	M1ESS9, M1EQV0, M3YTD1, M3YYN2, M3Y4P9, M3YAC6, M1ET56
4	GO:1903749	positive regulation of establishment of protein localization to mitochondrion	1	M1EJK5	4	GO:0043903	regulation of symbiosis, encompassing mutualism through parasitism	3	G9KEY7, G9KRJ6, M1EIK8
4	GO:0001556	oocyte maturation	1	M3YEL6	4	GO:0048588	developmental cell growth	1	M3YYP1
4	GO:0048568	embryonic organ development	1	G9K8V6	4	GO:0051222	positive regulation of protein transport	5	G9KV78, M3Z2P1, M3XV45, M3YTM0, G9KQ63
4	GO:0030029	actin filament-based process	8	M3YZL1, M3Y1H8, M3XPF6, M1EEM8, M3Y6C5, M3YNL6, M3YKR0, M1EMN5	4	GO:0007276	gamete generation	7	M3YMU8, G9KH44, M3YEV3, M3XT62, G9KZN8, M3XYH7, M3YF22
4	GO:0044260	cellular macromolecule metabolic process	62	A0A075IJR0, M3YK29, M3XSV4, G9KVH7, M3XM98, M1ERW6, M1EJK5, M3YHU6, M3Z6J9, M3Y8E0, M3YMW0, G9KV89, M3Z3H6, M1EEM8, M3YNL6, M3Y3W8, M3XR69, M3Z534, M3YEL6, M3XVU0, M3Z3A6, G9KY07, M3XLU2, M3XND8, M3XQJ8, G9KV30, G9K4Y9, G9KKR7, M1EM79, G9KW91, M3YTU8, G9KLT8, G9KWZ0, G9KHT7, M3Y6V4, G9KIN1, M1EH54, M3Z3U9, G9K8G6, M1ERE3, M3Y6C5, M3XRZ0, M3YJ21, G9K635, M1EP82, M3XRM9, G9K511, G9KQU8, G9KQ88, G9K…	4	GO:0042594	response to starvation	1	M1EQH1
4	GO:0061024	membrane organization	7	M1EP82, M1ECY0, M3XPF6, G9KRS0, M3Y6V4, G9KKT5, M3XTD4	4	GO:1900077	negative regulation of cellular response to insulin stimulus	1	G9KVF3
4	GO:1903708	positive regulation of hemopoiesis	2	M3YEL6, G9KIM6	4	GO:0003205	cardiac chamber development	4	M3XXJ1, M3XUE1, G9KM69, M3YA03
4	GO:0046649	lymphocyte activation	4	M1EF36, A0A075IJR0, M3YTU8, M3YKY1	4	GO:0033687	osteoblast proliferation	1	M1EQV0
4	GO:0031424	keratinization	1	M3Z534	4	GO:1901888	regulation of cell junction assembly	3	M1ESV0, G9KVF3, M3XY10
4	GO:0048640	negative regulation of developmental growth	1	M3Z3L4	4	GO:0006629	lipid metabolic process	17	M3YRV5, G9K6L6, M3YLY4, G9L0D3, M3XSH8, M3YQE7, M3Y6M9, M3YSN9, M3XV45, G9KP43, G9KM69, M3Y898, G9KCG1, M3XY93, G9K5Z0, M3Z655, M3Y2M0
4	GO:0044249	cellular biosynthetic process	37	G9K8G6, M3YK29, M3XSV4, G9KEW5, M3YHS6, M3YJ21, M3YHU6, M3Z3H6, G9K8V6, M1EP82, G9K635, G9K511, G9KQ88, M1EEM8, G9KIM6, M3YNL6, M1EE20, M3Z1J3, M3Y3W8, M3XR69, M3YEL6, M3Y0Q0, M1ENL2, M3XLU2, M3XND8, M1ENH2, M3XPF6, G9KV30, G9KKR7, G9KLT8, M3YTU8, M3YW88, M3Y6V4, G9KHT7, G9KIN1, M3XR14, M3XM19	4	GO:0045682	regulation of epidermis development	1	M3Y760
4	GO:0001525	angiogenesis	5	M3XQJ8, A0A075IJR0, M3YT92, M3Z1J3, M3Y8E0	4	GO:0071696	ectodermal placode development	1	M3XUE1
4	GO:0033059	cellular pigmentation	1	M3YG35	4	GO:0033059	cellular pigmentation	1	M3Z6N6
4	GO:0098609	cell-cell adhesion	7	M1EF36, M1EP82, A0A075IJR0, G9KVH7, M1EEM8, M3YI26, M3YKY1	4	GO:0044260	cellular macromolecule metabolic process	162	G9KDM0, M3YLM1, M3YM68, G9KCS4, G9K3K7, M3YJY8, G9KCC5, G9KGC2, M3XY89, M3Y3K6, M3YTL6, G9KRY8, M3XW49, M3Y2I4, M3Y844, G9KM69, M3XTW9, M1ENB8, G9KGS8, M3YWR1, M3XVS1, M3Z8R0, G9L0Z2, G9KVG9, M1EJB2, M3YK39, G9KB79, G9KVG5, M1ET52, G9KXK2, M1EGL7, M1ET56, M1EPN5, G9KGB2, G9KKJ1, M1EEX4, M3YTM0, M3Y219, M1EJ92, M3XY10, M3YV85, M3XR35, M3Y8V3, M3YRW5, M3YMU8, M1EMK8, G9KK85, G9L1B8, G9KVF3, M3YN63,…
4	GO:0010931	macrophage tolerance induction	1	G9K635	4	GO:0030220	platelet formation	1	M3YA03
4	GO:0045597	positive regulation of cell differentiation	11	M3YEL6, M3YM46, M3YWK6, M3XPF6, M1EEM8, G9KIM6, M1ERW6, M3Z3A6, M3YKR0, M3Y8E0, M3Z534	4	GO:0010632	regulation of epithelial cell migration	4	G9K4X9, M3XYL0, G9KJR9, M3YWC1
4	GO:2000026	regulation of multicellular organismal development	20	M3YEL6, G9L0Z3, M3XVU0, A0A075IJR0, M3YT92, M1ERW6, M3Y8E0, M3XQJ8, G9K635, M3YWK6, M3XPF6, M3Y1H8, G9KQ88, G9KIM6, M1EEM8, M3YTU8, M3Z3L4, M3Z1J3, M3XR14, M3Z534	4	GO:0048524	positive regulation of viral process	2	G9KEY7, G9KRJ6
4	GO:1903409	reactive oxygen species biosynthetic process	2	G9KEW5, M3Z1J3	4	GO:1901657	glycosyl compound metabolic process	5	M3Y7D8, M1EP13, G9KCG1, M3YQE7, M3Z7Z9
4	GO:0007585	respiratory gaseous exchange	1	M3XR69	4	GO:0090068	positive regulation of cell cycle process	4	G9KAB5, M3Y2P9, M3YXC1, M3XN18
4	GO:0048839	inner ear development	1	G9K8V6	4	GO:0061061	muscle structure development	12	G9K7F7, G9KVF3, G9KVG5, M3YHN4, M3YYC4, M3XUE1, M1ESV0, G9KP03, G9KM69, M3YSQ5, M3XM27, M3YWR1
4	GO:0009896	positive regulation of catabolic process	3	G9K8G6, M1EEM8, M3YTU8	4	GO:0051353	positive regulation of oxidoreductase activity	1	M3XWF0
4	GO:0044057	regulation of system process	2	G9KEW5, M1EEM8	4	GO:0097529	myeloid leukocyte migration	1	M3YLY4
4	GO:0009891	positive regulation of biosynthetic process	12	M3YEL6, M3XSV4, A0A075IJR0, M3YK29, G9KEW5, M1ENH2, M3Z3H6, M1EEM8, G9KIM6, M3YNL6, M3Y6V4, M3XR14	4	GO:0022412	cellular process involved in reproduction in multicellular organism	2	M3YEV3, G9KZN8
4	GO:0006139	nucleobase-containing compound metabolic process	39	M3YK29, M3XSV4, M3YHS6, M3XM98, M1ERE3, M3YJ21, M3YHU6, M3Z6J9, M3YGS2, M3Z3H6, G9KV89, G9K8V6, G9K635, G9K511, G9KQ88, M3YNL6, M3YT17, M1EE20, M3Z1J3, M3Y3W8, M3YFJ7, M3YEL6, M3Y485, M3XLU2, M3Z0A6, M1ENH2, M3XPF6, G9KV30, M1EM79, G9KKR7, M1EK38, G9KLT8, M3YTU8, M3Y6V4, G9KHT7, G9KIN1, M3Z3U9, M1EH54, M3XR14	4	GO:0051238	sequestering of metal ion	1	G9KDM0
4	GO:0048066	developmental pigmentation	1	M3YG35	4	GO:2001021	negative regulation of response to DNA damage stimulus	5	M3XYW9, M3XV45, M1EL91, M1ESR5, M3YXC1
4	GO:0042127	regulation of cell proliferation	11	M1EF36, M3YEL6, M3YT92, M3Y6C5, M3Z3A6, M3YTU8, M3Y8E0, M3YKY1, M3XR14, M3Z534, M1ENH2	4	GO:0033327	Leydig cell differentiation	1	G9KH44
4	GO:0007611	learning or memory	1	M3Y056	4	GO:0010810	regulation of cell-substrate adhesion	3	G9KVF3, M3YHF6, M3XY10
4	GO:0007186	G-protein coupled receptor signaling pathway	3	A0A075IJR0, M1EEM8, M3Y6V4	4	GO:0009235	cobalamin metabolic process	1	M3YDI5
4	GO:0051301	cell division	2	M3XR14, M3Z534	4	GO:0008104	protein localization	49	G9KDM0, G9KH44, G9K4I7, M3Y0A4, M3YTD1, M3Z6N6, M3Y2I4, G9KP43, G9KG28, G9KQ63, M3Y7Y1, M3Z2P1, G9KCV6, M3YMX6, M3XLU6, G9K6L6, M3YET9, M1ET56, G9KV78, G9KCF6, G9KLP3, G9KJP6, M3YTM0, M3XTT9, M1EGT1, M3XY10, M3YRW5, M3YMU8, G9KF24, M3YPW3, M3YA06, M1EIK8, M1EDA5, G9KCA5, M3YCU2, G9KUM0, G9K4X9, M3XV45, M3YYP1, G9KE72, M3XSH8, M1EHX9, M1ESV0, M1EMR3, G9KL19, G9KJR9, M3XYL0, M3XTV8, M3XW74
4	GO:0033002	muscle cell proliferation	2	M3Z3A6, M3YTU8	4	GO:0019637	organophosphate metabolic process	18	G9KF24, M3Y7D8, M3YLY4, M1EP13, G9K6L6, M3XSH8, M3YQE7, M3YQH7, M3YWQ9, M3Y6M9, M3YSN9, M1EK49, G9KUT1, M3XY93, G9K5Z0, M3Y2M0, M3Z655, M3Z7Z9
4	GO:0018158	protein oxidation	1	M1EEM8	4	GO:0048857	neural nucleus development	2	M1EK49, M3XYH7
4	GO:0031668	cellular response to extracellular stimulus	1	M3YXA6	4	GO:0030324	lung development	3	M3Y844, M3YJJ8, M3XTT9
4	GO:0051491	positive regulation of filopodium assembly	1	M1EPE3	4	GO:0060674	placenta blood vessel development	1	M3XXJ1
4	GO:0002695	negative regulation of leukocyte activation	1	M3YTU8	4	GO:0009968	negative regulation of signal transduction	32	M3YRW5, G9KDM0, M3YMU8, G9KF24, M1EMK8, G9KH44, M3XNP3, G9KVF3, M3XM71, M3Y0A4, G9K4X9, G9KP03, M3XV45, M3YYP1, M3XN49, M3XM27, M3YS36, G9KK87, M3XLU6, G9K6L6, M3YYC4, M3Y1B5, G9KV78, M1EQV0, M1EN30, M3Z8K5, G9KGF0, M3YTM0, M1EL91, G9L2T1, G9KIT4, G9KKV5
4	GO:0042391	regulation of membrane potential	1	G9KEW5	4	GO:2001023	regulation of response to drug	2	G9KCS4, G9KM69
4	GO:0043270	positive regulation of ion transport	3	A0A075IJR0, M3XPF6, G9KEW5	4	GO:0071772	response to BMP	5	M3YEV3, M3YMB6, G9KP03, M3YYP1, M3YRJ2
4	GO:0003012	muscle system process	1	G9KEW5	4	GO:0010719	negative regulation of epithelial to mesenchymal transition	1	M3Z8K5
4	GO:0050866	negative regulation of cell activation	1	M3YTU8	4	GO:0002274	myeloid leukocyte activation	1	M3Y8V3
4	GO:0051049	regulation of transport	18	M3YM46, A0A075IJR0, M3XVU0, G9KEW5, G9KF72, G9KY18, M1EJK5, M3YHU6, M3Y8E0, M1EF36, M1EP82, M3YWK6, M3Y1H8, M3XPF6, M1EK79, M1EEM8, M3Y6V4, M3Z534	4	GO:0051130	positive regulation of cellular component organization	15	G9KF24, M1EJB2, G9KVF3, G9KHW1, G9K6L6, G9K4X9, G9KBE9, M1ESV0, M3Y2P9, G9KS87, M3YTM0, M3YYP1, M3XY10, G9KQ63, M3YMI1
4	GO:0048731	system development	36	G9K8G6, M3YM46, A0A075IJR0, M3YK29, M3XZC9, M1EPE3, M3Y6C5, M1ERW6, G9KY18, M3XRZ0, M3YZF5, M3YHU1, M3Y8E0, M3YGS2, M3YZL1, G9K8V6, G9K635, G9KQ88, M1EEM8, G9KIM6, M3Z3L4, M3Z1J3, M3XR69, M3Z534, M3YEL6, G9L0Z3, M3XVU0, M3YT92, M1EIB0, M1ENH2, M3XQJ8, M3YWK6, M3Y1H8, M3XPF6, M3YTU8, M3XR14	4	GO:0048286	lung alveolus development	1	M3Y844
4	GO:0051302	regulation of cell division	1	M3Z534	4	GO:2001022	positive regulation of response to DNA damage stimulus	2	G9KCF6, M1ESR5
4	GO:0002686	negative regulation of leukocyte migration	1	A0A075IJR0	4	GO:0006952	defense response	13	G9L1B8, M3XSH8, M3YXC1, M3YQH7, G9KBE9, M1ESV0, M3YJC7, G9KM69, M3YYP1, M1EL91, M3Z8R0, M3Y8V3, M3Z7Z9
4	GO:0021987	cerebral cortex development	1	M3XR14	4	GO:0070849	response to epidermal growth factor	1	M3XR35
4	GO:0010604	positive regulation of macromolecule metabolic process	18	G9K8G6, M3YEL6, A0A075IJR0, M3XSV4, M3YK29, M1ERW6, M3Z3A6, M3YHU6, M3Y8E0, M1ENH2, M3XQJ8, M3Z3H6, G9K4Y9, G9KQ88, G9KIM6, M3YNL6, M3YTU8, M3XR14	4	GO:0005975	carbohydrate metabolic process	8	M3YWQ9, G9KCG1, M1EMA7, G9K5Z0, M3YQQ4, M3YQE7, M3Z655, M3Z7Z9
4	GO:0019538	protein metabolic process	46	G9K8G6, A0A075IJR0, M3XSV4, G9KVH7, M3XM98, M1ERW6, M3Y6C5, M1EJK5, M3YHU6, M3XRZ0, M3YHU1, G9L3L5, M3Y8E0, M3YMW0, G9K635, M1EP82, M3XRM9, M1ESB9, G9K511, G9KQU8, G9KIM6, M1EEM8, M3YEH7, M3XR69, M3Z534, M3Y0Q0, M3YEL6, M3XVU0, G9KF72, M3YT92, M3Z3A6, G9KY07, M1EEF4, M1ENL2, M3XND8, M3XQJ8, G9KV30, G9K4Y9, G9KW91, M3YTU8, G9KLT8, M3YW88, G9KN54, G9KWZ0, M3Y6V4, G9KIN1	4	GO:0021543	pallium development	3	G9KVF3, G9KM69, G9KS82
4	GO:0071496	cellular response to external stimulus	1	M3YXA6	4	GO:0050808	synapse organization	5	G9KD69, G9KF24, M1EKR2, G9KVF3, M3YI93
4	GO:0006091	generation of precursor metabolites and energy	5	G9K8V6, M3YHS6, M1EK38, M1EE20, M3Z0A6	4	GO:0030194	positive regulation of blood coagulation	1	M3XY10
4	GO:0048513	animal organ development	29	G9K8G6, A0A075IJR0, M3YK29, M3XZC9, M1EPE3, M3Y6C5, M1ERW6, G9KY18, M3YZF5, M3XRZ0, M3YHU1, M3Y8E0, M3YGS2, M3YZL1, G9K8V6, G9KIM6, M1EEM8, M3Z3L4, M3Z1J3, M3XR69, M3Z534, M3YEL6, G9L0Z3, M3XVU0, M1EIB0, M1ENH2, M3XQJ8, M3YTU8, M3XR14	4	GO:0044786	cell cycle DNA replication	1	G9KZN8
4	GO:0031334	positive regulation of protein complex assembly	1	M3XPF6	4	GO:0050921	positive regulation of chemotaxis	2	G9K4X9, M3YLY4
4	GO:1901700	response to oxygen-containing compound	8	G9K635, A0A075IJR0, M3Y1H8, G9KEW5, M3YTU8, M3Z3A6, M3YHU6, M3Y6V4	4	GO:0070085	glycosylation	2	M1EPS5, M1ECH9
4	GO:0044765	single-organism transport	18	A0A075IJR0, M3XVU0, G9KEW5, G9KY18, M3YHU6, M3Y8E0, M3XTD4, G9KVM1, M1EF36, M1EP82, M3YWK6, M3Y1H8, M3XPF6, M1EEM8, G9KRS0, M1EE20, G9KVY1, M3Y6V4	4	GO:0009408	response to heat	2	M3YMU8, M1EK49
4	GO:0006984	ER-nucleus signaling pathway	1	A0A075IJR0	4	GO:0009581	detection of external stimulus	2	M3YTD1, M1ET56
4	GO:1903706	regulation of hemopoiesis	2	M3YEL6, G9KIM6	4	GO:0040018	positive regulation of multicellular organism growth	1	M3XSH8
4	GO:0038034	signal transduction in absence of ligand	1	M3YEL6	4	GO:0098813	nuclear chromosome segregation	4	M3YTJ2, G9KCV2, M1ENB8, G9KE27
4	GO:0045596	negative regulation of cell differentiation	3	M3Y1H8, G9KIM6, M3Z3L4	4	GO:0007062	sister chromatid cohesion	2	M1ENB8, G9KE27
4	GO:0001541	ovarian follicle development	1	M3YEL6	4	GO:0030307	positive regulation of cell growth	1	M3YYP1
4	GO:0060627	regulation of vesicle-mediated transport	5	M1EF36, M3YM46, M3XVU0, A0A075IJR0, M3XPF6	4	GO:0001704	formation of primary germ layer	1	M3YRJ2
4	GO:0006325	chromatin organization	3	G9KIM6, G9KY07, G9KIN1	4	GO:0001525	angiogenesis	7	M3XXJ1, G9K7F7, G9K4X9, M3XYL0, M3XLU6, M1EL91, M3YI93
4	GO:0009894	regulation of catabolic process	5	G9K8G6, G9K635, M1EEM8, M1EK38, M3YTU8	4	GO:0090184	positive regulation of kidney development	1	G9K4P5
4	GO:0050808	synapse organization	3	M3YWK6, M1EPE3, G9KKT5	4	GO:0019725	cellular homeostasis	8	G9KDM0, M3YRW5, M1EK49, G9K4I7, G9KE72, M3XT01, M3YWC1, M3YMI1
4	GO:0006952	defense response	10	M1EF36, G9K635, A0A075IJR0, M3XVU0, M3XPF6, M1EEM8, M3YTU8, M3Z1J3, G9KHT7, M3Y8E0	4	GO:1903047	mitotic cell cycle process	20	M1EJB2, G9KZN8, G9KCV2, M1EJH0, M3YXC1, M1EPN5, G9KGB2, G9KUM0, M1EN30, M3YTJ2, G9KCF6, G9KAB5, M3Y2P9, M3YE92, G9KS87, M1ENB8, M3YS36, G9KE27, M3XVS1, M3Y2M0
4	GO:0060384	innervation	1	M3YWK6	4	GO:0007267	cell-cell signaling	15	G9K4I7, M3XM71, M3YLT1, M1EKR2, M3XUE1, M3Y6M9, M3YTD1, M1ESV0, G9KP43, G9KJP6, M3YTM0, M3XTV8, M3YYP1, M3XTT9, M3YS36
4	GO:0061061	muscle structure development	3	M3YZL1, M3YM46, M3Z3A6	4	GO:1900182	positive regulation of protein localization to nucleus	4	G9KV78, G9KCA5, M3YTM0, M1EGT1
4	GO:0060491	regulation of cell projection assembly	3	M3Y1H8, M1EPE3, M3YI26	4	GO:0001503	ossification	10	M3YEF0, M3YEV3, M1EQV0, G9KP03, M3YJJ8, M1EGL7, M3YYP1, M3YQE7, M3YWR1, M1EDA5
4	GO:0001568	blood vessel development	7	M3XQJ8, A0A075IJR0, M3YT92, M3Z3L4, M3Z1J3, M3Y8E0, M1EIB0	4	GO:0006956	complement activation	1	M3YJC7
4	GO:0002250	adaptive immune response	2	M3YTU8, M3YHU6	4	GO:1903706	regulation of hemopoiesis	5	M3XXJ1, M1EQH1, G9KKJ1, G9KEY4, M3YA03
4	GO:0032535	regulation of cellular component size	5	M3Y1H8, M3XPF6, M3Z3L4, M3Y8E0, M1ENH2	4	GO:0050804	modulation of synaptic transmission	2	M3YTD1, M1ESV0
4	GO:0006520	cellular amino acid metabolic process	10	G9K8V6, G9K635, M1ESB9, M3YHS6, M3XM98, G9KY07, M1ENL2, M3XRZ0, M3YEH7, M3XM19	4	GO:0055114	oxidation-reduction process	20	M3YRV5, M3Y7D8, G9KCY5, M3YLY4, G9KEY4, G9L0D3, M3Y1B5, M3YQE7, M3YWC1, M3YQH7, G9KWP1, M3XWF0, M3XXI2, M1EI36, M1EGL3, M1EKQ6, M1EJ92, M3YQQ4, M3XT01, M3Z7Z9
4	GO:0019915	lipid storage	2	M3YM46, M1EEM8	4	GO:0051049	regulation of transport	28	M3YRW5, M3YMU8, G9KDM0, M3YPW3, M1EIC8, G9K4I7, M3Y0A4, M3YCU2, G9KP43, M3XV45, G9KQ63, M3Y7Y1, M3Z2P1, G9KCV6, M3XLU6, M3XSH8, M1ET56, G9KV78, M1EKR2, M1ESV0, M1EMR3, G9KL19, G9KJR9, M3XTV8, M3YTM0, G9KJP6, M3XY10, M3XY93
4	GO:0001819	positive regulation of cytokine production	1	M3YHU6	4	GO:0003014	renal system process	1	M3YRW5
4	GO:1901657	glycosyl compound metabolic process	6	G9K8V6, M3YHS6, M1EK38, M1EE20, M3YT17, M3Z0A6	4	GO:0071697	ectodermal placode morphogenesis	1	M3XUE1
4	GO:0009889	regulation of biosynthetic process	25	G9K8G6, A0A075IJR0, M3YK29, M3XSV4, G9KEW5, M3YJ21, M3YHU6, M3Z3H6, G9K635, G9K511, M1EEM8, G9KIM6, M3YNL6, M3Z1J3, M3YEL6, M3XLU2, M3XND8, M1ENH2, G9KV30, G9KKR7, M3YTU8, G9KLT8, M3Y6V4, G9KIN1, M3XR14	4	GO:0009636	response to toxic substance	3	M1ESS9, G9KWP1, M3XWF0
4	GO:0060761	negative regulation of response to cytokine stimulus	1	M1EEM8	4	GO:0055086	nucleobase-containing small molecule metabolic process	9	M3YQH7, G9KF24, M3YWQ9, M3Y7D8, M1EP13, M3Y1B5, M3YQE7, M3Y2M0, M3Z7Z9
4	GO:0048639	positive regulation of developmental growth	3	M3YWK6, M3Y8E0, M3XR14	4	GO:0010634	positive regulation of epithelial cell migration	3	G9K4X9, M3XYL0, G9KJR9
4	GO:0048732	gland development	5	M1EEM8, G9KY18, M3YTU8, M3Z3L4, M3XR14	4	GO:0035107	appendage morphogenesis	2	M3XUE1, M1ET56
4	GO:0043476	pigment accumulation	1	M3YG35	4	GO:1905477	positive regulation of protein localization to membrane	1	G9KQ63
4	GO:0045834	positive regulation of lipid metabolic process	1	M1EEM8	4	GO:0046685	response to arsenic-containing substance	1	M1ESS9
4	GO:0022406	membrane docking	3	M3YWK6, G9KRS0, M3YKY1	4	GO:2000147	positive regulation of cell motility	8	G9KV78, G9K4X9, M3XYL0, G9KJR9, G9KGF0, M3YTM0, M3YLY4, M3XY10
4	GO:0090287	regulation of cellular response to growth factor stimulus	1	G9KV30	4	GO:0031589	cell-substrate adhesion	5	G9KVF3, M3YHF6, G9K6L6, M3XY10, M1EGD3
4	GO:0009887	animal organ morphogenesis	6	G9K8V6, A0A075IJR0, M3YTU8, M3Z3L4, M3YHU1, M1ENH2	4	GO:0090287	regulation of cellular response to growth factor stimulus	8	M3YMB6, M3Z8K5, G9KP03, M3YTM0, M3YYP1, M3YRJ2, M3Y1B5, M3XM27
4	GO:0009966	regulation of signal transduction	19	M3YEL6, A0A075IJR0, G9KEW5, G9KF72, M1ERW6, G9KY18, M3Z3A6, M1EEF4, M3YHU6, M3Y8E0, G9K635, M1EP82, M3Y1H8, G9KV30, M1EEM8, G9KIM6, M3YTU8, M3Z1J3, M3Y6V4	4	GO:0051726	regulation of cell cycle	22	M3YRW5, M1EJB2, M1EQH1, G9KVF3, G9KZN8, G9KE72, M3YXC1, G9KGB2, G9KUM0, M3XUE1, M1EN30, M1EQV0, M1EJ79, M3YTJ2, G9KCF6, G9KAB5, M3Y2P9, M3XV45, M1EEX4, M3XN18, M3YWR1, M3Y2M0
4	GO:0034122	negative regulation of toll-like receptor signaling pathway	2	G9K635, M3YTU8	4	GO:1901700	response to oxygen-containing compound	20	M1ESS9, G9KH44, G9KD79, G9L1B8, G9KVF3, M3XLU6, G9K4I7, M3XSH8, M1ET56, M3YI93, G9KPN3, M3XWF0, M1EN30, M3YTD1, M1EP52, M3Y2P9, M3XV45, G9KM69, M3XY10, M3YWR1
4	GO:0033313	meiotic cell cycle checkpoint	1	G9K511	4	GO:0071496	cellular response to external stimulus	4	M1EQH1, M1EN30, G9KCS4, G9KM69
4	GO:0006769	nicotinamide metabolic process	1	M3Z3H6	4	GO:0007164	establishment of tissue polarity	3	M3YTM0, M3XTT9, M3YYP1
4	GO:0042180	cellular ketone metabolic process	1	M1EEM8	4	GO:0090141	positive regulation of mitochondrial fission	1	G9KQ63
4	GO:0031323	regulation of cellular metabolic process	43	G9K8G6, A0A075IJR0, M3XSV4, M3YK29, G9KEW5, M3XM98, M1ERW6, M3YHU6, M3YJ21, M3YLU2, M3Z6J9, M3Y8E0, M3YMW0, M3Z3H6, G9K635, M3XRM9, G9K511, G9KQ88, M1EEM8, G9KIM6, M3YNL6, M3Z1J3, M3Z534, M3YEL6, M3XVU0, G9KF72, M3Z3A6, M1EEF4, M3XLU2, M3XND8, M1ENH2, M3XQJ8, M3XPF6, G9KV30, G9K4Y9, G9KKR7, M1EK38, G9KLT8, M3YTU8, G9KN54, M3Y6V4, G9KIN1, M3XR14	4	GO:0002906	negative regulation of mature B cell apoptotic process	1	M3XV45
4	GO:0045595	regulation of cell differentiation	16	M3YEL6, M3YM46, G9L0Z3, M1ERW6, M3Z3A6, M3YKR0, M3Y8E0, M3YWK6, M3XPF6, M3Y1H8, G9KQ88, G9KIM6, M1EEM8, M3Z3L4, M3XR14, M3Z534	4	GO:0046883	regulation of hormone secretion	3	G9K4I7, G9KP43, G9KJP6
4	GO:0022600	digestive system process	1	M1EEM8	4	GO:0001756	somitogenesis	1	M3YRJ2
4	GO:0050819	negative regulation of coagulation	1	M3YT92	4	GO:0002312	B cell activation involved in immune response	1	M3Y8V3
4	GO:0061356	regulation of Wnt protein secretion	1	G9KY18	4	GO:0007049	cell cycle	36	M3YRW5, G9KVF3, G9KZN8, G9KUM0, M3XUE1, M3YTJ2, G9K3V5, G9KS87, M3XV45, M1ENB8, M3YWR1, M3YS36, M3XVS1, M3Y2M0, G9KE27, M1EJB2, M1EQH1, M3XT62, G9KCV2, G9K6L6, M1EJH0, G9KE72, M3YXC1, M1EPN5, G9KGB2, M1EN30, M1EQV0, M1EJ79, G9KCF6, G9KAB5, M3Y2P9, M3YE92, M1EEX4, M3YBC5, G9KF17, M3XN18
4	GO:0060143	positive regulation of syncytium formation by plasma membrane fusion	1	M3YM46	4	GO:0051983	regulation of chromosome segregation	1	M3YTJ2
4	GO:0098856	intestinal lipid absorption	1	M1EEM8	4	GO:1901343	negative regulation of vasculature development	2	M3XYL0, M3Y1B5
4	GO:0009991	response to extracellular stimulus	1	M3YXA6	4	GO:0051048	negative regulation of secretion	3	M3YPW3, G9KL19, G9KJP6
4	GO:0022404	molting cycle process	1	M3Y6C5	4	GO:0016358	dendrite development	3	G9KF24, G9KKJ1, G9KF17
4	GO:0050804	modulation of synaptic transmission	3	M3YWK6, M3Y056, M3XPF6	4	GO:0070727	cellular macromolecule localization	32	M3YRW5, M3YMU8, G9KDM0, G9KF24, M3Y0A4, M1EIK8, M1EDA5, G9KCA5, M3YCU2, G9KUM0, G9K4X9, M3Z6N6, M3Y2I4, G9KG28, M3YYP1, G9KQ63, M3Z2P1, M3YMX6, M3XLU6, G9KE72, G9K6L6, M1ET56, M1EHX9, G9KV78, M1ESV0, G9KCF6, M3XYL0, M3XTV8, M3YTM0, M3XTT9, M1EGT1, M3XY10
4	GO:0051222	positive regulation of protein transport	6	M1EP82, M3XPF6, M3Y1H8, G9KY18, M1EJK5, M3Z534	4	GO:0060411	cardiac septum morphogenesis	3	M3XXJ1, M3XUE1, M3YA03
4	GO:0070482	response to oxygen levels	2	M3YXA6, M3Z1J3	4	GO:0044255	cellular lipid metabolic process	15	M3YRV5, G9K6L6, M3YLY4, M3XSH8, M3YQE7, M3Y6M9, M3YSN9, M3XV45, M3Y898, G9KM69, G9KCG1, G9K5Z0, M3XY93, M3Z655, M3Y2M0
4	GO:0080134	regulation of response to stress	12	M3XVU0, A0A075IJR0, M3YT92, M3YHU6, M1EF36, G9K635, M3XPF6, M3Y1H8, G9KIM6, M1EEM8, M3YTU8, M3Z1J3	4	GO:0002697	regulation of immune effector process	6	G9KBE9, M3YJC7, M3XV45, M3YYP1, M1EL91, M3Y8V3
4	GO:0010256	endomembrane system organization	6	M1EP82, M1ECY0, G9L0Z3, M3Y6V4, G9KKT5, G9KIN1	4	GO:0031570	DNA integrity checkpoint	3	G9KZN8, M3YXC1, M3Y2M0
4	GO:0072006	nephron development	1	M3XQJ8	4	GO:0031668	cellular response to extracellular stimulus	4	M1EQH1, M1EN30, G9KCS4, G9KM69
4	GO:0072395	signal transduction involved in cell cycle checkpoint	1	G9KIM6	4	GO:0032970	regulation of actin filament-based process	6	G9KVF3, G9KGF0, M3XTT9, M3XY10, M1EGT1, M3YWC1
4	GO:0010876	lipid localization	5	M3YM46, G9KEW5, M1EEM8, M3Y6V4, M3XTD4	4	GO:0050877	neurological system process	7	M3YRW5, M1EJB2, M3YTD1, M3Y4P9, G9KKJ1, G9KLP3, M3YAC6
4	GO:0045184	establishment of protein localization	19	G9KYC1, M3YM46, G9KF72, G9KY18, M1EJK5, M3YHU6, G9KMH6, M3Y8E0, M1EP82, M3Y1H8, M3XPF6, G9K6Z5, M1EEM8, G9KRS0, M3YTU8, M3Y6V4, G9KKT5, M3Y4T6, M3Z534	4	GO:0060395	SMAD protein signal transduction	2	M3YEV3, G9KP03
4	GO:0048468	cell development	19	M3YM46, M3YEL6, M3XSV4, M1EPE3, M3XRZ0, M3Y8E0, M3YGS2, M1ENH2, M3YZL1, M3YWK6, M3XPF6, M3Y1H8, G9KQ88, M1EEM8, G9KIM6, M3Z3L4, M3XR14, M3Z534, A3FBF1	4	GO:0061299	retina vasculature morphogenesis in camera-type eye	1	M3YI93
4	GO:0060174	limb bud formation	1	M3Z3L4	4	GO:0006403	RNA localization	2	G9KVF3, M1ESV0
4	GO:0042303	molting cycle	1	M3Y6C5	4	GO:0051283	negative regulation of sequestering of calcium ion	1	G9KDM0
4	GO:0030307	positive regulation of cell growth	3	M3YWK6, M3Y8E0, M3Z534	4	GO:0009582	detection of abiotic stimulus	2	M3YTD1, M1ET56
4	GO:0019883	antigen processing and presentation of endogenous antigen	1	G9KSE8	4	GO:0090288	negative regulation of cellular response to growth factor stimulus	5	M3Z8K5, G9KP03, M3YYP1, M3Y1B5, M3XM27
4	GO:0051128	regulation of cellular component organization	24	M3YM46, A0A075IJR0, M1EPE3, M3YI26, M3Y6C5, M1EJK5, M3Y8E0, G9K635, M1EP82, G9KQ88, M1EEM8, M3Z3L4, M3Z534, M3XVU0, G9KF72, M3Z3A6, M1EMN5, M1EF36, M3YWK6, M3XPF6, M3Y1H8, G9KKT5, M3XR14, M1EH54	4	GO:0045190	isotype switching	1	M3Y8V3
4	GO:0006790	sulfur compound metabolic process	2	M3XNR1, M3YNL6	4	GO:0060761	negative regulation of response to cytokine stimulus	3	G9KDM0, M3XLU6, G9KKV5
4	GO:0048736	appendage development	2	G9L0Z3, M3Z3L4	4	GO:0061351	neural precursor cell proliferation	3	M3Z2P1, M3Z1W1, M3YF22
4	GO:0045807	positive regulation of endocytosis	4	M1EF36, A0A075IJR0, M3XVU0, M3XPF6	4	GO:0060688	regulation of morphogenesis of a branching structure	2	G9KM69, G9K4P5
4	GO:0035966	response to topologically incorrect protein	3	A0A075IJR0, G9K4Y9, M3YXA6	4	GO:0008285	negative regulation of cell proliferation	8	M3YRW5, M1EJB2, M1EN30, G9KP03, G9KVF3, G9KCF6, G9KM69, M3Y1B5
4	GO:0005984	disaccharide metabolic process	1	M3Y3W8	4	GO:0031349	positive regulation of defense response	2	M1ESV0, M3Y8V3
4	GO:0001505	regulation of neurotransmitter levels	2	M3YWK6, G9KRS0	4	GO:0016337	single organismal cell-cell adhesion	11	G9K4X9, M1ESV0, M3Y2P9, M3XLU6, M1EM48, M3YHF6, M3XY10, M3XSH8, M3YAC6, M3XN18, M3Y8V3
4	GO:0051224	negative regulation of protein transport	2	M1EEM8, M3Y8E0	4	GO:0002696	positive regulation of leukocyte activation	6	M3Y2P9, M3Z6N6, M1EM48, M3XV45, M3XSH8, M3Y8V3
4	GO:0002694	regulation of leukocyte activation	4	M1EF36, A0A075IJR0, M3YTU8, M3YKY1	4	GO:0010718	positive regulation of epithelial to mesenchymal transition	2	M3YTM0, M3YRJ2
4	GO:1902580	single-organism cellular localization	7	M1EP82, M3YWK6, M3XPF6, M3Y1H8, G9KRS0, M3Y6V4, G9KKT5	4	GO:0044804	nucleophagy	2	M3XVE0, M3XNX1
4	GO:0010648	negative regulation of cell communication	9	G9K635, M3YEL6, M3Y1H8, M3XPF6, G9KV30, G9KF72, M1EEM8, M3YTU8, M1EEF4	4	GO:0034641	cellular nitrogen compound metabolic process	119	M3YLM1, G9KDM0, M3YM68, G9KCS4, G9K3K7, M3YJY8, M3YTD1, M3XY89, M3YTL6, M3Y2I4, M3Y844, G9KM69, M3XTW9, M1ENB8, M3YWR1, M3Z8R0, G9L0Z2, G9KVG9, M1EJB2, M3YK39, G9KB79, G9KVG5, M3Y7D8, G9KXK2, M1ET52, G9KGB2, M1EGL3, G9KKJ1, M3YTM0, M1EJ92, M3XR35, M3Y8V3, M1EMK8, G9KK85, G9KVF3, M3YN63, G9KZN8, M1EIC8, M3XZA4, M3XM71, G9KCA5, M3XYW9, M3YTJ2, M3Y3I1, M3Y949, G9KS87, G9KBG7, G9KW80, M3YX98, M3XT62,…
4	GO:0051649	establishment of localization in cell	16	M3YM46, G9KEW5, G9KF72, G9KY18, M1EJK5, M1EIB0, M3YWK6, M3Y1H8, M3XPF6, G9K6Z5, G9KRS0, M3YEH7, M3Y6V4, M1EH54, M3Y4T6, M3Z534	4	GO:0030308	negative regulation of cell growth	2	M1EJB2, M1EQH1
4	GO:0097190	apoptotic signaling pathway	7	M3YEL6, G9KEW5, G9KF72, M3YTU8, M3YHU6, M3Z1J3, M3Z534	4	GO:0003013	circulatory system process	2	M3YEV3, M3XYL0
4	GO:0030323	respiratory tube development	1	M3XR69	4	GO:0007275	multicellular organism development	69	G9KH44, M3XNP3, G9KCS4, M3XTC2, M3YC24, M3XUE1, M3Y6M9, M3YTD1, M3YMB6, G9KP03, M1EK49, M3Z6N6, M3Y844, G9KM69, M3YWR1, M1EJB2, M1EQH1, G9K7F7, M3Z2P1, G9KVG5, M3YHN4, M3XLU6, G9KXK2, M1EGL7, M1ET56, G9K4P5, M3Z8K5, G9KKJ1, M3YTM0, M3XTT9, M1EJ92, M3XY10, M1EL91, M3YAC6, M3YUS4, M3Y8V3, G9KD69, M3YRW5, G9KF24, G9L1B8, G9KVF3, G9KZN8, M3XZA4, M3YJ26, M3XM71, G9KEY4, M3Z1W1, M3YA03, M3YA46, G9K4X9,…
4	GO:0060166	olfactory pit development	1	G9K8V6	4	GO:0030029	actin filament-based process	13	M3YRW5, G9KVF3, M3YHN4, M3YH22, M3Y4C2, M3YWC1, M3YEB9, G9KGF0, M3XYL0, M3YHF6, M3XTT9, M3XY10, M1EGT1
4	GO:0060033	anatomical structure regression	1	M3XZC9	4	GO:1900181	negative regulation of protein localization to nucleus	4	G9KV78, M3YRW5, M3XLU6, M3Y2I4
4	GO:0030308	negative regulation of cell growth	1	M3Z3L4	4	GO:0070271	protein complex biogenesis	21	G9KDM0, M3YEF0, M1EJB2, M3XNP3, M3Y4B6, G9K6L6, M1ET56, M1EIK8, M3YTD1, G9KP03, M1ESV0, G9KCF6, M3YTJ2, M3YE92, M3Y949, M3YJJ8, M3XV45, G9KM69, M3XY10, M3YS36, M3YMI1
4	GO:0051272	positive regulation of cellular component movement	4	A0A075IJR0, M1ERW6, M3Z3L4, M3Y8E0	4	GO:0019827	stem cell population maintenance	2	M3Z2P1, M3XUE1
4	GO:0002764	immune response-regulating signaling pathway	2	G9K635, M3YTU8	4	GO:0060627	regulation of vesicle-mediated transport	5	M1ESV0, G9KJR9, M3YTM0, M3XTV8, M3XY93
4	GO:0021544	subpallium development	1	G9K8V6	4	GO:0048468	cell development	26	M3YRW5, G9KF24, M3XNP3, G9KZN8, G9KCS4, M3XZA4, M3Z1W1, M3YA03, M3YA46, M3XUE1, G9K4X9, G9KP03, M3Z6N6, G9KM69, M3YYP1, G9K7F7, M3Z2P1, M3YHN4, M1ET56, M3YEV3, M1ESV0, G9KJR9, G9KKJ1, M3Y0L6, M3XY10, G9KF17
4	GO:0030728	ovulation	1	M3YEL6	4	GO:0070236	negative regulation of activation-induced cell death of T cells	2	G9KVG5, M3XSH8
4	GO:0042592	homeostatic process	14	G9K8G6, M3YEL6, M3YM46, A0A075IJR0, M3Y056, G9KEW5, M3YG35, M1ENH2, M3XPF6, G9KIM6, M1EEM8, M3YTU8, M3Y6V4, M3Z534	4	GO:0010648	negative regulation of cell communication	33	M3YRW5, G9KDM0, M3YMU8, G9KF24, M1EMK8, G9KH44, M3XNP3, G9KVF3, M3XM71, M3Y0A4, G9K4X9, G9KP03, M3XV45, M3YYP1, M3XN49, M3XM27, M3YS36, G9KK87, M3XLU6, G9K6L6, M3YYC4, M3Y1B5, G9KV78, M1EQV0, M1EN30, M3Z8K5, G9KGF0, G9KJP6, M3YTM0, M1EL91, G9L2T1, G9KIT4, G9KKV5
4	GO:0090288	negative regulation of cellular response to growth factor stimulus	1	G9KV30	4	GO:0051640	organelle localization	6	M3YRW5, M3Z2P1, M3Z6N6, G9KCV2, M3XTV8, G9KE72
4	GO:0003407	neural retina development	1	M1EPE3	4	GO:0043254	regulation of protein complex assembly	3	M1EJB2, G9K6L6, M3XY10
4	GO:0051271	negative regulation of cellular component movement	6	A0A075IJR0, M3XSV4, M3Y1H8, M3YT92, M3Z3A6, M3Z3L4	4	GO:0002764	immune response-regulating signaling pathway	7	M1EMK8, G9KH44, M1EKR2, M1ESV0, G9KGF0, M1ES01, M3Y8V3
4	GO:0010811	positive regulation of cell-substrate adhesion	3	M3XZC9, M1EEM8, M3Y8E0	4	GO:0048565	digestive tract development	3	G9K7F7, G9KM69, M3XM71
4	GO:0097435	supramolecular fiber organization	5	M3Y1H8, M3XPF6, G9KQ88, M1EEM8, M3YNL6	4	GO:0016032	viral process	7	G9KD69, G9KEY7, G9KM69, G9KRJ6, M1EL91, M1EIK8, M3YXC1
4	GO:2001137	positive regulation of endocytic recycling	1	M3YM46	4	GO:0032204	regulation of telomere maintenance	1	G9KHW1
4	GO:0010901	regulation of very-low-density lipoprotein particle remodeling	1	M1EEM8	4	GO:0072006	nephron development	1	G9K4P5
4	GO:0048002	antigen processing and presentation of peptide antigen	3	M3XPF6, G9KSE8, M1EIB0	4	GO:0060968	regulation of gene silencing	1	G9K6L6
4	GO:0030522	intracellular receptor signaling pathway	2	M3YTU8, M3Z1J3	4	GO:0048639	positive regulation of developmental growth	2	M3YYP1, M3XSH8
4	GO:0090066	regulation of anatomical structure size	5	M3Y1H8, M3XPF6, M3Z3L4, M3Y8E0, M1ENH2	4	GO:0046677	response to antibiotic	1	M1EJB2
4	GO:0002687	positive regulation of leukocyte migration	1	A0A075IJR0	4	GO:1900078	positive regulation of cellular response to insulin stimulus	1	M3Y2P9
4	GO:0044723	single-organism carbohydrate metabolic process	6	G9K8V6, M3YHS6, M1EK38, M3Z3A6, M3Y3W8, M3Z0A6	4	GO:0031334	positive regulation of protein complex assembly	2	M1EJB2, G9K6L6
4	GO:1903035	negative regulation of response to wounding	1	M3YT92	4	GO:0051098	regulation of binding	8	G9KP03, M1ESV0, G9KAB5, M3XW49, M3YTM0, M1ESR5, M1EIK8, M3YS36
4	GO:0070849	response to epidermal growth factor	1	M3XND8	4	GO:0016236	macroautophagy	10	M3YEF0, M3XVE0, G9KBE9, G9KGC2, G9KLK2, M3Y0G4, M3XNX1, M3YYP1, M1EL91, M3XY93
4	GO:0008360	regulation of cell shape	3	A0A075IJR0, M3YI26, M3Y8E0	4	GO:0009725	response to hormone	13	M3YMU8, M1ESS9, M1EQH1, G9KVF3, G9KCS4, G9KA78, M1EN30, M1EP52, M3Y2P9, G9KKJ1, G9KM69, M3YTM0, M1EQA6
4	GO:0001942	hair follicle development	1	M3Y6C5	4	GO:0051092	positive regulation of NF-kappaB transcription factor activity	1	M1EQA6
4	GO:0030194	positive regulation of blood coagulation	1	M3YT92	4	GO:0007565	female pregnancy	1	G9KM69
4	GO:0048771	tissue remodeling	1	M3Z3L4	4	GO:0050932	regulation of pigment cell differentiation	1	M1ET56
4	GO:0010886	positive regulation of cholesterol storage	1	M3YM46	4	GO:0050673	epithelial cell proliferation	3	M1EJB2, G9KHN4, M3Y1B5
4	GO:0050776	regulation of immune response	4	G9K635, M1EEM8, M3YTU8, M3YHU6	4	GO:1903531	negative regulation of secretion by cell	3	M3YPW3, G9KL19, G9KJP6
4	GO:0050867	positive regulation of cell activation	3	M1EF36, A0A075IJR0, M3YKY1	4	GO:0023014	signal transduction by protein phosphorylation	16	M3YMU8, M3YRW5, M3YEF0, M3XNP3, G9L1B8, M3XLU6, G9K6L6, M3Y1B5, M3Y0A4, M1EJ79, M3Y1M8, M3Y2P9, M3YHF6, M3XV45, M1EL91, G9KF17
4	GO:1904018	positive regulation of vasculature development	1	M3Z1J3	4	GO:0051282	regulation of sequestering of calcium ion	1	G9KDM0
4	GO:0001547	antral ovarian follicle growth	1	M3YEL6	4	GO:0061037	negative regulation of cartilage development	1	M3XTC2
4	GO:0030278	regulation of ossification	2	M3XVU0, M3YKR0	4	GO:0031324	negative regulation of cellular metabolic process	55	G9KDM0, M3YLM1, M3XNP3, M3Y0A4, M3XUE1, G9KP03, M3Y2I4, M3Y844, G9KM69, M3XX60, M3YWR1, G9K7F7, M3Y7Y1, M1EJB2, G9KVG5, G9KY09, M3XLU6, G9K6L6, M3YET9, M3YYC4, M1ET56, G9KCF6, G9KAB5, G9KKJ1, M3YTM0, G9KKN0, M3XY10, M3XY93, G9KKV5, G9KD69, M3YMU8, M3YRW5, G9KF24, G9KEY7, G9KVF3, G9KZN8, G9KHW1, M3XM71, M3YA03, G9K4X9, M3XYW9, M3XV45, M3YRJ2, M3XT01, M3Z7Z9, G9KKX3, M3YVC9, M3XYH7, M3Y1B5, M1ESR5,…
4	GO:0061077	chaperone-mediated protein folding	1	G9K4Y9	4	GO:0060135	maternal process involved in female pregnancy	1	G9KM69
4	GO:0002434	immune complex clearance	1	A0A075IJR0	4	GO:0043368	positive T cell selection	1	M3YA03
4	GO:0002697	regulation of immune effector process	5	G9K635, A0A075IJR0, M3XPF6, M1EEM8, M3YHU6	4	GO:0007018	microtubule-based movement	4	G9K4X9, M3Z2P1, G9L431, M3Z6N6
4	GO:0002685	regulation of leukocyte migration	1	A0A075IJR0	4	GO:0060021	palate development	2	G9KH44, M3XUE1
4	GO:0030901	midbrain development	2	G9KY18, M3YGS2	4	GO:0001893	maternal placenta development	1	G9KM69
4	GO:0045648	positive regulation of erythrocyte differentiation	2	M3YEL6, G9KIM6	4	GO:0001101	response to acid chemical	6	G9KPN3, M3YTD1, M1EP52, G9KM69, M3YI93, M3YWR1
4	GO:0045185	maintenance of protein location	2	M1EP82, G9K6Z5	4	GO:0014028	notochord formation	1	M3YRJ2
4	GO:0031570	DNA integrity checkpoint	2	G9K511, G9KIM6	4	GO:1903846	positive regulation of cellular response to transforming growth factor beta stimulus	1	M3YTM0
4	GO:0050806	positive regulation of synaptic transmission	2	M3YWK6, M3Y056	4	GO:0010927	cellular component assembly involved in morphogenesis	1	M3YHN4
4	GO:0098813	nuclear chromosome segregation	1	M1EH54	4	GO:1901976	regulation of cell cycle checkpoint	1	M3YXC1
4	GO:0010605	negative regulation of macromolecule metabolic process	15	M3YEL6, M3YK29, M3XVU0, M3Z3A6, M1EEF4, M3YJ21, M3YMW0, M3XRM9, G9K635, G9K511, M3YTU8, G9KN54, G9KIN1, M3XR14, M3Z534	4	GO:0002700	regulation of production of molecular mediator of immune response	1	M3XV45
4	GO:0032101	regulation of response to external stimulus	10	M1EF36, A0A075IJR0, M3XVU0, M3XPF6, M3YT92, M1EEM8, M3YTU8, M3Z3L4, M3Z1J3, M3Y8E0	4	GO:0022603	regulation of anatomical structure morphogenesis	15	M3YRW5, G9KF24, M3XLU6, M3Y1B5, G9K4P5, G9K4X9, M1ESV0, M3XYL0, M3YTM0, G9KM69, M3YYP1, M3XTT9, M3XY10, G9KQ63, M3YS36
4	GO:0031324	negative regulation of cellular metabolic process	17	G9K8G6, M3YEL6, M3YK29, M3XVU0, M3Z3A6, M1EEF4, M3YJ21, M3YLU2, M3YMW0, M3XRM9, G9K635, G9K511, M3YTU8, G9KN54, M3Z1J3, G9KIN1, M3Z534	4	GO:0022037	metencephalon development	1	G9KM69
4	GO:0055114	oxidation-reduction process	8	G9K8V6, M3Y485, M3XNR1, M1EEM8, M3YNL6, M3Z1J3, M3Y3W8, M3YKY1	4	GO:0071211	protein targeting to vacuole involved in autophagy	1	M3YYP1
4	GO:0002757	immune response-activating signal transduction	2	G9K635, M3YTU8	4	GO:0050806	positive regulation of synaptic transmission	2	M3YTD1, M1ESV0
4	GO:0045778	positive regulation of ossification	1	M3YKR0	4	GO:0002702	positive regulation of production of molecular mediator of immune response	1	M3XV45
4	GO:0060322	head development	5	G9K8V6, G9KY18, M3XRZ0, M3XR14, M3YGS2	4	GO:0030534	adult behavior	1	M3YTN7
4	GO:0044248	cellular catabolic process	11	G9K8V6, M1EEM8, M1EK38, M3Y6C5, G9KW91, G9KY07, M3YTU8, G9KWZ0, M1ENL2, M1EJK5, M3YGS2	4	GO:0048871	multicellular organismal homeostasis	2	G9K4X9, G9KZN8
4	GO:0001756	somitogenesis	1	M3Z3L4	4	GO:0007618	mating	1	G9KM69
4	GO:0042246	tissue regeneration	1	M3XZC9	4	GO:0007611	learning or memory	3	M3YTD1, M3Y4P9, M3YAC6
4	GO:0002443	leukocyte mediated immunity	1	M3YHU6	4	GO:0044770	cell cycle phase transition	12	M1EJB2, G9KZN8, M1EJH0, M3YXC1, M1EPN5, G9KGB2, M1EN30, M3YTJ2, G9KCF6, G9KAB5, M3XVS1, M3Y2M0
4	GO:0032892	positive regulation of organic acid transport	1	G9KEW5	4	GO:0006810	transport	70	G9KDM0, M3YDI5, M3YTY3, G9K4I7, M1ES01, M3Y0A4, M3XUE1, M3Y6M9, M3YTD1, M3YSN9, M3XW49, M3Z6N6, G9KP43, G9KM69, G9KG28, G9KQ63, M3Z655, M1EJB2, M3Y7Y1, M3Z2P1, G9KCV6, M3YMX6, M3Y7D8, M3Y9D9, M3XLU6, G9KNG9, M1ET56, G9KV78, M3XWF0, G9KGF0, M3Y6J1, G9KLP3, M3YTM0, G9KJP6, G9L2R1, M1EL91, M3XY10, M3XY93, M3YRW5, M3YMU8, G9KF24, G9KVF3, M3YPW3, M1EIC8, M3YA06, M1EIK8, M1EDA5, M3YCU2, G9KUM0, G9K4X9,…
4	GO:0010632	regulation of epithelial cell migration	2	M3YT92, M1ERW6	4	GO:0060033	anatomical structure regression	1	M3YEV3
4	GO:0048514	blood vessel morphogenesis	5	M3XQJ8, A0A075IJR0, M3YT92, M3Z1J3, M3Y8E0	4	GO:0060592	mammary gland formation	1	M3XUE1
4	GO:0051173	positive regulation of nitrogen compound metabolic process	10	M3Z3H6, M3YEL6, M3XSV4, M3YK29, G9KEW5, G9KQ88, M3YNL6, M3Y6V4, M3XR14, M1ENH2	4	GO:0002833	positive regulation of response to biotic stimulus	2	M3XV45, M3Y8V3
4	GO:0050673	epithelial cell proliferation	6	M3YT92, M1EEM8, M3Y6C5, M3YTU8, M3Z3A6, M3Z534	4	GO:0003012	muscle system process	2	G9KDM0, M3YEV3
4	GO:0002832	negative regulation of response to biotic stimulus	1	M3YTU8	4	GO:0002293	alpha-beta T cell differentiation involved in immune response	1	M3YA03
4	GO:0006793	phosphorus metabolic process	32	G9K8G6, A0A075IJR0, M3XSV4, M3YHS6, M3XM98, M1ERW6, M3YHU6, M3XRZ0, M3YLU2, M3Y8E0, M3YGS2, M3Z3H6, G9K8V6, G9K635, M3XRM9, G9K511, M1EEM8, G9KIM6, M3YT17, M1EE20, M3YEH7, M3Y3W8, M3Z534, G9KAP4, M3Z3A6, M1EEF4, M3Z0A6, M3XPF6, M1EK38, G9KLT8, M3YTU8, M3Y6V4	4	GO:0022409	positive regulation of cell-cell adhesion	6	M1ESV0, M3Y2P9, M1EM48, M3XY10, M3XSH8, M3Y8V3
4	GO:0008104	protein localization	21	G9KYC1, M3YM46, G9KF72, G9KY18, M1EJK5, M3YHU6, M3YG35, G9KMH6, M3Y8E0, M1EP82, M3Y1H8, M3XPF6, G9K6Z5, M1EEM8, G9KRS0, M3YTU8, M3Y6V4, G9KKT5, M3Y4T6, M1EH54, M3Z534	4	GO:0009991	response to extracellular stimulus	5	M1EQH1, M1EN30, G9KCS4, G9KP43, G9KM69
4	GO:0090316	positive regulation of intracellular protein transport	3	M3Y1H8, M1EJK5, M3Z534	4	GO:0009887	animal organ morphogenesis	14	M3YRW5, G9KH44, M3XTC2, M3YA03, G9K4P5, M3YC24, M3XXJ1, M3XUE1, G9KM69, M3YTM0, M3YRJ2, M3XTT9, M3YYP1, M3YWR1
4	GO:0045684	positive regulation of epidermis development	1	M3Z534	4	GO:0045454	cell redox homeostasis	2	M3XT01, M3YWC1
4	GO:0051129	negative regulation of cellular component organization	5	G9K635, M3Y1H8, G9KF72, M1EEM8, M3Z3L4	4	GO:0021670	lateral ventricle development	1	M3Z1W1
4	GO:0030534	adult behavior	1	M3YGS2	4	GO:0010605	negative regulation of macromolecule metabolic process	55	G9KDM0, M3YLM1, M3XNP3, M3Y0A4, M3XUE1, M3YTD1, G9KP03, M3Y2I4, M3Y844, G9KM69, M3YWR1, M1EQH1, G9K7F7, M3Y7Y1, M1EJB2, G9KCV6, G9KVG5, G9KY09, M3XLU6, G9K6L6, M3YET9, M3YYC4, M1ET56, G9KCF6, G9KAB5, G9KKJ1, M3YTM0, G9KKN0, M3XY10, G9KKV5, G9KD69, M3YMU8, M3YRW5, G9KEY7, G9KVF3, G9KZN8, G9KHW1, M3XM71, M3YA03, G9K4X9, M3XYW9, M3XV45, M3YRJ2, M3XT01, M3Z7Z9, G9KKX3, M3YVC9, M3XYH7, M3Y1B5, M1ESR5,…
4	GO:0044802	single-organism membrane organization	7	M1EP82, M1ECY0, M3XPF6, G9KRS0, M3Y6V4, G9KKT5, M3XTD4	4	GO:0022406	membrane docking	2	G9KG28, M3Y346
4	GO:0044281	small molecule metabolic process	23	G9KAP4, M3YHS6, M3XM98, G9KY07, M3Z3A6, M1ENL2, M3XRZ0, M3Z0A6, M3YGS2, M3Z3H6, G9K8V6, M1ESB9, G9K635, M1EK38, M1EEM8, M3YT17, M1EE20, M3Z1J3, M3Y3W8, M3Y6V4, M3YEH7, M3XQN2, M3XM19	4	GO:0002685	regulation of leukocyte migration	1	M3YLY4
4	GO:1903531	negative regulation of secretion by cell	2	M1EEM8, M3Y8E0	4	GO:0021854	hypothalamus development	1	G9KM69
4	GO:0072573	tolerance induction to lipopolysaccharide	1	M3YTU8	4	GO:0035264	multicellular organism growth	3	G9KH44, G9KQQ6, M3XSH8
4	GO:0009895	negative regulation of catabolic process	1	G9K635	4	GO:0010508	positive regulation of autophagy	2	G9KBE9, M3YYP1
4	GO:0006082	organic acid metabolic process	16	M3YHS6, M3XM98, G9KY07, M1ENL2, M3XRZ0, M3Z0A6, G9K8V6, G9K635, M1ESB9, M1EK38, M1EEM8, M3Z1J3, M3YEH7, M3Y3W8, M3XQN2, M3XM19	4	GO:0001558	regulation of cell growth	5	M3YDY5, M1EJB2, M1EQH1, M3YYP1, M3XZZ4
4	GO:0001816	cytokine production	7	G9K635, A0A075IJR0, M1EEM8, M3YTU8, M3YHU6, M3Y6V4, M3Y8E0	4	GO:0002831	regulation of response to biotic stimulus	5	G9KBE9, M3XV45, M3YYP1, M1EL91, M3Y8V3
4	GO:0031016	pancreas development	1	G9KY18	4	GO:0002931	response to ischemia	1	G9KDM0
4	GO:0007586	digestion	1	M1EEM8	4	GO:1903532	positive regulation of secretion by cell	1	M3XV45
4	GO:0016358	dendrite development	2	M3XPF6, M3XRZ0	4	GO:0051298	centrosome duplication	2	M3YE92, G9KE72
4	GO:0002218	activation of innate immune response	2	G9K635, M3YTU8	4	GO:0031647	regulation of protein stability	8	G9KLK2, M3YTJ2, G9KVF3, G9KS87, M1ET56, M1EIK8, M3Y8V3, M3Z7Z9
4	GO:0060324	face development	1	G9K8V6	4	GO:0002905	regulation of mature B cell apoptotic process	1	M3XV45
4	GO:0034101	erythrocyte homeostasis	2	M3YEL6, G9KIM6	4	GO:0048806	genitalia development	1	M3XUE1
4	GO:0051236	establishment of RNA localization	1	G9KVM1	4	GO:0044765	single-organism transport	43	G9KDM0, M3YRW5, G9KF24, M3YPW3, G9KVF3, G9K4I7, M1ES01, M3XUE1, M3Y6M9, G9K4X9, M3YSN9, M3Z6N6, G9KP43, M3XV45, G9KM69, G9KG28, M3YYP1, M3YS36, M3Y346, M3Z655, M3Y7Y1, M3Z2P1, M3Y7D8, M3Y9D9, M3XLU6, M3YLT1, M3XSH8, M1ET56, M3Y1B5, G9KV78, G9KPN3, M1ESV0, M1EMR3, G9KL19, M3Y6J1, M3XTV8, G9KP55, G9KJP6, M3YTM0, G9KP52, M1EL91, M3XY10, M3XW74
4	GO:0042594	response to starvation	1	M3YXA6	4	GO:2000258	negative regulation of protein activation cascade	1	M3YJC7
4	GO:0050805	negative regulation of synaptic transmission	1	M3XPF6	4	GO:0098869	cellular oxidant detoxification	2	G9KWP1, M3XWF0
4	GO:0048588	developmental cell growth	4	M3YWK6, M3Z3L4, M3XRZ0, M3Y8E0	4	GO:0043476	pigment accumulation	1	M3Z6N6
4	GO:0070887	cellular response to chemical stimulus	19	M3YEL6, M3YM46, A0A075IJR0, G9KAP4, G9KEW5, M3YXA6, M3YHU6, M3XLU2, M3XND8, M3Y8E0, G9K635, G9K8V6, M3Y1H8, G9KV30, M1EEM8, M3YTU8, M3Z1J3, M3Y6V4, M3XR14	4	GO:0048608	reproductive structure development	8	M3XXJ1, G9KH44, M1EJB2, M3XUE1, G9KCS4, G9KZN8, M3YHN4, G9KM69
4	GO:0001666	response to hypoxia	2	M3YXA6, M3Z1J3	4	GO:0050867	positive regulation of cell activation	7	M3Y2P9, M3Z6N6, M1EM48, M3XV45, M3XY10, M3XSH8, M3Y8V3
4	GO:0009410	response to xenobiotic stimulus	2	G9K8V6, G9KAP4	4	GO:0009612	response to mechanical stimulus	1	M3YTD1
4	GO:0010883	regulation of lipid storage	1	M3YM46	4	GO:0019538	protein metabolic process	115	G9KDM0, M3YLM1, M3YM68, G9KCS4, G9K3K7, M3YJY8, G9KCC5, M3YTD1, G9KGC2, M3Y3K6, G9KRY8, M3XW49, G9KM69, G9KGS8, M3XVS1, M3Z8R0, M1EJB2, G9KB79, M3YMX6, G9KXK2, M1EGL7, M1ET56, M1EPN5, G9KGB2, M1EEX4, M3YTM0, M3Y219, M3XY10, M3YV85, M3XR35, M3Y8V3, M3YMU8, M3YRW5, G9KK85, G9L1B8, G9KVF3, M3YN63, G9KYT9, M1EIK8, G9KCA5, G9KLK2, M3XYW9, M3Y1M8, G9KWY6, G9KS87, G9KBG7, G9KW80, M3YEF0, M3YXC1, G9KYS4,…
4	GO:0019226	transmission of nerve impulse	1	G9KEW5	4	GO:0010171	body morphogenesis	1	G9KH44
4	GO:0055086	nucleobase-containing small molecule metabolic process	10	M3Z3H6, G9K8V6, M3YHS6, M1EK38, M3YT17, M1EE20, M3Z0A6, M3Y6V4, M3Y3W8, M3YGS2	4	GO:0032102	negative regulation of response to external stimulus	1	M1EN30
4	GO:0008406	gonad development	1	M3YEL6	4	GO:0042440	pigment metabolic process	3	M1ESS9, M1EGL3, M3Y949
4	GO:0001775	cell activation	7	M1EF36, A0A075IJR0, G9KEW5, M3YTU8, G9KIN1, M3YKY1, M3Y8E0	4	GO:0048771	tissue remodeling	1	G9KDM0
4	GO:0010646	regulation of cell communication	22	M3YEL6, A0A075IJR0, M3Y056, G9KEW5, G9KF72, M1ERW6, G9KY18, M3Z3A6, M1EEF4, M3YHU6, M3Y8E0, G9K635, M1EP82, M3YWK6, M3Y1H8, M3XPF6, G9KV30, M1EEM8, G9KIM6, M3YTU8, M3Z1J3, M3Y6V4	4	GO:0003151	outflow tract morphogenesis	1	M3XUE1
4	GO:0060548	negative regulation of cell death	8	M1EP82, A0A075IJR0, G9KF72, M3YT92, M3YTU8, G9KN54, M3Y8E0, M3Z534	4	GO:0060768	regulation of epithelial cell proliferation involved in prostate gland development	1	M1EJB2
4	GO:1901575	organic substance catabolic process	16	G9K8G6, M3YHS6, M3Y6C5, G9KY07, M1ENL2, M1EJK5, M3YHU6, M3Z0A6, M3YGS2, G9K8V6, G9K635, M1EEM8, M1EK38, G9KW91, M3YTU8, G9KWZ0	4	GO:0031099	regeneration	1	G9KM69
4	GO:0016477	cell migration	15	M3XSV4, A0A075IJR0, G9KM90, M1EPE3, M3YT92, M1ERW6, M3Z3A6, M3XRZ0, M3Y8E0, M3YKY1, M1EP82, M3Y1H8, M1EEM8, M3Z3L4, M3XR14	4	GO:0032101	regulation of response to external stimulus	10	G9K4X9, M1EN30, G9KBE9, M3YJC7, M3XV45, M3YLY4, M3YYP1, M1EL91, M3XY10, M3YXC1
4	GO:0044403	symbiosis, encompassing mutualism through parasitism	1	A0A075IJR0	4	GO:0097435	supramolecular fiber organization	11	M1EQH1, M1EJB2, M3Z2P1, M1EQV0, M3XNP3, G9KVF3, M3YTJ2, M3YE92, M3YHN4, M3XY10, M3YWC1
4	GO:0007163	establishment or maintenance of cell polarity	2	M1EP82, M3Y1H8	4	GO:0051171	regulation of nitrogen compound metabolic process	79	M3YLM1, G9KCS4, G9K4I7, G9K3K7, M3XUE1, M3YMB6, G9KP03, M3XY89, M3Y2I4, M3Y844, G9KM69, M3Y2M5, M1ENB8, M3YWR1, M3Y7Y1, G9K7F7, M1EJB2, G9KVG9, M3YK39, G9KB79, G9KVG5, M3XLU6, G9KY09, M1ET52, M3Y4B6, G9K6L6, M3YYC4, M3YET9, M3YGP2, G9K4P5, G9KGB2, G9KCF6, G9KAB5, G9KKJ1, M3YTM0, G9KKN0, M1EJ92, G9K9B3, M3XR35, G9KD69, G9KF24, M1EMK8, G9KVF3, G9KEY7, G9KZN8, M3XZA4, G9KHW1, M3YYH7, M3XM71, M3Y1Z3,…
4	GO:0010506	regulation of autophagy	2	G9KF72, M1EJK5	4	GO:0045087	innate immune response	4	M1ESV0, M3Z8R0, M3Y8V3, M3Z7Z9
4	GO:0002467	germinal center formation	1	M3YTU8	4	GO:0048869	cellular developmental process	60	G9KH44, M3XNP3, G9KCS4, G9KWN7, M3XTC2, M3XUE1, M3Y6M9, M3YTD1, G9KP03, M3Z6N6, G9KM69, M3YWR1, M3YKJ4, M1EQH1, G9K7F7, M3Z2P1, M3YHN4, G9KXK2, M3YYC4, M1ET56, G9K4P5, G9KR39, M3Z8K5, G9KKJ1, G9KLP3, M3YTM0, M3XTT9, M3XY10, M1EL91, M3YRW5, G9KF24, M1EMK8, G9KVF3, G9KZN8, M3XZA4, G9KEY4, M3Z1W1, M3YA03, M3YA46, M1EDA5, G9K4X9, M3YJJ8, M3XV45, M3YYP1, M3YRJ2, M3XM27, M3YS36, M3YEF0, M3Y760, M3YQA7,…
4	GO:0051651	maintenance of location in cell	2	M1EP82, G9K6Z5	4	GO:0090066	regulation of anatomical structure size	4	M3YRW5, G9KVF3, M3XY10, M3YWC1
4	GO:0050777	negative regulation of immune response	3	G9K635, M1EEM8, M3YTU8	4	GO:0007420	brain development	13	M3Z2P1, G9L1B8, G9KVF3, M3XM71, M3Z1W1, M3XYH7, M1ET56, M3YI93, M3XUE1, M1EK49, G9KKJ1, G9KM69, G9KS82
4	GO:0007423	sensory organ development	5	G9K8G6, G9K8V6, M3XZC9, M1EPE3, M3YHU1	4	GO:0030968	endoplasmic reticulum unfolded protein response	1	M1EIK8
4	GO:0071772	response to BMP	2	G9KV30, M3XLU2	4	GO:0070482	response to oxygen levels	3	G9KDM0, M3Z8K5, G9K6L6
4	GO:0006979	response to oxidative stress	4	M3YEL6, M3XNR1, M3YTU8, M3YHU6	4	GO:0010647	positive regulation of cell communication	23	M3YRW5, G9L1B8, G9KCV6, G9K6L6, M3Y1B5, M1ESR5, M3YXC1, G9KYS4, G9KV78, G9KPN3, M3YTD1, M3YMB6, M1ESV0, G9KCF6, M3Y2P9, M3YHF6, M3XV45, M3YTM0, M3YRJ2, M1EL91, M3XY10, M1EQA6, G9KIT4
4	GO:0034377	plasma lipoprotein particle assembly	3	M3XPF6, M1EEM8, M3Y6V4	4	GO:0032535	regulation of cellular component size	4	M3YRW5, G9KVF3, M3XY10, M3YWC1
4	GO:0048638	regulation of developmental growth	4	M3YWK6, M3Z3L4, M3Y8E0, M3XR14	4	GO:0042180	cellular ketone metabolic process	1	M3Y7D8
4	GO:0003151	outflow tract morphogenesis	1	M3Z3L4	4	GO:2000146	negative regulation of cell motility	1	M3YRW5
4	GO:1903036	positive regulation of response to wounding	2	M3Y1H8, M3YT92	4	GO:1900076	regulation of cellular response to insulin stimulus	2	G9KVF3, M3Y2P9
4	GO:1901576	organic substance biosynthetic process	39	G9K8G6, A0A075IJR0, M3YK29, M3XSV4, M3YHS6, M3YJ21, M3YHU6, M3Z3H6, G9K8V6, M1EP82, G9K635, G9K511, G9KQ88, M1EEM8, G9KIM6, M3YNL6, M1EE20, M3Z1J3, M3Y3W8, M3XR69, M3YEL6, M3Y0Q0, M1ENL2, M3XLU2, M3Z0A6, M3XND8, M1ENH2, M3XPF6, G9KV30, G9KKR7, M1EK38, G9KLT8, M3YTU8, M3YW88, M3Y6V4, G9KHT7, G9KIN1, M3XR14, M3XM19	4	GO:0022607	cellular component assembly	42	G9KDM0, M3YRW5, G9KF24, M3XNP3, G9KVF3, G9KHW1, G9K3K7, M3XNX1, M1EIK8, M3XVE0, M3YTD1, G9KGC2, M3YTJ2, G9KP03, G9KLK2, M3Y949, G9K3V5, M3YJJ8, M3XV45, G9KM69, M3YS36, G9L0Z2, M1EJB2, M3YEF0, G9K7F7, M3Z2P1, G9KB79, G9KD99, M3YHN4, M3Y4B6, G9KE72, G9K6L6, M3YET9, M1ET56, M1ESV0, G9KCF6, M3YE92, M3YRS9, M3XY10, M3Y1R4, M3XN18, M3YMI1
4	GO:0071674	mononuclear cell migration	1	A0A075IJR0	4	GO:0016445	somatic diversification of immunoglobulins	1	M3Y8V3
4	GO:0051270	regulation of cellular component movement	8	M3XSV4, A0A075IJR0, M3Y1H8, M3YT92, M1ERW6, M3Z3A6, M3Z3L4, M3Y8E0	4	GO:0001942	hair follicle development	1	M3XTT9
4	GO:1902589	single-organism organelle organization	15	M3YM46, G9KF72, M3Y6C5, M3YKR0, M1EJK5, M1EMN5, M3YZL1, M3YWK6, M3Y1H8, M3XPF6, G9KQ88, M1EEM8, G9KRS0, M3YNL6, M1EH54	4	GO:0035966	response to topologically incorrect protein	6	M3YMU8, G9K4X9, G9KLK2, M3Y0A4, M1EIK8, M3Y8V3
4	GO:0051130	positive regulation of cellular component organization	12	M3YM46, A0A075IJR0, M3XVU0, M1EPE3, M1EJK5, M3Y8E0, M1EF36, M3YWK6, M3XPF6, M1EEM8, G9KKT5, M1EH54	4	GO:0045787	positive regulation of cell cycle	6	M3XUE1, G9KAB5, M3Y2P9, M3XV45, M3XN18, M3YXC1
4	GO:0031099	regeneration	2	M3XZC9, M1EEM8	4	GO:0051602	response to electrical stimulus	1	G9KF24
4	GO:0007281	germ cell development	1	M3YEL6	4	GO:0072338	cellular lactam metabolic process	1	M3YQE7
4	GO:0008217	regulation of blood pressure	1	G9KEW5	4	GO:0002757	immune response-activating signal transduction	7	M1EMK8, G9KH44, M1EKR2, M1ESV0, G9KGF0, M1ES01, M3Y8V3
4	GO:0008340	determination of adult lifespan	1	M3XPF6	4	GO:0003206	cardiac chamber morphogenesis	4	M3XXJ1, M3XUE1, G9KM69, M3YA03
4	GO:0034381	plasma lipoprotein particle clearance	2	M3YM46, M1EEM8	4	GO:0051961	negative regulation of nervous system development	2	M3Z2P1, G9KP03
4	GO:0010941	regulation of cell death	16	M3YEL6, A0A075IJR0, G9KF72, M3YT92, M3Z3A6, M3YHU6, M3Y8E0, M3XQJ8, M1EP82, G9K8V6, M1EFR8, G9K4Y9, M3YTU8, G9KN54, M3Z1J3, M3Z534	4	GO:0002294	CD4-positive, alpha-beta T cell differentiation involved in immune response	1	M3YA03
4	GO:0022412	cellular process involved in reproduction in multicellular organism	1	M3YEL6	4	GO:0007568	aging	3	M3XUE1, M3XV45, G9KM69
4	GO:0051983	regulation of chromosome segregation	1	M1EH54	4	GO:0021766	hippocampus development	2	G9KVF3, G9KM69
4	GO:0031348	negative regulation of defense response	4	G9K635, M1EEM8, M3YTU8, M3Z1J3	4	GO:0031323	regulation of cellular metabolic process	114	G9KDM0, M3YLM1, G9KCS4, G9K3K7, G9KGC2, M3XY89, M3Y2I4, M3XW49, M3Y844, G9KM69, M1ENB8, M3XX60, M3YWR1, M3XVS1, G9KVG9, M1EJB2, M3YK39, G9KB79, G9KVG5, M1ET52, M1ET56, G9KGB2, G9KKJ1, M1EEX4, M3YTM0, M1EJ92, M3XY10, M3XY93, M3XR35, M3Y8V3, M3YMU8, M3YRW5, M1EMK8, G9L1B8, G9KVF3, G9KZN8, M3XZA4, M3XM71, M1EIK8, G9KCA5, M3XYW9, M3YTJ2, M3Y1M8, M3Y3I1, G9KS87, M3YEF0, G9KKX3, M3XYH7, M3YXC1, M3YEV3,…
4	GO:0060900	embryonic camera-type eye formation	1	G9K8V6	4	GO:0031325	positive regulation of cellular metabolic process	54	G9KCS4, G9K4I7, G9K3K7, M3XUE1, G9KGC2, M3XY89, M3XW49, G9KM69, M3Y2M5, M1ENB8, M3XVS1, G9K7F7, M3Y7Y1, M1EJB2, G9KCV6, G9KB79, M3XLU6, G9K6L6, M3YYC4, G9KGB2, M3YTM0, M1EL91, G9K9B3, M3Y8V3, G9KD69, M1EMK8, G9L1B8, G9KEY7, M3XZA4, G9KHW1, M3XM71, M3YA03, M1EIK8, G9K4X9, M3YTN7, G9KS87, M3XV45, M3YHF6, M3YYP1, M3YS36, G9KA78, G9KD51, M3XYH7, M3Y1B5, M1ESR5, M3YXC1, M3XXJ1, M3YEV3, M1ESV0, M3Y2P9,…
4	GO:0008219	cell death	18	M3YEL6, A0A075IJR0, G9KEW5, G9KF72, M3YT92, M3Z3A6, M3YHU6, M3Z0A6, M3Y8E0, M3XQJ8, G9K8V6, M1EP82, M1EFR8, G9K4Y9, M3YTU8, G9KN54, M3Z1J3, M3Z534	4	GO:0045807	positive regulation of endocytosis	2	M1ESV0, M3YTM0
4	GO:0048144	fibroblast proliferation	1	M3Y8E0	4	GO:0007166	cell surface receptor signaling pathway	46	G9KDM0, M3YRW5, G9KH44, M1EMK8, G9L1B8, M3YPW3, G9KVF3, M3XM71, G9KWN7, M3Z1W1, M1ES01, M3XTC2, M3YC24, G9K4X9, M3YTD1, M3YMB6, G9KP03, M3YHF6, M3XV45, M3XV44, M3YYP1, M3YRJ2, M3XM27, M3XN49, M3YS36, M3YUX3, M1EJB2, M3YHN4, M3XLU6, M1ET56, M3Y1B5, M3XXJ1, M3YEV3, M1EKR2, M3Z8K5, M3Y2P9, G9KL19, G9KGF0, G9KKJ1, M3YTM0, M3XTT9, M1EL91, M3XY10, G9KF17, G9KKV5, G9K9B3
4	GO:0090004	positive regulation of establishment of protein localization to plasma membrane	1	G9KKT5	4	GO:0006081	cellular aldehyde metabolic process	1	M3YWQ9
4	GO:0010647	positive regulation of cell communication	13	A0A075IJR0, M3Y056, G9KEW5, M1ERW6, G9KY18, M3Z3A6, M3YHU6, M1EP82, M3YWK6, M3Y1H8, M1EEM8, G9KIM6, M3Z1J3	4	GO:0007163	establishment or maintenance of cell polarity	4	M3YRW5, M3XYL0, G9KCV2, M3YRJ2
4	GO:0045682	regulation of epidermis development	1	M3Z534	4	GO:0002292	T cell differentiation involved in immune response	2	G9KVF3, M3YA03
4	GO:0071216	cellular response to biotic stimulus	3	A0A075IJR0, M3YTU8, M3Y6V4	4	GO:0050790	regulation of catalytic activity	45	G9KDM0, M3YMU8, M3YRW5, M3YM68, G9KF24, G9L1B8, G9KVF3, G9KHW1, M3YBK3, M3Y0A4, G9K4X9, M3YEB9, M3YSN9, M3YTN7, M3XV45, M3YRJ2, M1EEY8, M1ENB8, M3XX60, M3Z216, M3XT01, G9KK87, M3XVS1, M1EJB2, M3XLU6, G9K6L6, M1EGL7, M3YYC4, M1ET56, M3Y1B5, M3YWC1, M3XWF0, M1EJ79, M3XQF0, M3YZW8, G9KGF0, M3XYL0, G9KLP3, M1EEX4, M1ETA0, M3YAC6, M3XY93, M3XN18, G9KKV5, M3Y8V3
4	GO:0050921	positive regulation of chemotaxis	2	A0A075IJR0, M3Y8E0	4	GO:0060324	face development	2	G9KH44, M3YC24
4	GO:0044778	meiotic DNA integrity checkpoint	1	G9K511	4	GO:0032892	positive regulation of organic acid transport	1	M3XV45
4	GO:0021756	striatum development	1	G9K8V6	4	GO:0001541	ovarian follicle development	1	G9KZN8
4	GO:0090068	positive regulation of cell cycle process	2	G9KIM6, M1EH54	4	GO:0006793	phosphorus metabolic process	62	M3XNP3, M3YLY4, M3XTC2, M3Y0A4, M3Y6M9, M3YMB6, M3YSN9, M1EK49, M3XW49, M3XX60, M3Y2M0, M3Z655, M3XVS1, M1EJB2, M3Y7D8, M3XLU6, M1ECD3, M1EP13, G9K6L6, M1EGL7, M1ET56, G9KGF0, M1EEX4, M3YTM0, M1ETA0, M3Y219, M3XY10, M1EL91, M3XY93, M3YV85, G9KFT7, M3YRW5, M3YMU8, G9KF24, G9L1B8, G9KVF3, M3YQH7, G9K4X9, M3Y1M8, G9KS87, M3XV45, M3YHF6, G9K5Z0, M3YS36, M3XT01, M3Z7Z9, M3YEF0, M1EJH0, M3Y1B5, M3XSH8,…
4	GO:0006629	lipid metabolic process	8	G9K8G6, G9K8V6, M3XPF6, M1EEM8, M3YT92, M3Z1J3, M3Y6V4, M3XQN2	4	GO:0007585	respiratory gaseous exchange	1	M3YC24
4	GO:0034085	establishment of sister chromatid cohesion	1	M1EH54	4	GO:0050818	regulation of coagulation	1	M3XY10
4	GO:0006996	organelle organization	28	M3YM46, A0A075IJR0, M3Y6C5, M1EJK5, G9KCY1, M3YZL1, M1EP82, G9K4R6, G9KQ88, G9KIM6, M1EEM8, G9KRS0, M3YNL6, G9KVY1, M3Z534, G9L0Z3, G9KF72, G9KY07, M3YKR0, M3YG35, M1EMN5, M3YWK6, M3XPF6, M3Y1H8, M3XX31, M3Y6V4, G9KIN1, M1EH54	4	GO:0097190	apoptotic signaling pathway	13	G9KDM0, M3YRW5, G9L1B8, M3XLU6, M3YYC4, M1ESR5, M1EQV0, G9K4X9, G9KCF6, M3XV45, M1EL91, M3XT01, G9KKV5
4	GO:0051607	defense response to virus	3	M3XPF6, A3FBE9, G9KHT7	4	GO:1904018	positive regulation of vasculature development	1	G9K4X9
4	GO:0001817	regulation of cytokine production	6	G9K635, A0A075IJR0, M1EEM8, M3YTU8, M3YHU6, M3Y8E0	4	GO:0009409	response to cold	1	M3Y8V3
4	GO:0071774	response to fibroblast growth factor	1	A0A075IJR0	4	GO:0071495	cellular response to endogenous stimulus	27	M3YMU8, M1ESS9, G9KVF3, G9KCS4, M3YMB6, M3YTD1, G9KP03, G9KM69, M3YRJ2, M3YYP1, M3XM27, M1EQH1, G9KA78, M3XLU6, M1ESR5, M3YI93, M1EN30, G9KPN3, M3YEV3, M3Z8K5, M1EP52, M3Y2P9, G9KKJ1, M3YTM0, M3XY10, M1EQA6, M3XR35
4	GO:0032103	positive regulation of response to external stimulus	4	M1EF36, A0A075IJR0, M3YT92, M3Y8E0	4	GO:0043414	macromolecule methylation	7	G9KCC5, M3XT62, M3YVC9, G9KAB5, G9KRY8, M1EPX8, M3YCU5
4	GO:1904377	positive regulation of protein localization to cell periphery	1	G9KKT5	4	GO:0051302	regulation of cell division	1	M3XN18
4	GO:0043502	regulation of muscle adaptation	1	G9KEW5	4	GO:0010506	regulation of autophagy	7	G9KGC2, G9KBE9, G9KLK2, M3Y0G4, M3YYP1, M3XY93, M3XR35
4	GO:0042493	response to drug	1	M3XPF6	4	GO:0071214	cellular response to abiotic stimulus	3	G9KF24, M1EQV0, M3Y9D9
4	GO:0046907	intracellular transport	14	M3YM46, G9KF72, G9KY18, M1EJK5, M1EIB0, M3YWK6, M3XPF6, M3Y1H8, G9K6Z5, G9KRS0, M3YEH7, M3Y6V4, M3Y4T6, M3Z534	4	GO:0034369	plasma lipoprotein particle remodeling	1	M3YLY4
4	GO:0060354	negative regulation of cell adhesion molecule production	1	M1EEM8	4	GO:0060512	prostate gland morphogenesis	1	G9KM69
4	GO:0006928	movement of cell or subcellular component	15	M3XSV4, A0A075IJR0, G9KM90, M1EPE3, M3YT92, M1ERW6, M3Z3A6, M3XRZ0, M3Y8E0, M3YKY1, M1EP82, M3Y1H8, M1EEM8, M3Z3L4, M3XR14	4	GO:0048732	gland development	5	M3YRW5, M1EJB2, M3XUE1, G9KM69, M3Y1B5
4	GO:0007093	mitotic cell cycle checkpoint	2	G9K511, G9KIM6	4	GO:0048736	appendage development	2	M3XUE1, M1ET56
4	GO:0009791	post-embryonic development	1	M3Z3L4	4	GO:0071804	cellular potassium ion transport	2	M3Y7Y1, M3Y9D9
4	GO:0030195	negative regulation of blood coagulation	1	M3YT92	4	GO:1901576	organic substance biosynthetic process	113	M3YLM1, M3YM68, G9KCS4, G9K3K7, M3YJY8, M3XY89, M3YTL6, M3Y3K6, M1EK49, M3Y2I4, M3Y844, G9KM69, M3XTW9, M1ENB8, M3YWR1, M3Z655, M3Z8R0, M1EJB2, G9KB79, G9KVG5, M3Y7D8, M1ET52, G9KXK2, M1EPN5, G9KGB2, G9KKJ1, M3YTM0, M1EJ92, M3XR35, M1EMK8, G9KK85, G9KVF3, M3YN63, G9KZN8, M3XZA4, M3XM71, G9KYT9, G9KCA5, M3YTJ2, M3Y3I1, M3Y949, G9KS87, G9KBG7, G9KKX3, M3XYH7, M3YQE7, M3YXC1, G9KYS4, M3YEV3, M1EN30,…
4	GO:0002698	negative regulation of immune effector process	2	G9K635, M1EEM8	4	GO:0050776	regulation of immune response	9	G9KH44, M1EMK8, M1EKR2, M1ESV0, G9KGF0, M3YJC7, M3XV45, M1ES01, M3Y8V3
4	GO:0008344	adult locomotory behavior	1	M3YGS2	4	GO:0002699	positive regulation of immune effector process	2	M3XV45, M3Y8V3
4	GO:0032370	positive regulation of lipid transport	2	G9KEW5, M3Y6V4	4	GO:0045786	negative regulation of cell cycle	13	M3YRW5, M1EJB2, M1EQH1, G9KZN8, G9KE72, M3YXC1, G9KGB2, G9KUM0, M1EN30, M3YTJ2, G9KCF6, M3XV45, M3Y2M0
4	GO:0048857	neural nucleus development	2	G9K8V6, M3YGS2	4	GO:0002687	positive regulation of leukocyte migration	1	M3YLY4
4	GO:0097529	myeloid leukocyte migration	1	A0A075IJR0	4	GO:0045778	positive regulation of ossification	1	M3YEV3
4	GO:0048869	cellular developmental process	32	M3YM46, A0A075IJR0, M3XSV4, M3YK29, M1EPE3, M3XNR1, M3YI26, M1ERW6, M3YZF5, M3XRZ0, M3Y8E0, M3YGS2, M3YZL1, G9KQ88, M1EEM8, G9KIM6, M3Z3L4, M3Z534, M3YEL6, G9L0Z3, M3XYD6, M3Z3A6, M3YKR0, M1EMN5, M3YG35, M1ENH2, G9KVM1, M3YWK6, M3XPF6, M3Y1H8, G9K4Y9, M3XR14	4	GO:0043170	macromolecule metabolic process	170	G9KDM0, M3YLM1, M3YM68, G9KCS4, G9K3K7, M3YJY8, G9KCC5, G9KGC2, M3YTD1, M3XY89, M3Y3K6, M3YTL6, G9KRY8, M3XW49, M3Y2I4, M3Y844, G9KM69, M3XTW9, M1ENB8, G9KGS8, M3YWR1, M3XVS1, M3Z8R0, G9L0Z2, G9KVG9, M1EJB2, M1EQH1, M3YK39, G9KB79, G9KVG5, M3YMX6, M1ET52, G9KXK2, M1EGL7, M1ET56, M1EPN5, G9KGB2, G9KKJ1, M1EEX4, M3YTM0, M3Y219, M1EJ92, M3XY10, M3YV85, M3XR35, M3Y8V3, M3YRW5, M3YMU8, M1EMK8, G9KK85,…
4	GO:0048729	tissue morphogenesis	4	G9K8V6, M3Y6C5, G9KY18, M3Z3L4	4	GO:1902883	negative regulation of response to oxidative stress	3	G9KDM0, G9K4X9, M3XLU6
4	GO:0016337	single organismal cell-cell adhesion	7	M1EF36, M1EP82, A0A075IJR0, G9KVH7, M1EEM8, M3YI26, M3YKY1	4	GO:0000710	meiotic mismatch repair	1	M3YBC5
4	GO:0009636	response to toxic substance	2	M3XNR1, M3YGS2	4	GO:0042127	regulation of cell proliferation	21	M3YRW5, M1EJB2, G9L1B8, G9KVF3, M1EM48, M3XSH8, M3Y1B5, M1ET56, M3YF22, M1EN30, M3XUE1, G9KCF6, G9KP03, M3Y2P9, G9KJR9, G9KKJ1, M3XV45, G9KM69, G9KHN4, M3YKJ4, M3XVS1
4	GO:0044093	positive regulation of molecular function	11	M3XQJ8, G9K635, A0A075IJR0, M3XPF6, G9K4Y9, M1EEM8, M3YT92, M3Z3A6, M3YHU6, M3Y8E0, M1EH54	4	GO:0007050	cell cycle arrest	3	M1EJB2, M1EQH1, M3XV45
4	GO:0060760	positive regulation of response to cytokine stimulus	1	M3YHU6	4	GO:0009895	negative regulation of catabolic process	2	M3YTD1, G9KEY7
4	GO:0043933	macromolecular complex subunit organization	14	M3YM46, G9KEW5, M3YHU6, G9KCY1, M3Y8E0, G9K635, M3YWK6, M3Y1H8, M3XPF6, G9KQ88, M1EEM8, M3YNL6, M3Y6V4, G9KIN1	4	GO:0042026	protein refolding	1	M3Y8V3
4	GO:0001558	regulation of cell growth	5	M3YWK6, M3Z3A6, M3Z3L4, M3Y8E0, M3Z534	4	GO:0060548	negative regulation of cell death	21	G9KDM0, M3YMU8, M1EJB2, G9KZN8, G9KVG5, M3XSW1, M3XLU6, M3XM71, M3YYC4, M1ET56, M3XSH8, M3Y0A4, G9K4X9, M1EQV0, M1EN30, M3XUE1, M3XV45, M3YTM0, M1EL91, G9KKV5, M3Y8V3
4	GO:0002696	positive regulation of leukocyte activation	3	M1EF36, A0A075IJR0, M3YKY1	4	GO:0007098	centrosome cycle	2	M3YE92, G9KE72
4	GO:0007267	cell-cell signaling	7	M3YEL6, M3YWK6, M3Y1H8, M3XPF6, M3Y056, G9KRS0, G9KY18	4	GO:1901615	organic hydroxy compound metabolic process	7	M3YTD1, M3YTN7, G9KM69, G9L0D3, G9K5Z0, M3YQQ4, M3YQE7
4	GO:0008285	negative regulation of cell proliferation	5	M3YT92, M3Y6C5, M3Z3A6, M3YTU8, M3Z534	4	GO:0051271	negative regulation of cellular component movement	2	M3YRW5, M1EJB2
4	GO:0034405	response to fluid shear stress	2	G9KEW5, M3Y6V4	4	GO:0051701	interaction with host	2	G9KM69, M1EIK8
4	GO:0006935	chemotaxis	4	A0A075IJR0, M1EEM8, M3Z3L4, M3Y8E0	4	GO:0002263	cell activation involved in immune response	3	G9KVF3, M3YA03, M3Y8V3
4	GO:0048534	hematopoietic or lymphoid organ development	4	M3YEL6, M3YK29, G9KIM6, M3YZF5	4	GO:0032231	regulation of actin filament bundle assembly	1	G9KVF3
4	GO:0051092	positive regulation of NF-kappaB transcription factor activity	3	G9K635, M3YHU6, M3YK34	4	GO:0001832	blastocyst growth	1	G9KZN8
4	GO:0009725	response to hormone	3	A0A075IJR0, M3Y1H8, M3Z3A6	4	GO:0010811	positive regulation of cell-substrate adhesion	2	G9KVF3, M3XY10
4	GO:0048871	multicellular organismal homeostasis	3	G9K8G6, G9KEW5, M3Z534	4	GO:0097194	execution phase of apoptosis	1	G9KKV5
4	GO:0021543	pallium development	1	M3XR14	4	GO:0045833	negative regulation of lipid metabolic process	1	M3XY93
4	GO:0022409	positive regulation of cell-cell adhesion	4	M1EF36, A0A075IJR0, M3YI26, M3YKY1	4	GO:0014009	glial cell proliferation	1	G9KP03
4	GO:0010633	negative regulation of epithelial cell migration	1	M3YT92	4	GO:0042592	homeostatic process	24	G9KDM0, M3YRW5, G9KZN8, G9KHW1, G9K4I7, M1EM48, G9KEY4, G9KRJ6, M3YA03, M1EIK8, G9K4X9, M1EK49, M3XV45, G9KP43, M3XT01, M1EQH1, G9KVG5, G9KE72, M3XSH8, M3YWC1, M3YEV3, G9KKJ1, M3XY10, M3YMI1
4	GO:0032940	secretion by cell	10	M1EP82, M3YWK6, M3XPF6, M1EEM8, G9KRS0, G9KY18, M3YHU6, G9KVY1, M3Y6V4, M3Y8E0	4	GO:0050777	negative regulation of immune response	1	M3YJC7
4	GO:0042197	halogenated hydrocarbon metabolic process	2	G9K8V6, G9KAP4	4	GO:0070887	cellular response to chemical stimulus	50	G9KDM0, G9KH44, G9KCS4, G9K4I7, M3YLY4, M1ES01, M3YTD1, M3YMB6, G9KP03, G9KM69, M3YWR1, M1EJB2, M1EQH1, G9KD79, M3XLU6, G9K6L6, M1ET56, M3XWF0, M3Z8K5, M1EP52, G9KKJ1, M3YTM0, M1EL91, M3XY10, G9KKV5, M3XR35, M3YMU8, M1ESS9, G9KVF3, M3Z1W1, M1EIK8, G9K4X9, G9KLK2, M3Y949, M3XV45, M3YRJ2, M3YYP1, M3XM27, M3Z7Z9, G9KA78, M3Y1B5, M3YI93, M3YQE7, M3YEV3, G9KPN3, M1EN30, M1ESV0, M3Y2P9, M1EQA6, G9KF17
4	GO:0006486	protein glycosylation	2	M3YW88, M3XR69	4	GO:0070988	demethylation	1	G9L0D3
4	GO:0007507	heart development	2	M3Z3L4, M1EIB0	4	GO:0009791	post-embryonic development	3	G9KH44, M3XTC2, M1ET56
4	GO:0032878	regulation of establishment or maintenance of cell polarity	1	M3Y1H8	4	GO:0051304	chromosome separation	1	M3YTJ2
4	GO:2000146	negative regulation of cell motility	5	A0A075IJR0, M3XSV4, M3Y1H8, M3YT92, M3Z3A6	4	GO:0050820	positive regulation of coagulation	1	M3XY10
4	GO:0030595	leukocyte chemotaxis	1	A0A075IJR0	4	GO:0051781	positive regulation of cell division	1	M3XN18
4	GO:0031325	positive regulation of cellular metabolic process	20	M3YEL6, A0A075IJR0, M3XSV4, M3YK29, G9KEW5, M1ERW6, M3Z3A6, M3YHU6, M3Y8E0, M1ENH2, M3XQJ8, M3Z3H6, G9K4Y9, G9KQ88, M1EEM8, G9KIM6, M3YNL6, M3YTU8, M3Y6V4, M3XR14	4	GO:0010604	positive regulation of macromolecule metabolic process	55	G9KCS4, G9K4I7, G9K3K7, M3XUE1, G9KGC2, M3XY89, M3XW49, G9KM69, M3Y2M5, M1ENB8, M3XVS1, M1EJB2, G9K7F7, M3Y7Y1, G9KCV6, G9KB79, M3YMX6, M3XLU6, G9K6L6, M3YYC4, G9KGB2, M3YTM0, M1EL91, G9K9B3, M3Y8V3, G9KD69, M1EMK8, G9L1B8, G9KEY7, M3XZA4, G9KHW1, M3XM71, M3YA03, M1EIK8, G9K4X9, M3YTN7, G9KS87, M3XV45, M3YHF6, M3YYP1, M3YS36, G9KA78, G9KD51, M3XYH7, M3Y1B5, M1ESR5, M3YXC1, M3XXJ1, M3YEV3, M1ESV0,…
4	GO:0009994	oocyte differentiation	1	M3YEL6	4	GO:0002285	lymphocyte activation involved in immune response	3	G9KVF3, M3YA03, M3Y8V3
4	GO:0046483	heterocycle metabolic process	42	M3YK29, M3XSV4, M3YHS6, M3XM98, M1ERE3, M3YJ21, M3YHU6, M3Z6J9, M3YGS2, M3Z3H6, G9KV89, G9K8V6, M1ESB9, G9K635, G9K511, G9KQ88, M3YNL6, M3YT17, M1EE20, M3Z1J3, M3Y3W8, M3YFJ7, M3YEL6, G9KAP4, M3Y485, M3XLU2, M3Z0A6, M1ENH2, M3XPF6, G9KV30, G9KKR7, M1EM79, M1EK38, G9KLT8, M3YTU8, G9KHT7, M3Y6V4, G9KIN1, M1EH54, M3Z3U9, M3XR14, M3XM19	4	GO:0010507	negative regulation of autophagy	4	G9KGC2, G9KLK2, M3Y0G4, M3XY93
4	GO:0002645	positive regulation of tolerance induction	1	G9K635	4	GO:0006520	cellular amino acid metabolic process	17	G9KK85, M3XLU6, G9KXK2, M3Y7F7, M1ECD3, M1EGL7, M3YQH7, M1EJ79, M1EK49, M3YHF6, M3XV45, M3Y219, M1ETA0, G9KF17, M3XQ78, M3YV85, M3YS36
4	GO:0080090	regulation of primary metabolic process	41	G9K8G6, A0A075IJR0, M3XSV4, M3YK29, M3XM98, M1ERW6, M3YHU6, M3YJ21, M3Z6J9, M3Y8E0, M3YMW0, M3Z3H6, G9K635, M3XRM9, G9K511, G9KQ88, M1EEM8, G9KIM6, M3YNL6, M3Z1J3, M3Z534, M3YEL6, M3XVU0, G9KF72, M3Z3A6, M1EEF4, M3XLU2, M3XND8, M1ENH2, M3XQJ8, M3XPF6, G9KV30, G9K4Y9, G9KKR7, M1EK38, G9KLT8, M3YTU8, G9KN54, M3Y6V4, G9KIN1, M3XR14	4	GO:0045184	establishment of protein localization	39	M3YRW5, M3YMU8, G9KDM0, G9KF24, G9KH44, M3YPW3, G9K4I7, M3YA06, M1EIK8, M3Y0A4, M1EDA5, M3YCU2, G9KUM0, G9K4X9, M3Z6N6, G9KP43, M3XV45, M3YYP1, G9KG28, G9KQ63, M3Y7Y1, M3Z2P1, G9KCV6, M3YMX6, M3XLU6, M3XSH8, M1ET56, M1EHX9, G9KV78, M1ESV0, M1EMR3, G9KL19, G9KJR9, G9KLP3, G9KJP6, M3XTV8, M3YTM0, M3XY10, M3XW74
4	GO:0043207	response to external biotic stimulus	8	M1EF36, G9K635, A0A075IJR0, M3XPF6, M3YTU8, M3XRZ0, M3Y6V4, G9KHT7	4	GO:0007272	ensheathment of neurons	2	G9KVF3, G9KM69
4	GO:0080135	regulation of cellular response to stress	2	G9KIM6, M3YHU6	4	GO:0009967	positive regulation of signal transduction	23	M3YRW5, G9L1B8, G9KCV6, G9K6L6, M3Y1B5, M1ESR5, M3YXC1, G9KYS4, G9KV78, G9KPN3, M3YMB6, M3YTD1, G9KCF6, M1ESV0, M3Y2P9, M3YHF6, M3XV45, M3YTM0, M3YRJ2, M1EL91, M3XY10, M1EQA6, G9KIT4
4	GO:0021700	developmental maturation	3	M3YEL6, M3YWK6, M3YG35	4	GO:0008219	cell death	37	G9KDM0, M3YMU8, M3YRW5, G9L1B8, G9KZN8, G9KCS4, M3XM71, M1ES01, M3Y0A4, M3XUE1, G9K4X9, M3YTD1, G9KP03, M3Y409, M3XV45, G9KM69, M3XT01, M3YWR1, M3Z7Z9, M1EJB2, G9KVG5, M3XSW1, M3XLU6, M3YYC4, M1ET56, M3Y1B5, M3XSH8, M1ESR5, G9K4S6, G9KR39, M1EQV0, M1EN30, G9KCF6, M3YTM0, M1EL91, M3Y8V3, G9KKV5
4	GO:0014741	negative regulation of muscle hypertrophy	1	G9KEW5	4	GO:0021987	cerebral cortex development	3	G9KVF3, G9KM69, G9KS82
4	GO:0051186	cofactor metabolic process	6	M3Z3H6, M1ESB9, G9K8V6, M3YHS6, M1EK38, M3Z0A6	4	GO:0060711	labyrinthine layer development	2	G9KCS4, G9KM69
4	GO:0051590	positive regulation of neurotransmitter transport	1	M3YWK6	4	GO:0003279	cardiac septum development	3	M3XXJ1, M3XUE1, M3YA03
4	GO:0030902	hindbrain development	1	G9KY18	4	GO:0050920	regulation of chemotaxis	2	G9K4X9, M3YLY4
4	GO:2000347	positive regulation of hepatocyte proliferation	1	M3YTU8	4	GO:0030901	midbrain development	2	M1EK49, M3XYH7
4	GO:0010033	response to organic substance	20	M3YM46, M3YEL6, A0A075IJR0, G9KEW5, G9KM90, M3YXA6, M3Z3A6, M3YHU6, M3XLU2, M3Y8E0, M3XND8, G9K635, M3Y1H8, G9KV30, G9K4Y9, M1EEM8, M3YTU8, M3Z1J3, M3Y6V4, M3XR14	4	GO:1902115	regulation of organelle assembly	3	G9KGC2, G9KLK2, M3YMI1
4	GO:0006810	transport	36	M3YM46, A0A075IJR0, G9KVH7, M3Y056, G9KEW5, M1EPE3, G9KY18, M1EJK5, M3YHU6, M3XRZ0, G9KMH6, M3Y8E0, M1EP82, G9K6Z5, M1EEM8, G9KRS0, M1EE20, G9KVY1, M3YEH7, M3Z534, G9KYC1, M3XVU0, G9KF72, M3YG35, M3YKR0, M1EIB0, M3XTD4, G9KVM1, M1EF36, M3YWK6, M3XPF6, M3Y1H8, M1EK79, M3Y6V4, G9KKT5, M3Y4T6	4	GO:0001880	Mullerian duct regression	1	M3YEV3
4	GO:0044255	cellular lipid metabolic process	7	G9K8G6, G9K8V6, M3XPF6, M1EEM8, M3YT92, M3Z1J3, M3XQN2	4	GO:0050792	regulation of viral process	3	G9KEY7, G9KRJ6, M1EIK8
4	GO:0007548	sex differentiation	1	M3YEL6	4	GO:0051607	defense response to virus	4	G9KBE9, M3YYP1, M1EL91, M3XSH8
4	GO:1901698	response to nitrogen compound	7	G9K635, A0A075IJR0, M3Y1H8, G9KEW5, M3Z3A6, M3YTU8, M3YHU6	4	GO:0090317	negative regulation of intracellular protein transport	4	G9KV78, M3YRW5, M3XLU6, M3XY10
4	GO:0051656	establishment of organelle localization	4	M3YWK6, M3XPF6, G9KRS0, M1EH54	4	GO:0006082	organic acid metabolic process	25	G9KK85, M3YQH7, M1EK49, M3XV45, M3YHF6, M3XM27, M3YS36, M3Z7Z9, M3XLU6, M3Y7F7, G9KXK2, M1ECD3, M1EGL7, M1EP13, M3XSH8, M3YQE7, M1EJ79, M3Y898, M3Y219, M1ETA0, M3YQQ4, M3XQ78, M3YV85, G9KF17, G9KFT7
4	GO:0001503	ossification	5	M3XVU0, G9K4Y9, M3Z3A6, M3YKR0, A3FBF1	4	GO:0034101	erythrocyte homeostasis	6	M1EQH1, M3YEV3, G9KKJ1, G9KEY4, M3XY10, M3YA03
4	GO:1903530	regulation of secretion by cell	7	M1EP82, M3YWK6, M3XPF6, M1EEM8, G9KY18, M3YHU6, M3Y8E0	4	GO:0007162	negative regulation of cell adhesion	2	M3XLU6, M3XY10
4	GO:1901360	organic cyclic compound metabolic process	43	M3YK29, M3XSV4, M3YHS6, M3XM98, M1ERE3, M3YJ21, M3YHU6, M3Z6J9, M3YGS2, M3Z3H6, G9KV89, G9K8V6, M1ESB9, G9K635, G9K511, G9KQ88, M1EEM8, M3YNL6, M3YT17, M1EE20, M3Z1J3, M3Y3W8, M3YFJ7, M3YEL6, G9KAP4, M3Y485, M3XLU2, M3Z0A6, M1ENH2, M3XPF6, G9KV30, G9KKR7, M1EM79, M1EK38, G9KLT8, M3YTU8, G9KHT7, M3Y6V4, G9KIN1, M1EH54, M3Z3U9, M3XR14, M3XM19	4	GO:2000643	positive regulation of early endosome to late endosome transport	1	M3YTM0
4	GO:0019827	stem cell population maintenance	1	M3YEL6	4	GO:0036363	transforming growth factor beta activation	1	M3YKJ4
4	GO:0009888	tissue development	18	G9L0Z3, M3XSV4, M3XVU0, M3XZC9, M3XYD6, M3XNR1, M3Y6C5, M1ERW6, G9KY18, M3Y8E0, M1ENH2, G9KVM1, M3YZL1, G9K8V6, M3Z3L4, M3Z1J3, M3XR14, M3Z534	4	GO:0030279	negative regulation of ossification	4	M3YEF0, G9KP03, M3YYP1, M3YWR1
4	GO:0050865	regulation of cell activation	4	M1EF36, A0A075IJR0, M3YTU8, M3YKY1	4	GO:0061178	regulation of insulin secretion involved in cellular response to glucose stimulus	1	G9K4I7
4	GO:0007566	embryo implantation	1	M3Z1J3	4	GO:0000422	mitophagy	4	M3XVE0, G9KBE9, M3XNX1, M3YYP1
4	GO:0007276	gamete generation	1	M3YEL6	4	GO:0070661	leukocyte proliferation	5	M3Y2P9, M1EM48, M3XV45, M3XSH8, M3Y8V3
4	GO:0001704	formation of primary germ layer	3	M3XYD6, G9KY18, M3Y8E0	4	GO:0032410	negative regulation of transporter activity	3	M3YRW5, M3Y7Y1, G9KCV6
4	GO:0031069	hair follicle morphogenesis	1	M3Y6C5	4	GO:0043207	response to external biotic stimulus	10	G9K4X9, G9KBE9, G9KD79, G9L1B8, G9KLK2, M3XV45, M3YYP1, M1EL91, M3XSH8, M3Z8R0
4	GO:0030900	forebrain development	3	G9K8V6, M3XRZ0, M3XR14	4	GO:0034330	cell junction organization	6	G9KVF3, M1ESV0, G9K6L6, M3Z1W1, M3XY10, M3XN18
4	GO:0044262	cellular carbohydrate metabolic process	3	M1EK38, M3Z3A6, M3Y3W8	4	GO:0006575	cellular modified amino acid metabolic process	4	M1EIC8, M3YSN9, M1EK49, M1EP13
4	GO:0060353	regulation of cell adhesion molecule production	1	M1EEM8	4	GO:2000145	regulation of cell motility	13	M3YRW5, G9K6L6, M3YLY4, M3YWC1, G9KV78, G9K4X9, G9KJR9, M3XYL0, G9KGF0, M3YHF6, M3YTM0, M3XY10, G9KIT4
4	GO:0003013	circulatory system process	2	G9KEW5, M1ENH2	4	GO:0009649	entrainment of circadian clock	1	M1ET56
4	GO:0002374	cytokine secretion involved in immune response	1	M1EEM8	4	GO:0007051	spindle organization	5	M3YTJ2, M3YE92, G9K3V5, G9KCV2, G9K6L6
4	GO:0007049	cell cycle	8	M3XRM9, G9K511, G9KIM6, M3YTU8, G9KVY1, M1EH54, M3Z534, M1ENH2	4	GO:0009888	tissue development	30	M3YRW5, G9KVF3, G9KWN7, M3XTC2, M3YC24, M3XUE1, M3YJJ8, G9KM69, M3YYP1, M3YRJ2, M3XM27, M3YWR1, M3YEF0, G9K7F7, M3Y760, G9KVG5, M3YQA7, M1EGL7, G9K6L6, M3Y1B5, M3YI93, G9K4P5, M3XXJ1, M3YEV3, M3Z8K5, M1ESV0, G9KJR9, M3YTM0, M3YSQ5, M3XTT9
4	GO:0043062	extracellular structure organization	2	M3XQJ8, M3Y8E0	4	GO:0060325	face morphogenesis	1	G9KH44
4	GO:0032880	regulation of protein localization	12	G9KF72, G9KY18, M1EJK5, M3YHU6, M3Y8E0, M1EP82, M3Y1H8, M3XPF6, M1EEM8, G9KKT5, M1EH54, M3Z534	4	GO:2001038	regulation of cellular response to drug	2	G9KCS4, G9KM69
4	GO:1901615	organic hydroxy compound metabolic process	3	G9K8V6, M1EEM8, M3Y6V4	4	GO:0035239	tube morphogenesis	7	M3XXJ1, M3XUE1, G9KVF3, M3YJJ8, M3XTT9, M3YI93, G9K4P5
4	GO:0002831	regulation of response to biotic stimulus	2	M3XPF6, M3YTU8	4	GO:0006979	response to oxidative stress	6	G9KDM0, G9KH44, G9KWP1, G9K4X9, M3XWF0, M3XLU6
4	GO:0032231	regulation of actin filament bundle assembly	1	M1EEM8	4	GO:0048635	negative regulation of muscle organ development	1	G9KVG5
4	GO:0019748	secondary metabolic process	1	M1EK38	4	GO:0006996	organelle organization	80	G9KDM0, M3YM68, M3XNP3, G9KCS4, M3XNX1, M1ES01, G9KGC2, G9KBE9, M3YEB9, G9KRY8, M3Z6N6, M3XW49, G9KP43, G9KM69, G9KG28, M1ENB8, G9KQ63, G9KE27, G9L0Z2, M1EJB2, M1EQH1, M3Z2P1, G9KB79, M3YHN4, G9K4D2, G9KCV2, G9K6L6, M3YET9, M3YIX2, M1EPN5, M3YWC1, G9KGB2, G9KCF6, G9KGF0, G9KLP3, M3XTT9, M3XY10, M1EGT1, M3XY93, M3YRW5, G9KF24, G9KVF3, G9KZN8, G9KHW1, M3YH22, M3XM71, M3XRA7, M3YA46, M3YCU5, M3Y4C2,…
4	GO:2001057	reactive nitrogen species metabolic process	2	G9KEW5, M3Z1J3	4	GO:0001763	morphogenesis of a branching structure	7	M3XXJ1, M3XUE1, M3YJJ8, G9KM69, M3XTT9, M3YI93, G9K4P5
4	GO:0009967	positive regulation of signal transduction	11	M1EP82, A0A075IJR0, M3Y1H8, G9KEW5, M1EEM8, G9KIM6, M1ERW6, G9KY18, M3Z3A6, M3YHU6, M3Z1J3	4	GO:0044403	symbiosis, encompassing mutualism through parasitism	7	G9KD69, G9KEY7, G9KM69, G9KRJ6, M1EL91, M1EIK8, M3YXC1
4	GO:0034641	cellular nitrogen compound metabolic process	48	M3YK29, M3XSV4, G9KEW5, M3XM98, M3YHU6, M3Z6J9, M3YGS2, M3Z3H6, G9KV89, G9K8V6, M3YNL6, M3Y3W8, M3YEL6, M3XLU2, M3XND8, M3YWK6, G9KV30, G9KKR7, M1EM79, M1EK38, G9KLT8, M3YTU8, G9KHT7, M3Y6V4, G9KIN1, M1EH54, M3Z3U9, M3XM19, M3YHS6, M3XNR1, M1ERE3, M3YJ21, M1ESB9, G9K635, G9K511, G9KQU8, G9KQ88, M3YT17, M1EE20, M3Z1J3, M3YFJ7, M3Y0Q0, G9KAP4, M3Y485, M3Z0A6, M1ENH2, M3XPF6, M3XR14	4	GO:0014745	negative regulation of muscle adaptation	1	G9KDM0
4	GO:0030193	regulation of blood coagulation	1	M3YT92	4	GO:0032940	secretion by cell	16	M3YPW3, G9K4I7, M3YLT1, M3XSH8, M3Y6M9, M3XUE1, M1EMR3, G9KL19, M3Z6N6, G9KP43, M3XV45, G9KJP6, M3XTV8, M3XY10, M3XW74, M3Y346
4	GO:0097164	ammonium ion metabolic process	3	G9K8G6, M1EEM8, M3XM19	4	GO:1903707	negative regulation of hemopoiesis	2	M3XXJ1, M1EQH1
4	GO:0022607	cellular component assembly	17	M3YM46, M3XSV4, G9KEW5, M1EPE3, M3YI26, M3YG35, M3YHU6, G9KCY1, M3Y8E0, M1EP82, M3YWK6, M3Y1H8, M3XPF6, G9KQ88, M1EEM8, M3Y6V4, G9KIN1	4	GO:0045646	regulation of erythrocyte differentiation	4	M1EQH1, G9KKJ1, G9KEY4, M3YA03
4	GO:0035295	tube development	2	M3Z3L4, M3XR69	4	GO:2000257	regulation of protein activation cascade	1	M3YJC7
4	GO:0060352	cell adhesion molecule production	2	M1EP82, M1EEM8	4	GO:0045595	regulation of cell differentiation	30	G9KF24, G9KCS4, M3XZA4, G9KEY4, M3Z1W1, M3YA03, M3XTC2, M3XUE1, G9K4X9, G9KP03, G9KM69, M3YYP1, M3YRJ2, M3XM27, M3YWR1, M3YKJ4, M3YEF0, G9K7F7, M1EQH1, M3Z2P1, M3Y760, M3Y1B5, M1ET56, M3XXJ1, M3YEV3, M3Z8K5, M1ESV0, G9KKJ1, M3YTM0, M3XY10
4	GO:0071559	response to transforming growth factor beta	2	G9KV30, M1EEM8	4	GO:0042303	molting cycle	1	M3XTT9
4	GO:0060255	regulation of macromolecule metabolic process	40	G9K8G6, A0A075IJR0, M3XSV4, M3YK29, M3XM98, M1ERW6, M3YHU6, M3YJ21, M3Z6J9, M3Y8E0, M3YMW0, M3Z3H6, G9K635, M3XRM9, G9K511, G9KQ88, G9KIM6, M1EEM8, M3YNL6, M3Z1J3, M3Z534, M3YEL6, M3XVU0, G9KF72, M3Z3A6, M1EEF4, M3XLU2, M3XND8, M1ENH2, M3XQJ8, M3XPF6, G9KV30, G9K4Y9, G9KKR7, M1EK38, G9KLT8, M3YTU8, G9KN54, G9KIN1, M3XR14	4	GO:0007126	meiotic nuclear division	3	M3XT62, M3YE92, M3YBC5
4	GO:0072593	reactive oxygen species metabolic process	5	M3YEL6, G9KEW5, G9KF72, M3Z1J3, M3YZF5	4	GO:0060348	bone development	1	M3YEV3
4	GO:0007162	negative regulation of cell adhesion	2	M3Y1H8, M1EEM8	4	GO:0009410	response to xenobiotic stimulus	1	M3YQE7
4	GO:0045137	development of primary sexual characteristics	1	M3YEL6	4	GO:0007548	sex differentiation	5	G9KH44, M3YEV3, M3XUE1, G9KZN8, G9KM69
4	GO:0021915	neural tube development	1	M3Z3L4	4	GO:0046888	negative regulation of hormone secretion	1	G9KJP6
4	GO:0050790	regulation of catalytic activity	20	M3XVU0, M3XSV4, A0A075IJR0, M3YT92, M3Z3A6, M1EEF4, M3YHU6, M3YLU2, M3Y8E0, M3YMW0, M3XQJ8, G9K635, M3XRM9, M3XPF6, G9K4Y9, M3YIB7, M1EEM8, M3YTU8, G9KN54, M3Z534	4	GO:0051653	spindle localization	1	G9KCV2
4	GO:0044092	negative regulation of molecular function	11	M3XRM9, G9K635, M3XVU0, M1EEM8, M3YTU8, M1EEF4, G9KN54, M3YLU2, M3Z1J3, M3YMW0, M3Z534	4	GO:0044281	small molecule metabolic process	38	M3YDI5, G9KK85, G9KF24, G9L0D3, M3YQH7, M1EK49, M3XV45, M3YHF6, G9KM69, G9KCG1, M3XM27, G9K5Z0, M3YS36, M3Y2M0, M3Z7Z9, M3Z655, M3Y7D8, M3XLU6, M3Y7F7, G9KXK2, M1EP13, M1ECD3, M1EGL7, M3XSH8, M3Y1B5, M3YQE7, M3YWQ9, M1EJ79, G9KUT1, M3Y898, M1EMA7, M3Y219, M1ETA0, M3YQQ4, M3XQ78, M3YV85, G9KF17, G9KFT7
4	GO:0045646	regulation of erythrocyte differentiation	2	M3YEL6, G9KIM6	4	GO:0048513	animal organ development	48	G9KH44, G9KCS4, M3XTC2, M3YC24, M3XUE1, M3Y6M9, M1EK49, M3Z6N6, M3Y844, G9KM69, M3YWR1, M1EJB2, M1EQH1, G9K7F7, M3Z2P1, G9KVG5, M3YHN4, M1EGL7, M1ET56, G9K4P5, M3Z8K5, G9KKJ1, M3YTM0, M3XTT9, M3XY10, M3YRW5, G9L1B8, G9KVF3, G9KZN8, M3XM71, G9KEY4, M3Z1W1, M3YA03, M3YJJ8, G9KS82, M3YRJ2, M3YYP1, M3XM27, M3YEF0, M3Y760, M3YQA7, M3XYH7, M3Y1B5, M3YI93, M3XXJ1, M3YEV3, M1ESV0, M3YSQ5
4	GO:0050818	regulation of coagulation	1	M3YT92	4	GO:0001666	response to hypoxia	3	G9KDM0, M3Z8K5, G9K6L6
4	GO:0010564	regulation of cell cycle process	3	G9K511, G9KIM6, M1EH54	4	GO:0008284	positive regulation of cell proliferation	12	M1EJB2, M3XUE1, M3Y2P9, G9KJR9, M1EM48, M3XV45, G9KHN4, M3XSH8, M1ET56, M3YF22, M3YKJ4, M3XVS1
4	GO:0008284	positive regulation of cell proliferation	5	M1EF36, M3YTU8, M3YKY1, M3Y8E0, M3XR14	4	GO:0009890	negative regulation of biosynthetic process	34	G9KD69, M3YLM1, G9KF24, G9KVF3, G9KZN8, G9KHW1, M3XM71, M3YA03, M3XUE1, G9KP03, M3Y2I4, M3Y844, G9KM69, M3YWR1, M3Z7Z9, G9K7F7, M3Y7Y1, M1EJB2, G9KKX3, M3YVC9, G9KVG5, G9KY09, G9K6L6, M3YET9, M3XYH7, M1ESR5, M3XXJ1, M1EN30, G9KCF6, G9KAB5, M3YLG9, G9KKJ1, M3YTM0, G9KKN0
4	GO:0019725	cellular homeostasis	6	A0A075IJR0, M3Y056, M3XPF6, G9KEW5, M3YG35, M1ENH2	4	GO:0050865	regulation of cell activation	7	M3Y2P9, M3Z6N6, M1EM48, M3XV45, M3XY10, M3XSH8, M3Y8V3
4	GO:0007275	multicellular organism development	40	G9K8G6, M3YM46, A0A075IJR0, M3YK29, M3XZC9, M1EPE3, M3Y6C5, M1ERW6, G9KY18, M3XRZ0, M3YZF5, M3YHU1, M3Y8E0, M3YGS2, M3YZL1, G9K8V6, G9K635, G9K511, G9KQ88, M1EEM8, G9KIM6, M3Z3L4, M3Z1J3, M3Y3W8, M3XR69, M3Z534, M3YEL6, G9L0Z3, M3XVU0, M3XYD6, M3YT92, M3YKR0, M1EIB0, M1ENH2, M3XQJ8, M3YWK6, M3XPF6, M3Y1H8, M3YTU8, M3XR14	4	GO:0072593	reactive oxygen species metabolic process	3	M3YQH7, M3XWF0, M3Y1B5
4	GO:0032836	glomerular basement membrane development	1	M3XQJ8	4	GO:0030278	regulation of ossification	7	M3YEF0, M3YEV3, G9KP03, M3YJJ8, M1EGL7, M3YYP1, M3YWR1
4	GO:0051668	localization within membrane	1	G9KKT5	4	GO:0010948	negative regulation of cell cycle process	9	G9KGB2, G9KUM0, M1EN30, M3YTJ2, G9KCF6, G9KZN8, M3XV45, G9KE72, M3Y2M0
4	GO:0021536	diencephalon development	1	M3XR14	4	GO:0048514	blood vessel morphogenesis	9	M3XXJ1, G9K7F7, G9K4X9, M3XYL0, M3XLU6, G9KXK2, M1EL91, M3Y1B5, M3YI93
4	GO:0021675	nerve development	1	M3YWK6	4	GO:0035265	organ growth	1	G9KM69
4	GO:0010948	negative regulation of cell cycle process	2	G9K511, G9KIM6	4	GO:1900408	negative regulation of cellular response to oxidative stress	3	G9KDM0, G9K4X9, M3XLU6
4	GO:0071214	cellular response to abiotic stimulus	1	G9K511	4	GO:0002698	negative regulation of immune effector process	1	M3YJC7
4	GO:0044711	single-organism biosynthetic process	12	G9K8G6, M3YHS6, M3Z0A6, M3Z3H6, G9K8V6, M3XPF6, M1EEM8, M1EK38, M1EE20, M3Z1J3, M3Y6V4, M3Y3W8	4	GO:1901862	negative regulation of muscle tissue development	1	G9KVG5
4	GO:0097035	regulation of membrane lipid distribution	3	M1ECY0, M3Y6V4, M3XTD4	4	GO:0007059	chromosome segregation	5	M3YTJ2, G9KCV2, M1ENB8, M3Y1R4, G9KE27
5	GO:0065003	macromolecular complex assembly	12	M3YM46, G9KEW5, M3YHU6, G9KCY1, M3Y8E0, M3YWK6, M3Y1H8, M3XPF6, G9KQ88, M1EEM8, M3Y6V4, G9KIN1	4	GO:0060355	positive regulation of cell adhesion molecule production	1	M1ESV0
5	GO:0044342	type B pancreatic cell proliferation	1	M3Z3A6	4	GO:0043487	regulation of RNA stability	1	G9KEY7
5	GO:0071229	cellular response to acid chemical	1	M3Y6V4	4	GO:0032094	response to food	1	G9KP43
5	GO:0003231	cardiac ventricle development	2	M3Z3L4, M1EIB0	4	GO:0044093	positive regulation of molecular function	33	M3YM68, G9KVF3, G9KHW1, G9K4I7, G9K3K7, M3YBK3, M1EIK8, M3YEB9, G9KP03, M3YSN9, M3XW49, M3XV45, M1ENB8, M1EEY8, M3XT01, M3Z216, G9KK87, M3XVS1, M1EJB2, G9K6L6, M3Y1B5, M1ET56, M3YWC1, G9KR39, M3XWF0, M1ESV0, M3XQF0, M3YZW8, G9KLP3, M3YAC6, M1EQA6, M3XN18, M3Y8V3
5	GO:1903955	positive regulation of protein targeting to mitochondrion	1	M1EJK5	4	GO:0043933	macromolecular complex subunit organization	29	G9KDM0, M3XNP3, G9K3K7, M3YLY4, M1EIK8, M3YTD1, G9KP03, M3YTJ2, M3Y949, M3YJJ8, M3XV45, G9KM69, M3YS36, G9L0Z2, M1EQH1, M1EJB2, M3YEF0, G9KB79, M3Y4B6, G9K6L6, M3YGP2, M1ET56, M3YWC1, M1ESV0, G9KCF6, M3YE92, M3YRS9, M3XY10, M3YMI1
5	GO:0090101	negative regulation of transmembrane receptor protein serine/threonine kinase signaling pathway	1	G9KV30	4	GO:0006725	cellular aromatic compound metabolic process	107	G9KDM0, M3YM68, G9KCS4, G9K3K7, M3YTD1, M3XY89, M3YTL6, M3Y2I4, M3Y844, G9KM69, M3XTW9, M1ENB8, M3YWR1, G9L0Z2, G9KVG9, M1EJB2, M3YK39, G9KVG5, M3Y7D8, G9KXK2, M1ET52, G9KGB2, M1EGL3, G9KKJ1, M3YTM0, M1EJ92, M3YV85, M3Y8V3, M1EMK8, G9KK85, G9KZN8, M3XZA4, M3XM71, G9KCA5, M3XYW9, M3YTJ2, M3Y3I1, M3Y949, G9KS87, G9KW80, M3YX98, M3XT62, G9KKX3, M3XYH7, M3YQE7, M3YXC1, M3YWQ9, M3YEV3, M1EN30, M3XWT9,…
5	GO:0070925	organelle assembly	2	M3YM46, M3YG35	4	GO:0051491	positive regulation of filopodium assembly	1	G9KF24
5	GO:0007009	plasma membrane organization	3	M1EP82, M1ECY0, G9KKT5	4	GO:0060322	head development	15	G9KH44, M3Z2P1, G9L1B8, G9KVF3, M3XM71, M3Z1W1, M3XYH7, M1ET56, M3YI93, M3YC24, M3XUE1, M1EK49, G9KKJ1, G9KM69, G9KS82
5	GO:0048660	regulation of smooth muscle cell proliferation	2	M3Z3A6, M3YTU8	4	GO:0008608	attachment of spindle microtubules to kinetochore	2	M3YTJ2, G9KCV2
5	GO:0003015	heart process	1	G9KEW5	4	GO:0048598	embryonic morphogenesis	13	M3YRW5, G9KVF3, G9KCS4, M3XLU6, M3XTC2, M1ET56, G9K4P5, M3XUE1, M3XYL0, G9KM69, M3YRJ2, M3XTT9, M3YAC6
5	GO:0046209	nitric oxide metabolic process	2	G9KEW5, M3Z1J3	4	GO:0060770	negative regulation of epithelial cell proliferation involved in prostate gland development	1	M1EJB2
5	GO:0071456	cellular response to hypoxia	2	M3YXA6, M3Z1J3	4	GO:1901135	carbohydrate derivative metabolic process	10	G9KF24, M3YWQ9, M3Y6M9, M3Y7D8, M1EPS5, M1EP13, G9KCG1, M3XM27, M3YQE7, M3Z7Z9
5	GO:0017157	regulation of exocytosis	1	M3XPF6	4	GO:0032409	regulation of transporter activity	4	M3YRW5, M3Y7Y1, M1EKR2, G9KCV6
5	GO:0007431	salivary gland development	1	M3Z3L4	4	GO:0072028	nephron morphogenesis	1	G9K4P5
5	GO:0042196	chlorinated hydrocarbon metabolic process	2	G9K8V6, G9KAP4	4	GO:0060042	retina morphogenesis in camera-type eye	1	M3YRJ2
5	GO:0036293	response to decreased oxygen levels	2	M3YXA6, M3Z1J3	4	GO:1901890	positive regulation of cell junction assembly	2	G9KVF3, M1ESV0
5	GO:0006753	nucleoside phosphate metabolic process	10	M3Z3H6, G9K8V6, M3YHS6, M1EK38, M3YT17, M1EE20, M3Z0A6, M3Y6V4, M3Y3W8, M3YGS2	4	GO:0009566	fertilization	1	M3XT62
5	GO:0001654	eye development	5	G9K8G6, G9K8V6, M3XZC9, M1EPE3, M3YHU1	4	GO:1901379	regulation of potassium ion transmembrane transport	1	M3Y7Y1
5	GO:0016070	RNA metabolic process	27	M3YK29, M3XSV4, M3XM98, M1ERE3, M3YJ21, M3YHU6, M3Z6J9, G9KV89, M3Z3H6, G9K635, G9KQ88, M3YNL6, M3Z1J3, M3YFJ7, M3YEL6, M3Y485, M3XLU2, M1ENH2, G9KV30, M1EM79, G9KKR7, G9KLT8, M3YTU8, G9KHT7, G9KIN1, M3Z3U9, M3XR14	4	GO:0051047	positive regulation of secretion	1	M3XV45
5	GO:0016054	organic acid catabolic process	3	G9K8V6, G9KY07, M1ENL2	4	GO:0050878	regulation of body fluid levels	8	G9K4X9, M3Z6N6, G9KM69, M3XY10, M3Y1B5, M1ET56, M3YA03, M3Y2M0
5	GO:0055085	transmembrane transport	9	M3XPF6, M3Y056, G9KEW5, M1EK79, M1EPE3, M1EEM8, M1EE20, M3Y6V4, M3XTD4	4	GO:0009611	response to wounding	12	G9KDM0, G9K4X9, M3YTD1, M3Z6N6, G9KM69, G9K6L6, M3XTT9, M3XY10, M1ET56, M3YA03, M3YWR1, M3Y2M0
5	GO:0071825	protein-lipid complex subunit organization	3	M3XPF6, M1EEM8, M3Y6V4	4	GO:0051172	negative regulation of nitrogen compound metabolic process	35	G9KD69, M3YLM1, G9KF24, G9KEY7, G9KVF3, G9KZN8, G9KHW1, M3XM71, M3XUE1, M3XYW9, G9KP03, M3Y2I4, M3Y844, G9KM69, M3YWR1, M3Z7Z9, G9K7F7, M3Y7Y1, M1EJB2, G9KKX3, M3YVC9, G9KVG5, G9KY09, G9K6L6, M3YET9, M3XYH7, M1ESR5, M3XXJ1, M1EN30, G9KCF6, G9KAB5, M3YLG9, G9KKJ1, M3YTM0, G9KKN0
5	GO:0021762	substantia nigra development	1	M3YGS2	4	GO:0098609	cell-cell adhesion	18	M3YUX3, M3XLU6, M1EM48, G9K6L6, M1ES01, M3XSH8, G9K4X9, M1ESV0, M3Y2P9, M3Y2I4, M3YHF6, G9KFF0, M3XTT9, M3Y0L6, M3XY10, M3YAC6, M3XN18, M3Y8V3
5	GO:0043085	positive regulation of catalytic activity	9	M3XQJ8, A0A075IJR0, M3XPF6, G9K4Y9, M1EEM8, M3YT92, M3Z3A6, M3YHU6, M3Y8E0	4	GO:0032941	secretion by tissue	2	G9KM69, M3Y1B5
5	GO:0010038	response to metal ion	1	M3Y8E0	4	GO:1902580	single-organism cellular localization	15	M3YRW5, G9KDM0, G9KF24, M3Z2P1, G9KVF3, M3XLU6, M1ET56, G9KV78, G9K4X9, M1ESV0, M3Z6N6, M3XTV8, M3YTM0, G9KG28, M3YYP1
5	GO:0006491	N-glycan processing	1	M3XR69	4	GO:0006790	sulfur compound metabolic process	9	M1EIC8, G9KD99, G9KUT1, G9KRV6, G9KE72, M3XM27, M3XSH8, M3Y1R4, G9KFT7
5	GO:1901184	regulation of ERBB signaling pathway	1	M1EEF4	4	GO:0048839	inner ear development	3	M3YRW5, M1EJB2, M3XTT9
5	GO:0035270	endocrine system development	2	M1EEM8, M3XR14	4	GO:0090559	regulation of membrane permeability	1	G9KDM0
5	GO:0071677	positive regulation of mononuclear cell migration	1	A0A075IJR0	4	GO:0043270	positive regulation of ion transport	1	M3XV45
5	GO:0051246	regulation of protein metabolic process	23	G9K8G6, M3YEL6, M3XVU0, A0A075IJR0, M3XSV4, G9KF72, M1ERW6, M3Z3A6, M1EEF4, M3YHU6, M3Y8E0, M3XND8, M3YMW0, M3XQJ8, G9K635, M3XRM9, G9K511, G9K4Y9, G9KIM6, M1EEM8, M3YTU8, G9KN54, M3Z534	4	GO:0014876	response to injury involved in regulation of muscle adaptation	1	G9KDM0
5	GO:0032526	response to retinoic acid	1	M3Y6V4	4	GO:0032880	regulation of protein localization	24	M3YRW5, M3YMU8, G9KDM0, M3YPW3, G9K4I7, M3Y0A4, G9KCA5, M3Y2I4, G9KP43, M3XV45, G9KQ63, M3Y7Y1, M3Z2P1, G9KCV6, M3XLU6, M1ET56, M3XSH8, G9KV78, M1EMR3, G9KL19, G9KJP6, M3YTM0, M1EGT1, M3XY10
5	GO:0007005	mitochondrion organization	5	M1EP82, G9KF72, M1EJK5, G9KCY1, M3Z534	4	GO:0043482	cellular pigment accumulation	1	M3Z6N6
5	GO:0015031	protein transport	17	G9KYC1, M3YM46, G9KF72, G9KY18, M1EJK5, M3YHU6, G9KMH6, M3Y8E0, M1EP82, M3Y1H8, M3XPF6, G9K6Z5, M1EEM8, G9KRS0, M3Y6V4, M3Y4T6, M3Z534	4	GO:0033002	muscle cell proliferation	3	M3XSW1, G9KM69, M1ET56
5	GO:0022029	telencephalon cell migration	1	M3XR14	4	GO:0051236	establishment of RNA localization	2	G9KVF3, M1ESV0
5	GO:0090407	organophosphate biosynthetic process	6	M3Z3H6, G9K8G6, M3XPF6, M1EEM8, M1EE20, M3Y6V4	4	GO:0010941	regulation of cell death	34	G9KDM0, M3YMU8, M3YRW5, G9L1B8, G9KZN8, G9KCS4, M3XM71, M3Y0A4, M3XUE1, G9K4X9, M3YTD1, G9KP03, M3Y409, M3XV45, G9KM69, M3YWR1, M1EJB2, G9KVG5, M3XSW1, M3XLU6, M3YYC4, M1ET56, M3Y1B5, M3XSH8, M1ESR5, G9K4S6, G9KR39, M1EQV0, M1EN30, G9KCF6, M3YTM0, M1EL91, G9KKV5, M3Y8V3
5	GO:0097485	neuron projection guidance	1	M3Z3L4	4	GO:0001890	placenta development	4	M3XXJ1, G9KCS4, M3YHN4, G9KM69
5	GO:0060541	respiratory system development	2	G9K8V6, M3XR69	4	GO:0050886	endocrine process	2	M3XUE1, G9KJP6
5	GO:0031076	embryonic camera-type eye development	1	G9K8V6	4	GO:0007389	pattern specification process	6	M3XUE1, M3YEV3, M3YMB6, M3XTT9, M3YRJ2, G9K4P5
5	GO:0008652	cellular amino acid biosynthetic process	1	M3YHS6	4	GO:0006769	nicotinamide metabolic process	2	M3YQH7, M3Y2M0
5	GO:1904591	positive regulation of protein import	1	M3Y1H8	4	GO:0002562	somatic diversification of immune receptors via germline recombination within a single locus	1	M3Y8V3
5	GO:0042274	ribosomal small subunit biogenesis	1	M1ERE3	4	GO:0051301	cell division	5	M3YTJ2, M3Z1W1, M1ET56, M3XN18, M3YS36
5	GO:0071826	ribonucleoprotein complex subunit organization	2	G9KQ88, G9KIN1	4	GO:0044248	cellular catabolic process	29	G9KEY7, M3YLY4, M1EIK8, M3YQH7, M3XYW9, G9KLK2, M3YTN7, M3Y409, M3Y0G4, M3YYP1, G9KCG1, M3XM27, M3YS36, M3XT01, M3XVS1, M3Y2M0, G9L0Z2, M3Y7Y1, M3Y1B5, M1ESR5, M3YQE7, G9KL19, M1EGL3, M3YTM0, M3Y898, M3XQ78, M1EQA6, G9KKV5, M3YMI1
5	GO:0034121	regulation of toll-like receptor signaling pathway	2	G9K635, M3YTU8	4	GO:0002260	lymphocyte homeostasis	3	G9KVG5, M3XV45, M3XSH8
5	GO:0010628	positive regulation of gene expression	9	M3Z3H6, M3YEL6, M3XSV4, M3YK29, G9KQ88, M3YNL6, M3Y8E0, M3XR14, M1ENH2	4	GO:0051656	establishment of organelle localization	4	M3YRW5, M3Z6N6, G9KCV2, M3XTV8
5	GO:0031929	TOR signaling	1	M1EP82	4	GO:0044092	negative regulation of molecular function	24	M3YRW5, G9KDM0, M3YMU8, G9KF24, G9KHW1, M3Y0A4, G9K4X9, M3YRJ2, M3XX60, M3YWR1, M3Y7Y1, M1EJB2, G9KCV6, M3XLU6, G9K6L6, M3YYC4, M1ET56, M1ESR5, G9KAB5, G9KGF0, M3XYL0, M3YTM0, M3XY93, G9KKV5
5	GO:0008361	regulation of cell size	3	M3Z3L4, M3Y8E0, M1ENH2	4	GO:0007617	mating behavior	1	G9KM69
5	GO:0009798	axis specification	1	G9KY18	4	GO:0060746	parental behavior	1	M1ET56
5	GO:0051247	positive regulation of protein metabolic process	11	G9K8G6, M3XQJ8, A0A075IJR0, M3XSV4, G9K4Y9, G9KIM6, M1ERW6, M3YTU8, M3Z3A6, M3YHU6, M3Y8E0	4	GO:0042168	heme metabolic process	3	M1ESS9, M1EGL3, M3Y949
5	GO:0006259	DNA metabolic process	3	G9K511, M3XPF6, M1EH54	4	GO:0010564	regulation of cell cycle process	13	G9KZN8, G9KE72, M3YXC1, G9KGB2, G9KUM0, M1EN30, M3YTJ2, G9KCF6, G9KAB5, M3Y2P9, M3XV45, M3XN18, M3Y2M0
5	GO:0034370	triglyceride-rich lipoprotein particle remodeling	1	M1EEM8	4	GO:0035556	intracellular signal transduction	52	G9KDM0, G9KH44, M3XNP3, M3Y0A4, M3YEB9, M1EEY8, G9KGS8, M3Z216, M3Y2M0, G9KCV6, M3XLU6, G9K6L6, M1ECD3, M1ET56, G9KV78, G9KCF6, M3XQF0, M3XTT9, M3Y219, M3XY10, M1EL91, G9KKV5, M3YRW5, M3YMU8, G9L1B8, G9KVF3, M3YA06, M3YBK3, G9K4X9, M3Y1M8, M3XV45, M3YHF6, G9KJW8, M3XT01, G9KK87, M3YEF0, G9KD51, M3Y1B5, M1ESR5, M3YXC1, G9KYS4, M1EQV0, G9KPN3, M1EJ79, M1ESV0, M3Y2P9, M3YZW8, M3XYL0, G9KJR9, G9L2T1,…
5	GO:0010212	response to ionizing radiation	2	G9K511, M3XPF6	4	GO:0006091	generation of precursor metabolites and energy	5	M1ESS9, M3Y7D8, G9KCY5, M3YQE7, M3Z7Z9
5	GO:0051017	actin filament bundle assembly	1	M1EEM8	4	GO:0045924	regulation of female receptivity	1	G9KM69
5	GO:2000027	regulation of organ morphogenesis	1	M3YTU8	4	GO:0045597	positive regulation of cell differentiation	15	G9K7F7, G9KF24, G9KCS4, M3XZA4, M3Z1W1, G9K4X9, M3YEV3, M1ESV0, G9KM69, M3YTM0, M3YYP1, M3YRJ2, M3XY10, M3XM27, M3YKJ4
5	GO:0050707	regulation of cytokine secretion	2	M1EEM8, M3Y8E0	4	GO:0043502	regulation of muscle adaptation	1	G9KDM0
5	GO:0060840	artery development	1	M1EIB0	4	GO:0030902	hindbrain development	2	G9KKJ1, G9KM69
5	GO:1903827	regulation of cellular protein localization	6	M3Y1H8, G9KF72, M1EJK5, G9KKT5, M1EH54, M3Z534	4	GO:0007507	heart development	7	M3XXJ1, M3XUE1, G9KVF3, G9KM69, M3YA03, M1ET56, M3YWR1
5	GO:0007080	mitotic metaphase plate congression	1	M1EH54	4	GO:0060740	prostate gland epithelium morphogenesis	1	G9KM69
5	GO:0034380	high-density lipoprotein particle assembly	2	M1EEM8, M3Y6V4	4	GO:0035295	tube development	12	G9K7F7, G9KVF3, M3XM71, M3YI93, G9K4P5, M3XXJ1, M3XUE1, M3YEV3, M3YJJ8, M3Y844, G9KM69, M3XTT9
5	GO:0070167	regulation of biomineral tissue development	1	M3XVU0	4	GO:0021700	developmental maturation	4	G9KD69, G9KF24, M3Z6N6, M1ET56
5	GO:0030163	protein catabolic process	8	G9K8G6, G9K635, M3Y6C5, G9KW91, M3YTU8, G9KWZ0, M1EJK5, M3YHU6	4	GO:0002218	activation of innate immune response	2	M1ESV0, M3Y8V3
5	GO:0032943	mononuclear cell proliferation	1	M3YKY1	4	GO:0046649	lymphocyte activation	8	G9KVF3, M3Y2P9, M3Z6N6, M1EM48, M3XV45, M3XSH8, M3YA03, M3Y8V3
5	GO:0031017	exocrine pancreas development	1	G9KY18	4	GO:1902117	positive regulation of organelle assembly	1	M3YMI1
5	GO:0006931	substrate-dependent cell migration, cell attachment to substrate	1	M3Y8E0	4	GO:0060143	positive regulation of syncytium formation by plasma membrane fusion	1	M1ESV0
5	GO:0006690	icosanoid metabolic process	1	M3Z1J3	4	GO:0002287	alpha-beta T cell activation involved in immune response	1	M3YA03
5	GO:2001246	negative regulation of phosphatidylcholine biosynthetic process	1	G9K8G6	4	GO:0071166	ribonucleoprotein complex localization	1	G9KVF3
5	GO:1900006	positive regulation of dendrite development	1	M3XPF6	4	GO:0051270	regulation of cellular component movement	14	M3YRW5, M1EJB2, G9K6L6, M3YLY4, M3YWC1, G9KV78, G9K4X9, G9KJR9, M3XYL0, G9KGF0, M3YHF6, M3YTM0, M3XY10, G9KIT4
5	GO:0007159	leukocyte cell-cell adhesion	4	M1EF36, M1EP82, A0A075IJR0, M3YKY1	4	GO:0003188	heart valve formation	1	M3YA03
5	GO:0032615	interleukin-12 production	1	G9K635	4	GO:0071774	response to fibroblast growth factor	2	G9KKJ1, M3XM27
5	GO:0031346	positive regulation of cell projection organization	4	M3YWK6, M3XPF6, M1EPE3, M3Y8E0	4	GO:0034405	response to fluid shear stress	1	M3XLU6
5	GO:0010563	negative regulation of phosphorus metabolic process	7	G9K8G6, M3XRM9, G9K635, M3Z3A6, M3YTU8, M1EEF4, M3YLU2	4	GO:0010256	endomembrane system organization	9	M3YRW5, M3YCU2, G9KF24, M1ESV0, M3XW49, M3Z6N6, M3YTM0, M3YYP1, M3YS36
5	GO:0051492	regulation of stress fiber assembly	1	M1EEM8	4	GO:0031623	receptor internalization	2	M1ESV0, M1EL91
5	GO:0009081	branched-chain amino acid metabolic process	1	G9K8V6	4	GO:0030323	respiratory tube development	3	M3Y844, M3YJJ8, M3XTT9
5	GO:0006732	coenzyme metabolic process	6	M3Z3H6, M1ESB9, G9K8V6, M3YHS6, M1EK38, M3Z0A6	4	GO:0048144	fibroblast proliferation	1	M3XV45
5	GO:0050905	neuromuscular process	1	G9K8V6	4	GO:0071674	mononuclear cell migration	1	M3YLY4
5	GO:0006801	superoxide metabolic process	1	M3YZF5	4	GO:0051224	negative regulation of protein transport	9	G9KV78, M3YRW5, M3Y7Y1, M3YPW3, G9KCV6, G9KL19, M3XLU6, G9KJP6, M3XY10
5	GO:0034379	very-low-density lipoprotein particle assembly	1	M3XPF6	4	GO:0044849	estrous cycle	1	G9KM69
5	GO:0007264	small GTPase mediated signal transduction	6	M3XSV4, M3Y1H8, M3XPF6, M1EEM8, M3YG35, M3Y6V4	4	GO:0051272	positive regulation of cellular component movement	8	G9KV78, G9K4X9, G9KJR9, M3XYL0, G9KGF0, M3YTM0, M3YLY4, M3XY10
5	GO:0032743	positive regulation of interleukin-2 production	2	M3YHU6, A3FBF1	4	GO:0044091	membrane biogenesis	2	M1ESV0, G9KG28
5	GO:0043412	macromolecule modification	29	A0A075IJR0, M3XSV4, G9KVH7, M3XM98, M1ERW6, M3YHU6, M3XRZ0, M3Y8E0, G9KV89, G9K635, M3XRM9, G9K511, G9KIM6, M1EEM8, M3YEH7, M3XR69, M3Z534, M3Y485, M3Z3A6, G9KY07, M1EEF4, G9KV30, G9KW91, M3YTU8, G9KLT8, M3YW88, G9KWZ0, M3Y6V4, G9KIN1	4	GO:0042391	regulation of membrane potential	3	M3Y7Y1, M3YTD1, M1ET56
5	GO:0060999	positive regulation of dendritic spine development	1	M3XPF6	4	GO:0051128	regulation of cellular component organization	36	M3YRW5, G9KDM0, G9KF24, G9KVF3, G9KHW1, M3YA46, M3YDY5, G9KUM0, G9K4X9, G9KGC2, G9KBE9, M3YTJ2, M3XYW9, G9KLK2, G9KS87, M3Y0G4, M3YYP1, G9KQ63, M3YS36, M1EQH1, M1EJB2, G9K7F7, G9K6L6, G9KE72, M3YGP2, M3YWC1, M1ESV0, M3Y2P9, G9KGF0, M3YTM0, M3XTT9, M3XY10, M1EGT1, M3XY93, M3YMI1, M3XZZ4
5	GO:0051276	chromosome organization	4	G9KIM6, G9KY07, G9KIN1, M1EH54	4	GO:0001824	blastocyst development	1	G9KZN8
5	GO:0099536	synaptic signaling	4	M3YWK6, M3Y056, M3XPF6, G9KRS0	4	GO:0009266	response to temperature stimulus	3	M3YMU8, M1EK49, M3Y8V3
5	GO:0010565	regulation of cellular ketone metabolic process	1	M1EEM8	4	GO:0009110	vitamin biosynthetic process	1	M1EP13
5	GO:0032612	interleukin-1 production	3	M1EEM8, M3YTU8, M3Y6V4	4	GO:0061077	chaperone-mediated protein folding	1	G9K4X9
5	GO:0071702	organic substance transport	20	G9KYC1, M3YM46, G9KEW5, G9KF72, G9KY18, M1EJK5, M3YHU6, G9KMH6, M3Y8E0, M3XTD4, G9KVM1, M1EP82, M3Y1H8, M3XPF6, G9K6Z5, M1EEM8, G9KRS0, M3Y6V4, M3Y4T6, M3Z534	4	GO:0002433	immune response-regulating cell surface receptor signaling pathway involved in phagocytosis	1	M1ES01
5	GO:0007076	mitotic chromosome condensation	1	M1EH54	4	GO:0051649	establishment of localization in cell	26	G9KDM0, M3YRW5, G9KF24, G9KVF3, G9K4I7, M1EIK8, M1EDA5, M3YCU2, G9KUM0, G9K4X9, M3XW49, M3Z6N6, M3YYP1, G9KG28, G9KQ63, M3Z2P1, M3YMX6, M3XLU6, G9KCV2, M3YLT1, M1ET56, M1EHX9, G9KV78, M3XTV8, M3YTM0, M3XY10
5	GO:0032507	maintenance of protein location in cell	2	M1EP82, G9K6Z5	4	GO:0010243	response to organonitrogen compound	8	G9KPN3, M3YTD1, G9KVF3, M1EP52, M3Y2P9, G9KM69, M3XY10, M3YI93
5	GO:0045428	regulation of nitric oxide biosynthetic process	2	G9KEW5, M3Z1J3	4	GO:0060996	dendritic spine development	2	G9KF24, G9KF17
5	GO:1903555	regulation of tumor necrosis factor superfamily cytokine production	2	G9K635, M3YTU8	4	GO:0006949	syncytium formation	1	M1ESV0
5	GO:0007249	I-kappaB kinase/NF-kappaB signaling	3	M3YTU8, M3YHU6,M3YK34	4	GO:0090344	negative regulation of cell aging	1	M3XV45
5	GO:0043331	response to dsRNA	1	G9K635	4	GO:0034754	cellular hormone metabolic process	2	G9KH44, M3YQE7
5	GO:0032386	regulation of intracellular transport	5	M3XPF6, M3Y1H8, G9KF72, M1EJK5, M3Z534	4	GO:0048568	embryonic organ development	11	M3YRW5, M3XUE1, G9KCS4, M3YHN4, G9KM69, M3YRJ2, M3XTT9, M3YA03, M3XTC2, M3YWR1, G9K4P5
5	GO:0034654	nucleobase-containing compound biosynthetic process	22	M3YEL6, M3YK29, M3XSV4, M3YJ21, M3XLU2, M3YHU6, M1ENH2, M3Z3H6, G9K635, G9KV30, G9KQ88, G9KKR7, M3YNL6, G9KLT8, M3YTU8, M1EE20, M3Z1J3, M3Y6V4, G9KHT7, M3Y3W8, G9KIN1, M3XR14	4	GO:0043114	regulation of vascular permeability	1	M3XYL0
5	GO:0198738	cell-cell signaling by wnt	3	M3YEL6, M3Y1H8, G9KY18	4	GO:0080134	regulation of response to stress	24	G9KDM0, M3YMU8, M3Y0A4, G9K4X9, M3YMB6, G9KBE9, M3XYW9, M3Y1M8, M3XV45, M3YHF6, M3YYP1, M3YEF0, M3XLU6, G9K6L6, M3Y1B5, M1ESR5, M3YXC1, M1EQV0, G9KCF6, M1ESV0, M3YJC7, M1EL91, M3XY10, M3Y8V3
5	GO:0042118	endothelial cell activation	2	G9KEW5, G9KIN1	4	GO:0090342	regulation of cell aging	1	M3XV45
5	GO:0044344	cellular response to fibroblast growth factor stimulus	1	A0A075IJR0	4	GO:0044249	cellular biosynthetic process	111	M3YLM1, M3YM68, G9KCS4, G9K3K7, M3YJY8, M3XY89, M3YTL6, M3Y3K6, M3Y2I4, M3Y844, G9KM69, M3XTW9, M1ENB8, M3YWR1, M3Z655, M3Z8R0, M1EJB2, G9KB79, G9KVG5, M3Y7D8, M1ET52, G9KXK2, M1EPN5, G9KGB2, G9KKJ1, M3YTM0, M1EJ92, M3XR35, M1EMK8, G9KK85, G9KVF3, M3YN63, G9KZN8, M3XZA4, M3XM71, G9KYT9, G9KCA5, M3YTJ2, M3Y3I1, M3Y949, G9KS87, G9KBG7, G9KKX3, G9KD99, M3XYH7, M3YXC1, G9KYS4, M3YEV3, M1EN30, M1EMR3,…
5	GO:0043434	response to peptide hormone	2	M3Y1H8, M3Z3A6	4	GO:0090130	tissue migration	4	G9K4X9, G9KJR9, M3XYL0, M3YWC1
5	GO:0010639	negative regulation of organelle organization	2	M3Y1H8, G9KF72	4	GO:0097164	ammonium ion metabolic process	4	M3Y6M9, M3YTD1, M3YTN7, M3Z655
5	GO:0022612	gland morphogenesis	2	M3YTU8, M3Z3L4	4	GO:0006458	'de novo' protein folding	1	M3YGP2
5	GO:0006884	cell volume homeostasis	1	M1ENH2	4	GO:0048534	hematopoietic or lymphoid organ development	10	M3XXJ1, M1EQH1, M3YEV3, M3Y6M9, G9KVF3, G9KKJ1, G9KEY4, M3XY10, M3YA03, G9K4P5
5	GO:0031102	neuron projection regeneration	1	M1EEM8	4	GO:0051985	negative regulation of chromosome segregation	1	M3YTJ2
5	GO:0046824	positive regulation of nucleocytoplasmic transport	2	M3Y1H8, M3Z534	4	GO:0009966	regulation of signal transduction	64	G9KDM0, G9KH44, M3XNP3, G9KCS4, M3Y0A4, M3YMB6, M3YTD1, M3YEB9, G9KP03, G9KM69, G9KGS8, M3Z216, G9KCV6, M3XLU6, G9K6L6, M1ECD3, M3YYC4, M1ET56, G9KV78, G9KR39, M3Z8K5, G9KCF6, M3XQF0, G9KGF0, M3YTM0, M1EL91, M3XY10, G9KKV5, M3YRW5, M3YMU8, G9KF24, M1EMK8, G9L1B8, G9KVF3, M3YPW3, M3XM71, G9K4X9, M3Y1M8, M3XV45, M3YHF6, M3YRJ2, M3YYP1, M3XM27, M3XN49, M3YS36, G9KK87, M3YEF0, G9KD51, M3Y1B5, M1ESR5,…
5	GO:1905114	cell surface receptor signaling pathway involved in cell-cell signaling	3	M3YEL6, M3Y1H8, G9KY18	4	GO:0009894	regulation of catabolic process	11	M1EJB2, M3YTD1, G9KEY7, M3YMX6, G9KL19, M3YTN7, M3Y0G4, M3YTM0, M3YYP1, M1EQA6, M3YS36
5	GO:0001960	negative regulation of cytokine-mediated signaling pathway	1	M1EEM8	4	GO:0008406	gonad development	3	G9KH44, G9KZN8, G9KM69
5	GO:0002009	morphogenesis of an epithelium	3	G9K8V6, M3Y6C5, M3Z3L4	4	GO:0048791	calcium ion-regulated exocytosis of neurotransmitter	1	M3XTV8
5	GO:1901292	nucleoside phosphate catabolic process	1	M3YGS2	4	GO:1901977	negative regulation of cell cycle checkpoint	1	M3YXC1
5	GO:0010259	multicellular organism aging	1	M3XPF6	4	GO:0048731	system development	65	G9KH44, M3XNP3, G9KCS4, M3XTC2, M3YC24, M3XUE1, M3Y6M9, M3YTD1, G9KP03, M3Z6N6, M1EK49, M3Y844, G9KM69, M3YWR1, M1EJB2, M1EQH1, G9K7F7, M3Z2P1, G9KVG5, M3YHN4, M3XLU6, G9KXK2, M1EGL7, M1ET56, G9K4P5, M3Z8K5, G9KKJ1, M3YTM0, M3XTT9, M3XY10, M1EL91, M3YAC6, M3Y8V3, G9KD69, M3YRW5, G9KF24, G9L1B8, G9KVF3, G9KZN8, M3YJ26, M3XZA4, M3XM71, G9KEY4, M3Z1W1, M3YA03, M3YA46, G9K4X9, M3YJJ8, M3YRJ2, G9KS82,…
5	GO:0001501	skeletal system development	1	G9L0Z3	4	GO:0071216	cellular response to biotic stimulus	3	G9KD79, M3XV45, M1ESR5
5	GO:0043456	regulation of pentose-phosphate shunt	1	M1EK38	4	GO:0001892	embryonic placenta development	3	G9KCS4, M3YHN4, G9KM69
5	GO:0010720	positive regulation of cell development	4	M3YWK6, M3XPF6, M1EEM8, M3Y8E0	4	GO:0009886	post-embryonic animal morphogenesis	1	M3XTC2
5	GO:0044839	cell cycle G2/M phase transition	2	G9K511, G9KVY1	4	GO:0050906	detection of stimulus involved in sensory perception	1	M3YTD1
5	GO:0044724	single-organism carbohydrate catabolic process	4	G9K8V6, M3YHS6, M1EK38, M3Z0A6	4	GO:0051651	maintenance of location in cell	1	G9KV78
5	GO:0035587	purinergic receptor signaling pathway	1	G9KEW5	4	GO:0048636	positive regulation of muscle organ development	3	M1ESV0, M3YSQ5, M3XM27
5	GO:0043567	regulation of insulin-like growth factor receptor signaling pathway	1	M3Z3A6	4	GO:1903831	signal transduction involved in cellular response to ammonium ion	1	M1ET56
5	GO:0007033	vacuole organization	2	M3XPF6, M3Y6V4	4	GO:1903530	regulation of secretion by cell	9	M3YPW3, M1EMR3, G9KL19, G9K4I7, G9KP43, M3XV45, G9KJP6, M3XTV8, M3XSH8
5	GO:0097191	extrinsic apoptotic signaling pathway	3	M3YEL6, M3YTU8, M3YHU6	4	GO:0007093	mitotic cell cycle checkpoint	3	M3YTJ2, G9KZN8, M3Y2M0
5	GO:0042206	halogenated hydrocarbon catabolic process	1	G9K8V6	4	GO:0051186	cofactor metabolic process	16	M1ESS9, M3Y7D8, G9KD99, M1EP13, G9KE72, M3XSH8, M3YQE7, M3YQH7, M3YWQ9, M1EGL3, M3Y949, G9KUT1, M3Y1R4, G9KFT7, M3Y2M0, M3Z7Z9
5	GO:0051101	regulation of DNA binding	1	M1EH54	4	GO:0055017	cardiac muscle tissue growth	1	G9KM69
5	GO:0072659	protein localization to plasma membrane	2	M1EP82, G9KKT5	4	GO:0090715	immunological memory formation process	1	G9KVF3
5	GO:1903522	regulation of blood circulation	1	G9KEW5	4	GO:0036503	ERAD pathway	3	G9KLK2, M1EIK8, M3XT01
5	GO:0017121	phospholipid scrambling	1	M1ECY0	4	GO:0044766	multi-organism transport	1	M1EIK8
5	GO:0032675	regulation of interleukin-6 production	2	G9K635, M3YTU8	4	GO:0045103	intermediate filament-based process	1	M3YS36
5	GO:0070265	necrotic cell death	1	M3YHU6	4	GO:1901863	positive regulation of muscle tissue development	3	M1ESV0, M3YSQ5, M3XM27
5	GO:0007492	endoderm development	2	M3XYD6, M3Y8E0	4	GO:0043647	inositol phosphate metabolic process	1	G9K5Z0
5	GO:1903726	negative regulation of phospholipid metabolic process	1	G9K8G6	4	GO:0006805	xenobiotic metabolic process	1	M3YQE7
5	GO:0050769	positive regulation of neurogenesis	3	M3YWK6, M3XPF6, M3Y8E0	4	GO:0006450	regulation of translational fidelity	1	M3XQ78
5	GO:0019219	regulation of nucleobase-containing compound metabolic process	23	M3YEL6, M3YK29, M3XSV4, M3XM98, M3YJ21, M3XLU2, M3YHU6, M3Z6J9, M1ENH2, M3Z3H6, G9K635, G9K511, G9KV30, G9KQ88, G9KKR7, M1EK38, M3YNL6, M3YTU8, G9KLT8, M3Z1J3, M3Y6V4, G9KIN1, M3XR14	4	GO:0032370	positive regulation of lipid transport	1	M3XV45
5	GO:0097193	intrinsic apoptotic signaling pathway	2	G9KF72, M3Z534	4	GO:0050858	negative regulation of antigen receptor-mediated signaling pathway	2	M1EMK8, G9KGF0
5	GO:0045639	positive regulation of myeloid cell differentiation	2	M3YEL6, G9KIM6	4	GO:0044711	single-organism biosynthetic process	19	M1ESS9, G9KF24, M3YRV5, M3Y7D8, M3Y7F7, G9K6L6, M1EP13, G9L0D3, M3XSH8, M3YQE7, M3Y949, M3YSN9, M3XV45, M3Y898, G9K5Z0, M3YQQ4, G9KFT7, M3Z655, M3Z7Z9
5	GO:0001782	B cell homeostasis	1	M3YTU8	4	GO:0040019	positive regulation of embryonic development	1	M3XYL0
5	GO:0090304	nucleic acid metabolic process	30	M3YK29, M3XSV4, M3XM98, M1ERE3, M3YJ21, M3YHU6, M3Z6J9, G9KV89, M3Z3H6, G9K635, G9K511, G9KQ88, M3YNL6, M3Z1J3, M3YFJ7, M3YEL6, M3Y485, M3XLU2, M1ENH2, M3XPF6, G9KV30, M1EM79, G9KKR7, G9KLT8, M3YTU8, G9KHT7, G9KIN1, M3Z3U9, M1EH54, M3XR14	4	GO:0021915	neural tube development	2	G9KVF3, M3XTT9
5	GO:0008544	epidermis development	4	M3YZL1, M3Y6C5, M3XR14, M3Z534	4	GO:0060742	epithelial cell differentiation involved in prostate gland development	1	G9KM69
5	GO:1901617	organic hydroxy compound biosynthetic process	2	G9K8V6, M1EEM8	4	GO:0060353	regulation of cell adhesion molecule production	1	M1ESV0
5	GO:0031329	regulation of cellular catabolic process	3	M1EK38, M1EEM8, M3YTU8	4	GO:0051129	negative regulation of cellular component organization	11	G9KDM0, M1EQH1, G9KUM0, G9KGC2, M3YTJ2, M3XYW9, M3Y0G4, G9KE72, M3YTM0, M3XY10, M3XY93
5	GO:0044819	mitotic G1/S transition checkpoint	1	G9KIM6	4	GO:0010033	response to organic substance	49	G9KDM0, G9KCS4, G9K4I7, M3Y0A4, M3YTD1, M3YMB6, G9KP03, G9KM69, M3YWR1, M1EQH1, M1EJB2, G9KD79, M3XLU6, M1ET56, M3Z8K5, M1EP52, G9KKJ1, M3YTM0, M1EL91, M3XY10, G9KKV5, M3Y8V3, M3XR35, M3YMU8, M1ESS9, G9L1B8, G9KVF3, M3Z1W1, M1EIK8, G9K4X9, G9KLK2, M3Y949, M3XV45, M3YRJ2, M3YYP1, M3XM27, M3XT01, M3Z7Z9, G9KA78, M3XSH8, M3Y1B5, M3YI93, G9KPN3, M3YEV3, M1EN30, M1ESV0, M3Y2P9, M1EQA6, G9KF17
5	GO:1990138	neuron projection extension	4	M3YWK6, M3Z3L4, M3XRZ0, M3Y8E0	4	GO:0021537	telencephalon development	4	G9KVF3, G9KM69, G9KS82, M3Z1W1
5	GO:0051193	regulation of cofactor metabolic process	1	M1EK38	4	GO:0022411	cellular component disassembly	10	M1EQH1, M3XVE0, G9KBE9, M1ESV0, M3XNX1, M3YYP1, M3YGP2, M3XY10, M3YS36, M3YWC1
5	GO:0042430	indole-containing compound metabolic process	2	G9K8V6, M3YHS6	4	GO:0001553	luteinization	1	G9KH44
5	GO:0042177	negative regulation of protein catabolic process	1	G9K635	4	GO:0022407	regulation of cell-cell adhesion	8	M1ESV0, M3Y2P9, M3XLU6, M1EM48, M3YHF6, M3XY10, M3XSH8, M3Y8V3
5	GO:0044283	small molecule biosynthetic process	7	G9K8V6, M3YHS6, M1EK38, M1EEM8, M3Z1J3, M3Z0A6, M3Y3W8	4	GO:0007423	sensory organ development	8	M3YRW5, M1EJB2, M3Z6N6, G9KM69, M3XTT9, M3YRJ2, M3XTC2, M3YI93
5	GO:0061387	regulation of extent of cell growth	2	M3Z3L4, M3Y8E0	4	GO:0010646	regulation of cell communication	67	G9KDM0, G9KH44, M3XNP3, G9KCS4, G9K4I7, M3Y0A4, M3YTD1, M3YMB6, M3YEB9, G9KP03, G9KP43, G9KM69, G9KGS8, M3Z216, G9KCV6, M3XLU6, G9K6L6, M1ECD3, M3YYC4, M1ET56, G9KV78, G9KR39, M3Z8K5, G9KCF6, M3XQF0, G9KGF0, M3YTM0, G9KJP6, M1EL91, M3XY10, G9KKV5, M3YRW5, M3YMU8, G9KF24, M1EMK8, G9L1B8, G9KVF3, M3YPW3, M3XM71, G9K4X9, M3Y1M8, M3XV45, M3YHF6, M3YRJ2, M3YYP1, M3XM27, M3XN49, M3YS36, G9KK87, M3YEF0,…
5	GO:0048562	embryonic organ morphogenesis	1	G9K8V6	4	GO:0021536	diencephalon development	1	G9KM69
5	GO:0051147	regulation of muscle cell differentiation	2	M3YM46, M3Z3A6	4	GO:0043271	negative regulation of ion transport	2	M3YRW5, M1ET56
5	GO:0050891	multicellular organismal water homeostasis	1	M3Z534	4	GO:0060669	embryonic placenta morphogenesis	2	G9KCS4, G9KM69
5	GO:0009267	cellular response to starvation	1	M3YXA6	4	GO:0007131	reciprocal meiotic recombination	1	M3YBC5
5	GO:0042967	acyl-carrier-protein biosynthetic process	2	G9K8G6, M1ENL2	5	GO:0016241	regulation of macroautophagy	6	G9KBE9, G9KGC2, G9KLK2, M3Y0G4, M3YYP1, M3XY93
5	GO:0034341	response to interferon-gamma	1	A0A075IJR0	5	GO:0001836	release of cytochrome c from mitochondria	1	G9KDM0
5	GO:0043244	regulation of protein complex disassembly	1	G9K635	5	GO:0007009	plasma membrane organization	5	M3YRW5, G9KF24, M1ESV0, M3YTM0, M3YYP1
5	GO:0002690	positive regulation of leukocyte chemotaxis	1	A0A075IJR0	5	GO:0034109	homotypic cell-cell adhesion	2	G9K4X9, M3XY10
5	GO:0060142	regulation of syncytium formation by plasma membrane fusion	1	M3YM46	5	GO:0070507	regulation of microtubule cytoskeleton organization	3	M1EJB2, M1EQH1, G9KE72
5	GO:0014896	muscle hypertrophy	1	G9KEW5	5	GO:0009651	response to salt stress	1	M3Y9D9
5	GO:0071417	cellular response to organonitrogen compound	2	M3Y1H8, G9KEW5	5	GO:0002768	immune response-regulating cell surface receptor signaling pathway	5	M1EMK8, G9KH44, M1EKR2, G9KGF0, M1ES01
5	GO:0090303	positive regulation of wound healing	2	M3Y1H8, M3YT92	5	GO:0009583	detection of light stimulus	1	M1ET56
5	GO:0023035	CD40 signaling pathway	1	M3YTU8	5	GO:1900024	regulation of substrate adhesion-dependent cell spreading	1	M3XY10
5	GO:0050710	negative regulation of cytokine secretion	2	M1EEM8, M3Y8E0	5	GO:0090303	positive regulation of wound healing	1	M3XY10
5	GO:0007399	nervous system development	16	M3YM46, A0A075IJR0, M1EPE3, G9KY18, M3XRZ0, M3Y8E0, M3YGS2, G9K8V6, M3YWK6, M3XPF6, M3Y1H8, G9KQ88, M1EEM8, G9KIM6, M3Z3L4, M3XR14	5	GO:0090219	negative regulation of lipid kinase activity	1	M3XY93
5	GO:2001135	regulation of endocytic recycling	1	M3YM46	5	GO:0002720	positive regulation of cytokine production involved in immune response	1	M3XV45
5	GO:1903556	negative regulation of tumor necrosis factor superfamily cytokine production	2	G9K635, M3YTU8	5	GO:0050769	positive regulation of neurogenesis	7	G9KF24, G9K4X9, G9KCS4, M3XZA4, G9KM69, M3YYP1, M3Z1W1
5	GO:1901987	regulation of cell cycle phase transition	3	G9K511, G9KIM6, M1EH54	5	GO:0000165	MAPK cascade	15	M3YMU8, M3YRW5, M3YEF0, M3XNP3, G9L1B8, M3XLU6, G9K6L6, M3Y1B5, M3Y0A4, M1EJ79, M3Y1M8, M3Y2P9, M3YHF6, M3XV45, M1EL91
5	GO:0046651	lymphocyte proliferation	1	M3YKY1	5	GO:0001764	neuron migration	2	M3Z2P1, M3XTT9
5	GO:0050919	negative chemotaxis	2	M1EEM8, M3Z3L4	5	GO:0051046	regulation of secretion	10	M3YRW5, M3YPW3, M1EMR3, G9KL19, G9K4I7, G9KP43, M3XV45, G9KJP6, M3XTV8, M3XSH8
5	GO:0051250	negative regulation of lymphocyte activation	1	M3YTU8	5	GO:0030218	erythrocyte differentiation	6	M1EQH1, M3YEV3, G9KKJ1, G9KEY4, M3XY10, M3YA03
5	GO:1904235	regulation of substrate-dependent cell migration, cell attachment to substrate	1	M3Y8E0	5	GO:0044242	cellular lipid catabolic process	3	M3YLY4, G9KCG1, M3Y2M0
5	GO:0048872	homeostasis of number of cells	3	M3YEL6, G9KIM6, M3YTU8	5	GO:0046823	negative regulation of nucleocytoplasmic transport	3	G9KV78, M3YRW5, M3XLU6
5	GO:0008366	axon ensheathment	1	M3XR14	5	GO:0006954	inflammatory response	5	M3YQH7, G9L1B8, M3YJC7, G9KM69, M3YXC1
5	GO:0006811	ion transport	10	A0A075IJR0, M3Y056, M3XPF6, G9KEW5, M1EK79, M1EPE3, M1EEM8, M1EE20, M3Y6V4, M3XTD4	5	GO:0000076	DNA replication checkpoint	1	G9KZN8
5	GO:0050768	negative regulation of neurogenesis	2	M3Y1H8, M3Z3L4	5	GO:1901652	response to peptide	3	G9KVF3, M3Y2P9, G9KM69
5	GO:0003281	ventricular septum development	1	M1EIB0	5	GO:2001028	positive regulation of endothelial cell chemotaxis	1	G9K4X9
5	GO:1905517	macrophage migration	1	A0A075IJR0	5	GO:0010557	positive regulation of macromolecule biosynthetic process	32	G9KD69, M1EMK8, G9KEY7, G9KCS4, M3XZA4, G9K4I7, G9KHW1, G9K3K7, M3XM71, M3YA03, M3XUE1, G9K4X9, M3XY89, G9KM69, M3Y2M5, M1ENB8, G9K7F7, M3Y7Y1, G9KB79, M3XLU6, G9KA78, G9KD51, M3YYC4, M3XYH7, M3YXC1, G9KGB2, M3XXJ1, M3YEV3, M1EPX8, M3YSQ5, M3YTM0, G9K9B3
5	GO:0002739	regulation of cytokine secretion involved in immune response	1	M1EEM8	5	GO:0007569	cell aging	2	M3XUE1, M3XV45
5	GO:0045637	regulation of myeloid cell differentiation	2	M3YEL6, G9KIM6	5	GO:0034613	cellular protein localization	32	M3YRW5, M3YMU8, G9KDM0, G9KF24, M3Y0A4, M1EIK8, M1EDA5, G9KCA5, M3YCU2, G9KUM0, G9K4X9, M3Z6N6, M3Y2I4, G9KG28, M3YYP1, G9KQ63, M3Z2P1, M3YMX6, M3XLU6, G9KE72, G9K6L6, M1ET56, M1EHX9, G9KV78, M1ESV0, G9KCF6, M3XYL0, M3XTV8, M3YTM0, M3XTT9, M1EGT1, M3XY10
5	GO:0035357	peroxisome proliferator activated receptor signaling pathway	1	M3Z1J3	5	GO:1905144	response to acetylcholine	1	M1ET56
5	GO:0007229	integrin-mediated signaling pathway	1	M1EEM8	5	GO:0033143	regulation of intracellular steroid hormone receptor signaling pathway	3	M1EN30, M3YTM0, M1EQA6
5	GO:0070587	regulation of cell-cell adhesion involved in gastrulation	1	M1EEM8	5	GO:0050658	RNA transport	2	G9KVF3, M1ESV0
5	GO:1905523	positive regulation of macrophage migration	1	A0A075IJR0	5	GO:0072088	nephron epithelium morphogenesis	1	G9K4P5
5	GO:0051310	metaphase plate congression	1	M1EH54	5	GO:0022615	protein to membrane docking	1	G9KG28
5	GO:0031098	stress-activated protein kinase signaling cascade	2	G9KIM6, M3YHU6	5	GO:0043331	response to dsRNA	1	M1ESV0
5	GO:0034375	high-density lipoprotein particle remodeling	1	M1EEM8	5	GO:0030540	female genitalia development	1	M3XUE1
5	GO:0060429	epithelium development	9	M3YZL1, G9K8V6, M3XSV4, M3XNR1, M3Y6C5, M3Z3L4, M3Z534, M1ENH2, G9KVM1	5	GO:0072001	renal system development	5	M3YEV3, G9KVF3, M3YI93, M3YWR1, G9K4P5
5	GO:0043584	nose development	1	G9K8V6	5	GO:0098542	defense response to other organism	5	G9KBE9, M3YYP1, M1EL91, M3XSH8, M3Z8R0
5	GO:0000083	regulation of transcription involved in G1/S transition of mitotic cell cycle	1	M1ENH2	5	GO:0031279	regulation of cyclase activity	1	G9KF24
5	GO:0030856	regulation of epithelial cell differentiation	1	M3Z534	5	GO:0016137	glycoside metabolic process	1	G9KCG1
5	GO:1901699	cellular response to nitrogen compound	3	M3Y1H8, G9KEW5, M3YHU6	5	GO:1903555	regulation of tumor necrosis factor superfamily cytokine production	1	G9K4X9
5	GO:0006936	muscle contraction	1	G9KEW5	5	GO:0031102	neuron projection regeneration	1	G9KM69
5	GO:0044818	mitotic G2/M transition checkpoint	1	G9K511	5	GO:0045667	regulation of osteoblast differentiation	4	M3YEF0, M3YEV3, G9KP03, M3YWR1
5	GO:0031214	biomineral tissue development	1	M3XVU0	5	GO:0061082	myeloid leukocyte cytokine production	1	M3XV45
5	GO:1901652	response to peptide	3	M3Y1H8, M3Z3A6, M3YTU8	5	GO:0051053	negative regulation of DNA metabolic process	5	M3XYW9, G9KZN8, G9KHW1, M3YET9, M1ESR5
5	GO:0097530	granulocyte migration	1	A0A075IJR0	5	GO:0032635	interleukin-6 production	1	M3Y8V3
5	GO:0016125	sterol metabolic process	2	M1EEM8, M3Y6V4	5	GO:0030970	retrograde protein transport, ER to cytosol	1	M1EIK8
5	GO:0098542	defense response to other organism	2	M3XPF6, G9KHT7	5	GO:1990138	neuron projection extension	1	M3YYP1
5	GO:0034140	negative regulation of toll-like receptor 3 signaling pathway	1	M3YTU8	5	GO:0044106	cellular amine metabolic process	3	M3YQH7, G9KXK2, M3Y7F7
5	GO:0061448	connective tissue development	1	G9L0Z3	5	GO:0048563	post-embryonic animal organ morphogenesis	1	M3XTC2
5	GO:0034616	response to laminar fluid shear stress	1	M3Y6V4	5	GO:0002821	positive regulation of adaptive immune response	1	M3Y8V3
5	GO:0019221	cytokine-mediated signaling pathway	5	M3YEL6, G9K635, A0A075IJR0, M1EEM8, M3YHU6	5	GO:0044344	cellular response to fibroblast growth factor stimulus	2	G9KKJ1, M3XM27
5	GO:0030258	lipid modification	1	M1EEM8	5	GO:0051489	regulation of filopodium assembly	2	G9KF24, M3XY10
5	GO:0021782	glial cell development	1	M3XR14	5	GO:0045736	negative regulation of cyclin-dependent protein serine/threonine kinase activity	1	M1EJB2
5	GO:0010770	positive regulation of cell morphogenesis involved in differentiation	2	M1EEM8, M3Y8E0	5	GO:0060419	heart growth	1	G9KM69
5	GO:0001508	action potential	1	G9KEW5	5	GO:0032465	regulation of cytokinesis	1	M3XN18
5	GO:0010557	positive regulation of macromolecule biosynthetic process	9	M3Z3H6, M3YEL6, M3XSV4, A0A075IJR0, M3YK29, G9KIM6, M3YNL6, M3XR14, M1ENH2	5	GO:0006971	hypotonic response	1	M3Y9D9
5	GO:0016197	endosomal transport	5	M3YM46, M3XPF6, M3YG35, M3XRZ0, M3Y6V4	5	GO:0031122	cytoplasmic microtubule organization	3	M3Z2P1, M1EQV0, M3YE92
5	GO:0050688	regulation of defense response to virus	1	M3XPF6	5	GO:0051293	establishment of spindle localization	1	G9KCV2
5	GO:0035967	cellular response to topologically incorrect protein	2	A0A075IJR0, M3YXA6	5	GO:0051923	sulfation	1	G9KRV6
5	GO:0034613	cellular protein localization	14	M3YM46, G9KF72, G9KY18, M1EJK5, M3YG35, M1EP82, M3Y1H8, G9K6Z5, G9KRS0, M3YTU8, G9KKT5, M3Y4T6, M1EH54, M3Z534	5	GO:0035773	insulin secretion involved in cellular response to glucose stimulus	1	G9K4I7
5	GO:0009308	amine metabolic process	4	G9K8V6, M3YHS6, M3YKY1, M3XM19	5	GO:2001212	regulation of vasculogenesis	1	M3Y1B5
5	GO:0030010	establishment of cell polarity	2	M1EP82, M3Y1H8	5	GO:0030036	actin cytoskeleton organization	13	M3YRW5, G9KVF3, M3YHN4, M3YH22, M3Y4C2, M3YWC1, M3YEB9, G9KGF0, M3XYL0, M3YHF6, M3XTT9, M3XY10, M1EGT1
5	GO:0032496	response to lipopolysaccharide	4	G9K635, A0A075IJR0, M3YTU8, M3Y6V4	5	GO:0003161	cardiac conduction system development	1	M3XUE1
5	GO:0043067	regulation of programmed cell death	16	M3YEL6, A0A075IJR0, G9KF72, M3YT92, M3Z3A6, M3YHU6, M3Y8E0, M3XQJ8, M1EP82, G9K8V6, M1EFR8, G9K4Y9, M3YTU8, G9KN54, M3Z1J3, M3Z534	5	GO:0061736	engulfment of target by autophagosome	1	M3YYP1
5	GO:0015748	organophosphate ester transport	3	M1EEM8, M3Y6V4, M3XTD4	5	GO:0061458	reproductive system development	9	M3XXJ1, G9KH44, M1EJB2, M3XUE1, G9KCS4, G9KZN8, M3YHN4, M3YJ26, G9KM69
5	GO:0071621	granulocyte chemotaxis	1	A0A075IJR0	5	GO:2000001	regulation of DNA damage checkpoint	1	M3YXC1
5	GO:0060402	calcium ion transport into cytosol	1	G9KEW5	5	GO:0050708	regulation of protein secretion	8	M3YPW3, G9KL19, M1EMR3, G9K4I7, G9KP43, M3XV45, G9KJP6, M3XSH8
5	GO:0046486	glycerolipid metabolic process	5	G9K8G6, G9K8V6, M3XPF6, M1EEM8, M3YT92	5	GO:0009416	response to light stimulus	5	M1ESS9, M3YTD1, M3Y4P9, M3YAC6, M1ET56
5	GO:0045667	regulation of osteoblast differentiation	1	M3YKR0	5	GO:1905114	cell surface receptor signaling pathway involved in cell-cell signaling	6	M3YTD1, M3YTM0, M3XM71, M3YYP1, M3XTT9, M3YS36
5	GO:0071706	tumor necrosis factor superfamily cytokine production	2	G9K635, M3YTU8	5	GO:1901658	glycosyl compound catabolic process	1	G9KCG1
5	GO:2000181	negative regulation of blood vessel morphogenesis	3	M3XQJ8, A0A075IJR0, M3YT92	5	GO:0022612	gland morphogenesis	3	M3YRW5, M3XUE1, G9KM69
5	GO:0021985	neurohypophysis development	1	M3XR14	5	GO:0046434	organophosphate catabolic process	2	M3YLY4, M3Y2M0
5	GO:0051055	negative regulation of lipid biosynthetic process	1	G9K8G6	5	GO:0046726	positive regulation by virus of viral protein levels in host cell	1	G9KRJ6
5	GO:1901988	negative regulation of cell cycle phase transition	2	G9K511, G9KIM6	5	GO:0042108	positive regulation of cytokine biosynthetic process	2	G9K4X9, M3YA03
5	GO:0019482	beta-alanine metabolic process	2	G9K8V6, M3XM19	5	GO:0048754	branching morphogenesis of an epithelial tube	6	M3XXJ1, M3XUE1, M3YJJ8, M3XTT9, M3YI93, G9K4P5
5	GO:0034383	low-density lipoprotein particle clearance	1	M3YM46	5	GO:0001823	mesonephros development	2	M3YEV3, G9K4P5
5	GO:0022618	ribonucleoprotein complex assembly	2	G9KQ88, G9KIN1	5	GO:0030449	regulation of complement activation	1	M3YJC7
5	GO:0072683	T cell extravasation	1	A0A075IJR0	5	GO:0010640	regulation of platelet-derived growth factor receptor signaling pathway	1	M3YRW5
5	GO:0043086	negative regulation of catalytic activity	10	M3XRM9, G9K635, M3XVU0, M1EEM8, M3YTU8, M1EEF4, G9KN54, M3YLU2, M3YMW0, M3Z534	5	GO:0019693	ribose phosphate metabolic process	6	M3YWQ9, G9KF24, M3Y7D8, M1EP13, M3YQE7, M3Z7Z9
5	GO:0099504	synaptic vesicle cycle	2	M3YWK6, G9KRS0	5	GO:1901617	organic hydroxy compound biosynthetic process	2	G9L0D3, G9K5Z0
5	GO:0001959	regulation of cytokine-mediated signaling pathway	2	M1EEM8, M3YHU6	5	GO:0010558	negative regulation of macromolecule biosynthetic process	33	G9KD69, M3YLM1, G9KVF3, G9KZN8, G9KHW1, M3XM71, M3YA03, M3XUE1, G9KP03, M3Y2I4, M3Y844, G9KM69, M3YWR1, M3Z7Z9, G9K7F7, M3Y7Y1, M1EJB2, G9KKX3, M3YVC9, G9KVG5, G9KY09, G9K6L6, M3YET9, M3XYH7, M1ESR5, M3XXJ1, M1EN30, G9KCF6, G9KAB5, M3YLG9, G9KKJ1, M3YTM0, G9KKN0
5	GO:0010885	regulation of cholesterol storage	1	M3YM46	5	GO:0032943	mononuclear cell proliferation	5	M3Y2P9, M1EM48, M3XV45, M3XSH8, M3Y8V3
5	GO:0006887	exocytosis	5	M3YWK6, M3XPF6, M1EEM8, G9KRS0, G9KVY1	5	GO:0042177	negative regulation of protein catabolic process	1	M3YTD1
5	GO:0002090	regulation of receptor internalization	1	M3XPF6	5	GO:0006886	intracellular protein transport	20	M3YRW5, G9KDM0, G9KF24, M3Z2P1, M3YMX6, M3XLU6, M1ET56, M1EIK8, M1EDA5, G9KV78, M1EHX9, G9KUM0, G9K4X9, M3Z6N6, M3YTM0, M3XTV8, M3YYP1, G9KG28, M3XY10, G9KQ63
5	GO:1901185	negative regulation of ERBB signaling pathway	1	M1EEF4	5	GO:0044839	cell cycle G2/M phase transition	3	G9KZN8, M3YXC1, M1EPN5
5	GO:0035272	exocrine system development	2	G9KY18, M3Z3L4	5	GO:0001569	branching involved in blood vessel morphogenesis	2	M3XXJ1, M3YI93
5	GO:0045732	positive regulation of protein catabolic process	2	G9K8G6, M3YTU8	5	GO:0010638	positive regulation of organelle organization	8	M1EJB2, G9KBE9, M3Y2P9, G9KHW1, G9KS87, M3YYP1, G9KQ63, M3YMI1
5	GO:0001510	RNA methylation	1	G9KV89	5	GO:1901184	regulation of ERBB signaling pathway	2	M3YPW3, G9KL19
5	GO:0043471	regulation of cellular carbohydrate catabolic process	1	M1EK38	5	GO:0030518	intracellular steroid hormone receptor signaling pathway	7	M3YMU8, M1EN30, G9KA78, G9KKJ1, G9KM69, M3YTM0, M1EQA6
5	GO:0032269	negative regulation of cellular protein metabolic process	9	M3XRM9, G9K635, M3XVU0, M3Z3A6, M3YTU8, M1EEF4, G9KN54, M3YMW0, M3Z534	5	GO:0070293	renal absorption	1	M3YRW5
5	GO:0000902	cell morphogenesis	14	A0A075IJR0, M1EPE3, M3YI26, M3XRZ0, M1EMN5, M3Y8E0, M3YGS2, M3YZL1, M3YWK6, M3Y1H8, G9KQ88, M1EEM8, M3Z3L4, M3XR14	5	GO:0019438	aromatic compound biosynthetic process	71	M3YM68, G9KCS4, G9K4I7, G9K3K7, M3XUE1, M3YMB6, G9KP03, M3XY89, M3YTL6, M3Y2I4, M3Y844, G9KM69, M3XTW9, M3Y2M5, M1ENB8, M3YWR1, M3Y7Y1, G9K7F7, M1EJB2, G9KVG5, M3XLU6, G9KY09, M1ET52, M1EP13, G9K6L6, M3YYC4, G9K4P5, G9KGB2, G9KCF6, M1EM34, G9KAB5, G9KKJ1, M3YTM0, G9KKN0, M1EJ92, G9K9B3, M1ESS9, G9KD69, G9KF24, M1EMK8, M3XZA4, G9KHW1, M3YYH7, M3XM71, M3Y1Z3, M3YA03, G9KCA5, G9KQQ6, M3YTJ2, M3Y3I1,…
5	GO:0050727	regulation of inflammatory response	6	M1EF36, A0A075IJR0, M3XVU0, M1EEM8, M3YTU8, M3Z1J3	5	GO:0099536	synaptic signaling	5	M1EKR2, M3YTD1, M1ESV0, M3XTV8, M3YLT1
5	GO:0051496	positive regulation of stress fiber assembly	1	M1EEM8	5	GO:0051252	regulation of RNA metabolic process	62	G9KCS4, G9K4I7, G9K3K7, M3XUE1, M3YMB6, G9KP03, M3XY89, M3Y2I4, M3Y844, G9KM69, M3Y2M5, M3YWR1, G9K7F7, M3Y7Y1, M1EJB2, G9KVG9, M3YK39, G9KVG5, G9KY09, M3XLU6, M1ET52, G9K6L6, M3YYC4, G9K4P5, G9KGB2, G9KCF6, G9KAB5, G9KKJ1, M3YTM0, G9KKN0, M1EJ92, G9K9B3, G9KD69, M1EMK8, G9KEY7, M3XZA4, M3YYH7, M3XM71, M3Y1Z3, M3YA03, G9KCA5, G9KQQ6, M3YTJ2, M3Y3I1, G9KS87, M3YRJ2, M3YYP1, G9KKX3, M3YVC9, G9KA78,…
5	GO:2001245	regulation of phosphatidylcholine biosynthetic process	1	G9K8G6	5	GO:0090190	positive regulation of branching involved in ureteric bud morphogenesis	1	G9K4P5
5	GO:0070429	negative regulation of nucleotide-binding oligomerization domain containing 1 signaling pathway	1	M3YTU8	5	GO:0007033	vacuole organization	7	M3XVE0, G9KGC2, G9KLK2, M3XW49, M3Y0G4, M3XNX1, M3XY93
5	GO:0071310	cellular response to organic substance	17	M3YM46, M3YEL6, A0A075IJR0, G9KEW5, M3YXA6, M3YHU6, M3XLU2, M3Y8E0, M3XND8, G9K635, M3Y1H8, G9KV30, M1EEM8, M3YTU8, M3Z1J3, M3Y6V4, M3XR14	5	GO:0007589	body fluid secretion	2	G9KM69, M3Y1B5
5	GO:0002719	negative regulation of cytokine production involved in immune response	2	G9K635, M1EEM8	5	GO:0071219	cellular response to molecule of bacterial origin	2	G9KD79, M3XV45
5	GO:0051604	protein maturation	4	G9KQU8, G9KF72, M3YT92, M3Y6C5	5	GO:2001020	regulation of response to DNA damage stimulus	8	M1EQV0, M3YMB6, M3XYW9, G9KCF6, M3XV45, M1EL91, M1ESR5, M3YXC1
5	GO:0090264	regulation of immune complex clearance by monocytes and macrophages	1	A0A075IJR0	5	GO:0006631	fatty acid metabolic process	3	M3XV45, M3Y898, M3XSH8
5	GO:0002634	regulation of germinal center formation	1	M3YTU8	5	GO:0032653	regulation of interleukin-10 production	1	M3Y8V3
5	GO:0072001	renal system development	1	M3XQJ8	5	GO:0018958	phenol-containing compound metabolic process	2	M3YTD1, M3YTN7
5	GO:0010812	negative regulation of cell-substrate adhesion	1	M3Y1H8	5	GO:1901522	positive regulation of transcription from RNA polymerase II promoter involved in cellular response to chemical stimulus	3	M3YEV3, G9KCS4, G9KM69
5	GO:0032373	positive regulation of sterol transport	1	M3Y6V4	5	GO:0061339	establishment or maintenance of monopolar cell polarity	1	M3YRW5
5	GO:0048469	cell maturation	1	M3YEL6	5	GO:0008333	endosome to lysosome transport	1	M3XW49
5	GO:0002705	positive regulation of leukocyte mediated immunity	1	M3YHU6	5	GO:0071635	negative regulation of transforming growth factor beta production	1	M1EGT1
5	GO:0061458	reproductive system development	3	M3YEL6, M3Y6C5, M3Z1J3	5	GO:0003015	heart process	1	M3YEV3
5	GO:0006066	alcohol metabolic process	2	M1EEM8, M3Y6V4	5	GO:0071805	potassium ion transmembrane transport	2	M3Y7Y1, M3Y9D9
5	GO:0034097	response to cytokine	7	G9K635, M3YEL6, A0A075IJR0, M1EEM8, M3Z1J3, M3YHU6, M3Y8E0	5	GO:1902017	regulation of cilium assembly	1	M3YMI1
5	GO:0030100	regulation of endocytosis	4	M1EF36, A0A075IJR0, M3XVU0, M3XPF6	5	GO:1905819	negative regulation of chromosome separation	1	M3YTJ2
5	GO:0042542	response to hydrogen peroxide	1	M3YTU8	5	GO:0090177	establishment of planar polarity involved in neural tube closure	1	M3XTT9
5	GO:0042730	fibrinolysis	1	M3YT92	5	GO:0051205	protein insertion into membrane	1	M3YCU2
5	GO:0060291	long-term synaptic potentiation	1	M3Y056	5	GO:0032305	positive regulation of icosanoid secretion	1	M3XV45
5	GO:0001764	neuron migration	2	M1EPE3, M3XRZ0	5	GO:0045165	cell fate commitment	3	M3XUE1, M3YEV3, M3YA03
5	GO:0000278	mitotic cell cycle	5	G9K511, G9KIM6, G9KVY1, M1EH54, M1ENH2	5	GO:0007528	neuromuscular junction development	2	M1EKR2, M3YI93
5	GO:0034384	high-density lipoprotein particle clearance	1	M1EEM8	5	GO:0098815	modulation of excitatory postsynaptic potential	1	M3YTD1
5	GO:0006508	proteolysis	18	M3XVU0, G9KF72, M3YT92, M3Y6C5, M1EJK5, M3YHU1, G9L3L5, M3Y8E0, M3YMW0, M3XQJ8, M1ESB9, G9K4Y9, G9KQU8, G9KW91, M3YTU8, G9KN54, G9KWZ0, M3Z534	5	GO:0071470	cellular response to osmotic stress	1	M3Y9D9
5	GO:1901215	negative regulation of neuron death	1	A0A075IJR0	5	GO:1903557	positive regulation of tumor necrosis factor superfamily cytokine production	1	G9K4X9
5	GO:0031326	regulation of cellular biosynthetic process	24	G9K8G6, M3YK29, M3XSV4, G9KEW5, M3YJ21, M3YHU6, M3Z3H6, G9K635, G9K511, M1EEM8, G9KIM6, M3YNL6, M3Z1J3, M3YEL6, M3XLU2, M3XND8, M1ENH2, G9KV30, G9KKR7, M3YTU8, G9KLT8, M3Y6V4, G9KIN1, M3XR14	5	GO:0061371	determination of heart left/right asymmetry	1	M3XUE1
5	GO:0016052	carbohydrate catabolic process	4	G9K8V6, M3YHS6, M1EK38, M3Z0A6	5	GO:0006801	superoxide metabolic process	1	M3XWF0
5	GO:0048305	immunoglobulin secretion	1	M3YHU6	5	GO:0042476	odontogenesis	1	M3YWR1
5	GO:0072524	pyridine-containing compound metabolic process	5	M3Z3H6, G9K8V6, M3YHS6, M1EK38, M3Z0A6	5	GO:0016050	vesicle organization	3	M3Z6N6, M3XW49, M3XTV8
5	GO:0051169	nuclear transport	2	M3Y1H8, M3Z534	5	GO:0033013	tetrapyrrole metabolic process	4	M1ESS9, M3YDI5, M1EGL3, M3Y949
5	GO:0051588	regulation of neurotransmitter transport	1	M3YWK6	5	GO:0060998	regulation of dendritic spine development	1	G9KF24
5	GO:0071705	nitrogen compound transport	3	M3Y6V4, G9KVM1, M3XTD4	5	GO:1901361	organic cyclic compound catabolic process	7	M3YQH7, G9L0Z2, G9KEY7, M1EGL3, M3Y1B5, M1ESR5, M3YQE7
5	GO:0045606	positive regulation of epidermal cell differentiation	1	M3Z534	5	GO:0051276	chromosome organization	24	M3YM68, G9KCS4, G9KZN8, G9KHW1, G9K4D2, G9KCV2, M3XM71, M3YET9, M1ESR5, M3YCU5, M3YXC1, M1EPN5, G9KCA5, G9KGB2, M3YJB8, M3YTJ2, M3XYW9, G9KCF6, G9KRY8, G9KS87, M1EPX8, G9KM69, M1ENB8, G9KE27
5	GO:0036499	PERK-mediated unfolded protein response	1	A0A075IJR0	5	GO:0030031	cell projection assembly	7	M3YRW5, G9KF24, G9K7F7, M3Z2P1, G9K6L6, M3XY10, M3YMI1
5	GO:0050679	positive regulation of epithelial cell proliferation	2	M3YTU8, A3FBE9	5	GO:2001046	positive regulation of integrin-mediated signaling pathway	1	M3XY10
5	GO:0071364	cellular response to epidermal growth factor stimulus	1	M3XND8	5	GO:0044774	mitotic DNA integrity checkpoint	2	G9KZN8, M3Y2M0
5	GO:0051029	rRNA transport	1	G9KVM1	5	GO:0048562	embryonic organ morphogenesis	6	M3YRW5, M3XUE1, M3YRJ2, M3XTT9, M3XTC2, G9K4P5
5	GO:0046903	secretion	11	M1EP82, M3YWK6, M3XPF6, G9KEW5, M1EEM8, G9KRS0, G9KY18, M3YHU6, G9KVY1, M3Y6V4, M3Y8E0	5	GO:0010563	negative regulation of phosphorus metabolic process	16	M3YMU8, M3YRW5, M1EJB2, G9KF24, M3XNP3, M3XLU6, G9K6L6, M3Y1B5, M1ET56, M3Y0A4, G9K4X9, M3XY10, M3XY93, M3XX60, G9KIT4, M3XT01
5	GO:0034645	cellular macromolecule biosynthetic process	30	G9K8G6, M3YK29, M3XSV4, M3YJ21, M3YHU6, M3Z3H6, M1EP82, G9K635, G9K511, G9KQ88, M1EEM8, G9KIM6, M3YNL6, M3Z1J3, M3XR69, M3YEL6, M3Y0Q0, M1ENL2, M3XLU2, M3XND8, M1ENH2, G9KV30, G9KKR7, G9KLT8, M3YTU8, M3YW88, G9KHT7, M3Y6V4, G9KIN1, M3XR14	5	GO:0007019	microtubule depolymerization	1	M1EQH1
5	GO:0051489	regulation of filopodium assembly	2	M1EPE3, M3YI26	5	GO:0009267	cellular response to starvation	1	M1EQH1
5	GO:0006760	folic acid-containing compound metabolic process	1	M1ESB9	5	GO:0032526	response to retinoic acid	1	G9KM69
5	GO:0046660	female sex differentiation	1	M3YEL6	5	GO:0019932	second-messenger-mediated signaling	4	M3YRW5, G9KD51, M3XY10, M1ET56
5	GO:0055098	response to low-density lipoprotein particle	1	M3Y6V4	5	GO:0090150	establishment of protein localization to membrane	8	M3YCU2, M3YRW5, G9KF24, M1ESV0, G9KG28, M3YYP1, M3XY10, G9KQ63
5	GO:0007010	cytoskeleton organization	12	M3YZL1, A0A075IJR0, M3Y1H8, M3XPF6, G9KQ88, M1EEM8, M3Y6C5, M3YNL6, M3XX31, M3YKR0, M1EMN5, G9KVY1	5	GO:0038096	Fc-gamma receptor signaling pathway involved in phagocytosis	1	M1ES01
5	GO:0070201	regulation of establishment of protein localization	11	M1EP82, M3Y1H8, M3XPF6, G9KF72, M1EEM8, G9KY18, M1EJK5, M3YHU6, G9KKT5, M3Y8E0, M3Z534	5	GO:0032467	positive regulation of cytokinesis	1	M3XN18
5	GO:0010717	regulation of epithelial to mesenchymal transition	1	M1ERW6	5	GO:0071773	cellular response to BMP stimulus	5	M3YEV3, M3YMB6, G9KP03, M3YYP1, M3YRJ2
5	GO:0009311	oligosaccharide metabolic process	1	M3Y3W8	5	GO:0016070	RNA metabolic process	76	G9KDM0, M3YM68, G9KCS4, G9K4I7, G9K3K7, M3XUE1, M3YMB6, G9KP03, M3XY89, M3Y2I4, M3Y844, G9KM69, M3XTW9, M3Y2M5, M3YWR1, G9L0Z2, G9KVG9, M3Y7Y1, G9K7F7, M1EJB2, M3YK39, G9KVG5, M3XLU6, G9KY09, M1ET52, G9KXK2, G9K6L6, M3YYC4, G9K4P5, G9KGB2, G9KCF6, G9KAB5, M1EM34, G9KKJ1, M3YTM0, G9KKN0, M1EJ92, G9K9B3, G9KD69, G9KK85, M1EMK8, G9KEY7, M3XZA4, M3YYH7, M3XM71, M3Y1Z3, M3YA03, G9KCA5, G9KQQ6, M3YTJ2,…
5	GO:0050709	negative regulation of protein secretion	2	M1EEM8, M3Y8E0	5	GO:0031664	regulation of lipopolysaccharide-mediated signaling pathway	1	M3XV45
5	GO:0042573	retinoic acid metabolic process	1	G9K8V6	5	GO:0030168	platelet activation	5	G9K4X9, M3Z6N6, M3XY10, M1ET56, M3Y2M0
5	GO:0008610	lipid biosynthetic process	5	G9K8G6, G9K8V6, M3XPF6, M1EEM8, M3Z1J3	5	GO:1902116	negative regulation of organelle assembly	1	G9KGC2
5	GO:0051188	cofactor biosynthetic process	1	M3Z3H6	5	GO:1903861	positive regulation of dendrite extension	1	M3YYP1
5	GO:0031345	negative regulation of cell projection organization	2	M3Y1H8, M3Z3L4	5	GO:0071229	cellular response to acid chemical	5	G9KPN3, M3YTD1, M1EP52, M3YI93, M3YWR1
5	GO:0032870	cellular response to hormone stimulus	1	M3Y1H8	5	GO:0006518	peptide metabolic process	23	M3YLM1, G9KK85, G9KEY7, G9KVF3, G9KB79, M3YN63, M1EIC8, G9KXK2, M3Y4B6, G9K3K7, M3Y7F7, G9K6L6, M3YGP2, M3YJY8, M3XXI2, G9KBE9, M1EMR3, G9KBG7, G9KM69, M3XQ78, M3XR35, M3Z7Z9, M3Z8R0
5	GO:1901293	nucleoside phosphate biosynthetic process	3	M3Z3H6, M1EE20, M3Y6V4	5	GO:0032870	cellular response to hormone stimulus	13	M3YMU8, M1ESS9, M1EQH1, G9KVF3, G9KCS4, G9KA78, M1EN30, M1EP52, M3Y2P9, G9KKJ1, G9KM69, M3YTM0, M1EQA6
5	GO:1903859	regulation of dendrite extension	1	M3YWK6	5	GO:0010269	response to selenium ion	1	G9KM69
5	GO:0002237	response to molecule of bacterial origin	4	G9K635, A0A075IJR0, M3YTU8, M3Y6V4	5	GO:0043029	T cell homeostasis	2	G9KVG5, M3XSH8
5	GO:0042574	retinal metabolic process	1	G9K8V6	5	GO:0001782	B cell homeostasis	1	M3XV45
5	GO:0006836	neurotransmitter transport	2	M3YWK6, G9KRS0	5	GO:0051247	positive regulation of protein metabolic process	30	G9L1B8, G9KEY7, M3YA03, M1EIK8, G9K4X9, G9KGC2, M3YTN7, M3XW49, G9KS87, M3YHF6, M3XV45, G9KM69, M3YYP1, M3YS36, M3XVS1, M1EJB2, G9KCV6, M3YMX6, G9KB79, M3XLU6, G9K6L6, M3Y1B5, M1ESR5, M1ESV0, M3Y2P9, M3YTM0, M1EL91, M1EQA6, G9KIT4, M3Y8V3
5	GO:0010675	regulation of cellular carbohydrate metabolic process	2	M1EK38, M3Z3A6	5	GO:0061008	hepaticobiliary system development	1	G9KM69
5	GO:0007029	endoplasmic reticulum organization	1	G9L0Z3	5	GO:0010724	regulation of definitive erythrocyte differentiation	2	G9KKJ1, M3YA03
5	GO:0051707	response to other organism	8	M1EF36, G9K635, A0A075IJR0, M3XPF6, M3YTU8, M3XRZ0, M3Y6V4, G9KHT7	5	GO:0019079	viral genome replication	3	G9KD69, G9KEY7, G9KRJ6
5	GO:0006818	hydrogen transport	1	M1EE20	5	GO:0070124	mitochondrial translational initiation	1	M3YN63
5	GO:0060173	limb development	2	G9L0Z3, M3Z3L4	5	GO:0046606	negative regulation of centrosome cycle	1	G9KE72
5	GO:0043491	protein kinase B signaling	1	A0A075IJR0	5	GO:0006753	nucleoside phosphate metabolic process	8	M3YQH7, G9KF24, M3YWQ9, M3Y7D8, M1EP13, M3YQE7, M3Y2M0, M3Z7Z9
5	GO:0008015	blood circulation	2	G9KEW5, M1ENH2	5	GO:0050974	detection of mechanical stimulus involved in sensory perception	1	M3YTD1
5	GO:0045995	regulation of embryonic development	1	M1EEM8	5	GO:0010824	regulation of centrosome duplication	1	G9KE72
5	GO:0001655	urogenital system development	1	M3XQJ8	5	GO:1903077	negative regulation of protein localization to plasma membrane	1	M3YTM0
5	GO:0032273	positive regulation of protein polymerization	1	M3XPF6	5	GO:0007067	mitotic nuclear division	11	G9KUM0, M3YTJ2, M3Y2P9, G9KZN8, M3YE92, G9KS87, G9KCV2, M1EJH0, M1ENB8, M3YS36, G9KE27
5	GO:0006839	mitochondrial transport	3	G9KF72, M1EJK5, G9KVM1	5	GO:0031666	positive regulation of lipopolysaccharide-mediated signaling pathway	1	M3XV45
5	GO:0090596	sensory organ morphogenesis	2	G9K8V6, M3YHU1	5	GO:0007020	microtubule nucleation	2	M3XNP3, M3YE92
5	GO:1905521	regulation of macrophage migration	1	A0A075IJR0	5	GO:0032271	regulation of protein polymerization	2	M1EJB2, M3XY10
5	GO:0001894	tissue homeostasis	2	G9K8G6, G9KEW5	5	GO:0051083	'de novo' cotranslational protein folding	1	M3YGP2
5	GO:0060841	venous blood vessel development	1	M3Z3L4	5	GO:0009063	cellular amino acid catabolic process	2	M3YQH7, M3XQ78
5	GO:1901566	organonitrogen compound biosynthetic process	11	M3Z3H6, G9K8G6, M3YEL6, M3Y0Q0, M3YHS6, M1EEM8, M1EE20, M3Y6V4, M3Y3W8, M3XND8, M3XM19	5	GO:1903844	regulation of cellular response to transforming growth factor beta stimulus	4	M3Z8K5, G9KP03, M3YTM0, M3YYP1
5	GO:0003007	heart morphogenesis	1	M3Z3L4	5	GO:0051148	negative regulation of muscle cell differentiation	2	M3XUE1, M3YWR1
5	GO:1902582	single-organism intracellular transport	5	M3YWK6, M3XPF6, M3Y1H8, G9KRS0, M3Y6V4	5	GO:0090189	regulation of branching involved in ureteric bud morphogenesis	1	G9K4P5
5	GO:0048753	pigment granule organization	1	M3YG35	5	GO:0032507	maintenance of protein location in cell	1	G9KV78
5	GO:1901570	fatty acid derivative biosynthetic process	1	M3Z1J3	5	GO:0070587	regulation of cell-cell adhesion involved in gastrulation	1	M3XLU6
5	GO:1903146	regulation of mitophagy	2	G9KF72, M1EJK5	5	GO:0051315	attachment of mitotic spindle microtubules to kinetochore	1	G9KCV2
5	GO:1990090	cellular response to nerve growth factor stimulus	1	M3YM46	5	GO:1901362	organic cyclic compound biosynthetic process	72	M3YM68, G9KCS4, G9K4I7, G9K3K7, M3XUE1, M3YMB6, G9KP03, M3XY89, M3YTL6, M3Y2I4, M3Y844, G9KM69, M3XTW9, M3Y2M5, M1ENB8, M3YWR1, M3Y7Y1, G9K7F7, M1EJB2, G9KVG5, M3XLU6, G9KY09, M1ET52, M1EP13, G9K6L6, M3YYC4, G9K4P5, G9KGB2, G9KCF6, M1EM34, G9KAB5, G9KKJ1, M3YTM0, G9KKN0, M1EJ92, G9K9B3, M1ESS9, G9KD69, G9KF24, M1EMK8, M3XZA4, G9KHW1, M3YYH7, M3XM71, M3Y1Z3, G9L0D3, M3YA03, G9KCA5, G9KQQ6, M3YTJ2,…
5	GO:0038027	apolipoprotein A-I-mediated signaling pathway	1	M3Y6V4	5	GO:0071426	ribonucleoprotein complex export from nucleus	1	G9KVF3
5	GO:0030502	negative regulation of bone mineralization	1	M3XVU0	5	GO:0006986	response to unfolded protein	5	M3YMU8, G9K4X9, M1EIK8, M3Y0A4, M3Y8V3
5	GO:0030514	negative regulation of BMP signaling pathway	1	G9KV30	5	GO:0014010	Schwann cell proliferation	1	G9KP03
5	GO:0016192	vesicle-mediated transport	19	G9KYC1, M3YM46, A0A075IJR0, M3XVU0, M3YKR0, M3YG35, M1EIB0, M1EF36, M1EP82, M3YWK6, M3XPF6, G9K6Z5, M1EEM8, G9KRS0, G9KVY1, M3Y6V4, M3YEH7, G9KKT5, M3Y4T6	5	GO:0006643	membrane lipid metabolic process	3	M3Y6M9, M3YSN9, G9KCG1
5	GO:0032655	regulation of interleukin-12 production	1	G9K635	5	GO:0034110	regulation of homotypic cell-cell adhesion	1	M3XY10
5	GO:0034148	negative regulation of toll-like receptor 5 signaling pathway	1	M3YTU8	5	GO:0070848	response to growth factor	13	M3XLU6, M3Y1B5, M3YEV3, G9K4X9, M3YMB6, M3Z8K5, G9KP03, G9KKJ1, M3YTM0, M3YYP1, M3YRJ2, M3XM27, M3XR35
5	GO:0006974	cellular response to DNA damage stimulus	6	M3YEL6, G9K511, M3XPF6, G9KIM6, M1EH54, M3Z534	5	GO:0010771	negative regulation of cell morphogenesis involved in differentiation	1	M3XY10
5	GO:0005976	polysaccharide metabolic process	1	M3Y3W8	5	GO:1901137	carbohydrate derivative biosynthetic process	3	G9KF24, M1EPS5, M1EP13
5	GO:0071453	cellular response to oxygen levels	2	M3YXA6, M3Z1J3	5	GO:0071822	protein complex subunit organization	24	G9KDM0, M3XNP3, M1EIK8, M3YTD1, G9KP03, M3YTJ2, M3Y949, M3YJJ8, M3XV45, G9KM69, M3YS36, M1EQH1, M3YEF0, M1EJB2, M3Y4B6, G9K6L6, M3YGP2, M1ET56, M3YWC1, M1ESV0, G9KCF6, M3YE92, M3XY10, M3YMI1
5	GO:0071921	cohesin loading	1	M1EH54	5	GO:0031047	gene silencing by RNA	3	M3YLM1, G9KEY7, G9K6L6
5	GO:0002436	immune complex clearance by monocytes and macrophages	1	A0A075IJR0	5	GO:0097485	neuron projection guidance	1	M3XNP3
5	GO:1903428	positive regulation of reactive oxygen species biosynthetic process	1	G9KEW5	5	GO:0051310	metaphase plate congression	1	G9KCV2
5	GO:0048247	lymphocyte chemotaxis	1	A0A075IJR0	5	GO:0007032	endosome organization	1	M3XW49
5	GO:0008654	phospholipid biosynthetic process	3	G9K8G6, M3XPF6, M1EEM8	5	GO:0048634	regulation of muscle organ development	4	M1ESV0, G9KVG5, M3YSQ5, M3XM27
5	GO:0010721	negative regulation of cell development	2	M3Y1H8, M3Z3L4	5	GO:0007127	meiosis I	1	M3YBC5
5	GO:0044843	cell cycle G1/S phase transition	3	G9KIM6, M1EH54, M1ENH2	5	GO:0071236	cellular response to antibiotic	1	M1EJB2
5	GO:0090092	regulation of transmembrane receptor protein serine/threonine kinase signaling pathway	1	G9KV30	5	GO:1904923	regulation of mitophagy in response to mitochondrial depolarization	2	G9KBE9, M3YYP1
5	GO:1902904	negative regulation of supramolecular fiber organization	1	M3Y1H8	5	GO:1904029	regulation of cyclin-dependent protein kinase activity	2	M1EJB2, M1EEX4
5	GO:0034329	cell junction assembly	1	M3Y8E0	5	GO:2000179	positive regulation of neural precursor cell proliferation	1	M3YF22
5	GO:0051248	negative regulation of protein metabolic process	9	M3XRM9, G9K635, M3XVU0, M3Z3A6, M3YTU8, M1EEF4, G9KN54, M3YMW0, M3Z534	5	GO:0030510	regulation of BMP signaling pathway	4	M3YMB6, G9KP03, M3YYP1, M3YRJ2
5	GO:0019682	glyceraldehyde-3-phosphate metabolic process	1	M1EK38	5	GO:0042060	wound healing	8	G9K4X9, M3Z6N6, G9K6L6, M3XTT9, M3XY10, M1ET56, M3YA03, M3Y2M0
5	GO:0008299	isoprenoid biosynthetic process	1	G9K8V6	5	GO:0048284	organelle fusion	4	G9KGC2, M3Y0G4, M3XTV8, M3XY93
5	GO:0042113	B cell activation	1	M3YTU8	5	GO:0051960	regulation of nervous system development	10	G9KF24, G9K4X9, M3Z2P1, G9KP03, G9KCS4, M3XZA4, G9KM69, M3YYP1, M3Z1W1, M3XTT9
5	GO:0071478	cellular response to radiation	1	G9K511	5	GO:0008652	cellular amino acid biosynthetic process	1	M3Y7F7
5	GO:0051303	establishment of chromosome localization	1	M1EH54	5	GO:0060253	negative regulation of glial cell proliferation	1	G9KP03
5	GO:0060537	muscle tissue development	2	M3YZL1, M3Z3L4	5	GO:0009914	hormone transport	5	M3Y6M9, M3XUE1, G9K4I7, G9KP43, G9KJP6
5	GO:0045940	positive regulation of steroid metabolic process	1	M1EEM8	5	GO:0051708	intracellular protein transport in other organism involved in symbiotic interaction	1	M1EIK8
5	GO:0001836	release of cytochrome c from mitochondria	2	G9KF72, M3Z534	5	GO:0016482	cytosolic transport	2	M3XW49, M3YTM0
5	GO:0060628	regulation of ER to Golgi vesicle-mediated transport	1	M3XPF6	5	GO:0019048	modulation by virus of host morphology or physiology	1	G9KM69
5	GO:0030036	actin cytoskeleton organization	8	M3YZL1, M3Y1H8, M3XPF6, M1EEM8, M3Y6C5, M3YNL6, M1EMN5, M3YKR0	5	GO:0071241	cellular response to inorganic substance	3	M1EJB2, M3YTD1, M3XY10
5	GO:0042472	inner ear morphogenesis	1	G9K8V6	5	GO:2000648	positive regulation of stem cell proliferation	2	M3XUE1, M3YKJ4
5	GO:0045840	positive regulation of mitotic nuclear division	1	M1EH54	5	GO:0051336	regulation of hydrolase activity	26	G9KDM0, G9L1B8, G9KVF3, G9KHW1, M3YBK3, M3YEB9, M3YRJ2, M1EEY8, M3XX60, M3XT01, M3Z216, G9KK87, M1EJB2, G9K6L6, M3YYC4, M3Y1B5, M1ET56, M3YWC1, M3XQF0, M3YZW8, M3XYL0, G9KLP3, M3YAC6, M3XN18, G9KKV5, M3Y8V3
5	GO:0023061	signal release	3	M3YWK6, G9KRS0, G9KY18	5	GO:0045669	positive regulation of osteoblast differentiation	1	M3YEV3
5	GO:1900024	regulation of substrate adhesion-dependent cell spreading	2	M3Y1H8, M1EEM8	5	GO:0032733	positive regulation of interleukin-10 production	1	M3Y8V3
5	GO:0006518	peptide metabolic process	6	M3Y0Q0, M3YEL6, M3YWK6, G9KQU8, M3XNR1, M3XND8	5	GO:0001960	negative regulation of cytokine-mediated signaling pathway	2	G9KDM0, G9KKV5
5	GO:0007346	regulation of mitotic cell cycle	3	G9K511, G9KIM6, M1EH54	5	GO:1902532	negative regulation of intracellular signal transduction	18	M3YRW5, G9KDM0, M3YMU8, G9KH44, M3XNP3, G9KVF3, M3XLU6, G9K6L6, M3Y1B5, M3Y0A4, G9KV78, M1EQV0, G9K4X9, M3XV45, M1EL91, G9L2T1, G9KKV5, G9KK87
5	GO:0008215	spermine metabolic process	1	M3XM19	5	GO:0060429	epithelium development	21	M3YRW5, G9K7F7, M3Y760, G9KVF3, M3YQA7, G9KWN7, G9K6L6, M3Y1B5, M3YI93, G9K4P5, M3XXJ1, M3XUE1, M3YEV3, G9KJR9, M3YJJ8, M3YTM0, G9KM69, M3YRJ2, M3XTT9, M3YYP1, M3YWR1
5	GO:1904478	regulation of intestinal absorption	1	M1EEM8	5	GO:0097192	extrinsic apoptotic signaling pathway in absence of ligand	1	M3XLU6
5	GO:0050714	positive regulation of protein secretion	3	M1EP82, M3XPF6, G9KY18	5	GO:0045637	regulation of myeloid cell differentiation	5	M3XXJ1, M1EQH1, G9KKJ1, G9KEY4, M3YA03
5	GO:0010629	negative regulation of gene expression	5	M3YEL6, M3YK29, M3YJ21, G9KIN1, M3XR14	5	GO:0031644	regulation of neurological system process	1	M3YTD1
5	GO:0070663	regulation of leukocyte proliferation	1	M3YKY1	5	GO:0044267	cellular protein metabolic process	104	G9KDM0, M3YLM1, M3YM68, G9KCS4, G9K3K7, M3YJY8, G9KCC5, G9KGC2, M3Y3K6, G9KRY8, M3XW49, G9KM69, G9KGS8, M3XVS1, M3Z8R0, M1EJB2, G9KB79, G9KXK2, M1EGL7, M1ET56, M1EPN5, G9KGB2, M1EEX4, M3YTM0, M3Y219, M3XY10, M3YV85, M3XR35, M3Y8V3, M3YMU8, M3YRW5, G9KK85, G9L1B8, G9KVF3, M3YN63, G9KYT9, M1EIK8, G9KCA5, G9KLK2, M3XYW9, M3Y1M8, G9KWY6, G9KS87, G9KBG7, G9KW80, M3YEF0, M3YXC1, M3YEV3, G9KXZ5, M1ESV0,…
5	GO:0090150	establishment of protein localization to membrane	2	M1EP82, G9KKT5	5	GO:0044003	modification by symbiont of host morphology or physiology	1	G9KM69
5	GO:0051053	negative regulation of DNA metabolic process	1	G9K511	5	GO:0000083	regulation of transcription involved in G1/S transition of mitotic cell cycle	1	M3YXC1
5	GO:0034599	cellular response to oxidative stress	3	M3YEL6, M3YTU8, M3YHU6	5	GO:0010543	regulation of platelet activation	1	M3XY10
5	GO:0030832	regulation of actin filament length	2	M3Y1H8, M3XPF6	5	GO:0007264	small GTPase mediated signal transduction	14	M1ECD3, M3YA06, M3YBK3, M3XQF0, M1ESV0, M3YEB9, M3YZW8, M3XYL0, G9KJR9, M3XTT9, M1EEY8, G9KJW8, M3Z216, G9KK87
5	GO:0006909	phagocytosis	4	M1EF36, A0A075IJR0, M3XVU0, M3Y6V4	5	GO:0051597	response to methylmercury	1	M1ESS9
5	GO:2001234	negative regulation of apoptotic signaling pathway	2	G9KF72, M3YTU8	5	GO:1905276	regulation of epithelial tube formation	1	M3XTT9
5	GO:1901216	positive regulation of neuron death	1	M3YEL6	5	GO:0031175	neuron projection development	12	G9KF24, M3XNP3, G9K4X9, M1ESV0, G9KKJ1, M3Z6N6, G9KM69, M3YYP1, M3Y0L6, M3Z1W1, G9KF17, M3YA46
5	GO:0020027	hemoglobin metabolic process	1	G9KIM6	5	GO:0046683	response to organophosphorus	1	M3XY10
5	GO:2000114	regulation of establishment of cell polarity	1	M3Y1H8	5	GO:1900026	positive regulation of substrate adhesion-dependent cell spreading	1	M3XY10
5	GO:0051928	positive regulation of calcium ion transport	2	A0A075IJR0, G9KEW5	5	GO:0044784	metaphase/anaphase transition of cell cycle	1	M3YTJ2
5	GO:0032635	interleukin-6 production	2	G9K635, M3YTU8	5	GO:0007405	neuroblast proliferation	1	M3Z1W1
5	GO:1903039	positive regulation of leukocyte cell-cell adhesion	3	M1EF36, A0A075IJR0, M3YKY1	5	GO:0048678	response to axon injury	1	G9KM69
5	GO:0017038	protein import	1	M3Y1H8	5	GO:0016525	negative regulation of angiogenesis	1	M3XYL0
5	GO:0002495	antigen processing and presentation of peptide antigen via MHC class II	2	M3XPF6, M1EIB0	5	GO:1903599	positive regulation of mitophagy	2	G9KBE9, M3YYP1
5	GO:0002821	positive regulation of adaptive immune response	1	M3YHU6	5	GO:0031109	microtubule polymerization or depolymerization	5	M1EJB2, M1EQH1, M3XNP3, M3YTJ2, M3YE92
5	GO:0006886	intracellular protein transport	9	M3YM46, M3Y1H8, G9KF72, G9K6Z5, G9KRS0, G9KY18, M1EJK5, M3Y4T6, M3Z534	5	GO:0051788	response to misfolded protein	2	G9KLK2, M1EIK8
5	GO:0000070	mitotic sister chromatid segregation	1	M1EH54	5	GO:0006479	protein methylation	4	G9KCC5, G9KRY8, M1EPX8, M3YCU5
5	GO:0010594	regulation of endothelial cell migration	1	M3YT92	5	GO:0090183	regulation of kidney development	1	G9K4P5
5	GO:1901571	fatty acid derivative transport	1	G9KEW5	5	GO:0007080	mitotic metaphase plate congression	1	G9KCV2
5	GO:0050728	negative regulation of inflammatory response	3	M1EEM8, M3YTU8, M3Z1J3	5	GO:0032958	inositol phosphate biosynthetic process	1	G9K5Z0
5	GO:0048662	negative regulation of smooth muscle cell proliferation	2	M3Z3A6, M3YTU8	5	GO:0070528	protein kinase C signaling	1	M1ESV0
5	GO:0031328	positive regulation of cellular biosynthetic process	11	M3Z3H6, M3YEL6, M3XSV4, M3YK29, G9KEW5, G9KIM6, M1EEM8, M3YNL6, M3Y6V4, M3XR14, M1ENH2	5	GO:0002834	regulation of response to tumor cell	1	M3Y8V3
5	GO:1903008	organelle disassembly	2	G9KF72, M1EJK5	5	GO:0018130	heterocycle biosynthetic process	71	M3YM68, G9KCS4, G9K4I7, G9K3K7, M3XUE1, M3YMB6, G9KP03, M3XY89, M3YTL6, M3Y2I4, M3Y844, G9KM69, M3XTW9, M3Y2M5, M1ENB8, M3YWR1, M3Y7Y1, G9K7F7, M1EJB2, G9KVG5, M3XLU6, G9KY09, M1ET52, M1EP13, G9K6L6, M3YYC4, G9K4P5, G9KGB2, G9KCF6, M1EM34, G9KAB5, G9KKJ1, M3YTM0, G9KKN0, M1EJ92, G9K9B3, M1ESS9, G9KD69, G9KF24, M1EMK8, M3XZA4, G9KHW1, M3YYH7, M3XM71, M3Y1Z3, M3YA03, G9KCA5, G9KQQ6, M3YTJ2, M3Y3I1,…
5	GO:0034976	response to endoplasmic reticulum stress	2	A0A075IJR0, M3YXA6	5	GO:0042110	T cell activation	6	G9KVF3, M3Y2P9, M1EM48, M3XSH8, M3YA03, M3Y8V3
5	GO:0090132	epithelium migration	4	G9KM90, M1EEM8, M3YT92, M1ERW6	5	GO:0032735	positive regulation of interleukin-12 production	1	M3Y8V3
5	GO:0006809	nitric oxide biosynthetic process	2	G9KEW5, M3Z1J3	5	GO:0034141	positive regulation of toll-like receptor 3 signaling pathway	1	M1ESV0
5	GO:0010878	cholesterol storage	1	M3YM46	5	GO:0008210	estrogen metabolic process	1	G9KH44
5	GO:0045824	negative regulation of innate immune response	2	G9K635, M3YTU8	5	GO:0006909	phagocytosis	2	M1ES01, M3YS36
5	GO:0030177	positive regulation of Wnt signaling pathway	2	M3Y1H8, G9KY18	5	GO:0000305	response to oxygen radical	1	M3XWF0
5	GO:0071675	regulation of mononuclear cell migration	1	A0A075IJR0	5	GO:0003190	atrioventricular valve formation	1	M3YA03
5	GO:0044801	single-organism membrane fusion	1	G9KRS0	5	GO:0010467	gene expression	96	G9KDM0, M3YLM1, M3YM68, G9KCS4, G9K4I7, G9K3K7, M1EPS5, M3YJY8, M3XUE1, M3YMB6, G9KBE9, G9KP03, M3XY89, M3Y2I4, M3Y844, G9KM69, M3XTW9, M3Y2M5, M3YWR1, M3Z8R0, G9L0Z2, G9KVG9, M3Y7Y1, M1EQH1, G9K7F7, M1EJB2, M3YK39, G9KCV6, G9KB79, G9KVG5, M3XLU6, G9KY09, M1ET52, M3Y4B6, G9KXK2, G9K6L6, M3YYC4, M3YGP2, G9K4P5, G9KGB2, G9KCF6, M1EM34, G9KAB5, G9KKJ1, M3YTM0, G9KKN0, M1EJ92, G9K9B3, M3XR35, G9KD69,…
5	GO:0044270	cellular nitrogen compound catabolic process	1	M3YGS2	5	GO:0045724	positive regulation of cilium assembly	1	M3YMI1
5	GO:0007064	mitotic sister chromatid cohesion	1	M1EH54	5	GO:0035051	cardiocyte differentiation	3	M3XUE1, G9KVF3, G9KM69
5	GO:0007187	G-protein coupled receptor signaling pathway, coupled to cyclic nucleotide second messenger	1	A0A075IJR0	5	GO:0007517	muscle organ development	7	G9K7F7, M1ESV0, G9KVG5, M3YSQ5, G9KM69, M3XM27, M3YWR1
5	GO:0098742	cell-cell adhesion via plasma-membrane adhesion molecules	2	M1EEM8, M3YKY1	5	GO:2000049	positive regulation of cell-cell adhesion mediated by cadherin	1	M1ESV0
5	GO:0002758	innate immune response-activating signal transduction	2	G9K635, M3YTU8	5	GO:0006658	phosphatidylserine metabolic process	1	M3YSN9
5	GO:0010481	epidermal cell division	1	M3Z534	5	GO:0048644	muscle organ morphogenesis	1	G9KM69
5	GO:0051099	positive regulation of binding	2	M3YHU6, M1EH54	5	GO:1902903	regulation of supramolecular fiber organization	5	M1EQH1, M1EJB2, G9KVF3, M3XY10, M3YWC1
5	GO:0051254	positive regulation of RNA metabolic process	8	M3Z3H6, M3YEL6, M3XSV4, M3YK29, G9KQ88, M3YNL6, M3XR14, M1ENH2	5	GO:0050000	chromosome localization	1	G9KCV2
5	GO:1901362	organic cyclic compound biosynthetic process	25	M3YK29, M3XSV4, M3YHS6, M3YJ21, M3YHU6, M3Z3H6, G9K8V6, G9K635, G9KQ88, M1EEM8, M3YNL6, M1EE20, M3Z1J3, M3Y3W8, M3YEL6, M3XLU2, M1ENH2, G9KV30, G9KKR7, G9KLT8, M3YTU8, M3Y6V4, G9KHT7, G9KIN1, M3XR14	5	GO:0010770	positive regulation of cell morphogenesis involved in differentiation	1	M3XY10
5	GO:0021761	limbic system development	2	G9K8V6, M3XR14	5	GO:1903513	endoplasmic reticulum to cytosol transport	1	M1EIK8
5	GO:0070586	cell-cell adhesion involved in gastrulation	1	M1EEM8	5	GO:0016192	vesicle-mediated transport	19	M3YMX6, M3YTY3, M3YA06, M1ES01, M1EDA5, M1ESV0, G9KJR9, M3Z6N6, M3XW49, G9KLP3, M3XTV8, M3YTM0, G9KJP6, M1EL91, M3XY10, M3XY93, M3YS36, M3Y346, M3XW74
5	GO:2001235	positive regulation of apoptotic signaling pathway	1	M3YHU6	5	GO:0006333	chromatin assembly or disassembly	1	M3YET9
5	GO:0044264	cellular polysaccharide metabolic process	1	M3Y3W8	5	GO:0007064	mitotic sister chromatid cohesion	1	M1ENB8
5	GO:0006766	vitamin metabolic process	3	M3Z3H6, G9K8V6, G9KAP4	5	GO:0044772	mitotic cell cycle phase transition	12	M1EJB2, G9KZN8, M1EJH0, M1EPN5, M3YXC1, G9KGB2, M1EN30, M3YTJ2, G9KCF6, G9KAB5, M3XVS1, M3Y2M0
5	GO:0030111	regulation of Wnt signaling pathway	3	M3YEL6, M3Y1H8, G9KY18	5	GO:0050709	negative regulation of protein secretion	3	M3YPW3, G9KL19, G9KJP6
5	GO:0034113	heterotypic cell-cell adhesion	1	M1EEM8	5	GO:0035384	thioester biosynthetic process	1	G9KFT7
5	GO:0030299	intestinal cholesterol absorption	1	M1EEM8	5	GO:0007160	cell-matrix adhesion	5	G9KVF3, M3YHF6, G9K6L6, M3XY10, M1EGD3
5	GO:0044106	cellular amine metabolic process	3	G9K8V6, M3YHS6, M3XM19	5	GO:0042254	ribosome biogenesis	9	G9KBE9, G9KVF3, G9KB79, M3YN63, G9KBG7, M3YRS9, M3YJY8, M3Y347, M3Z8R0
5	GO:0032268	regulation of cellular protein metabolic process	21	M3YEL6, M3XVU0, A0A075IJR0, M3XSV4, M1ERW6, M3Z3A6, M1EEF4, M3YHU6, M3Y8E0, M3XND8, M3YMW0, M3XQJ8, G9K635, M3XRM9, G9K511, G9K4Y9, G9KIM6, M1EEM8, M3YTU8, G9KN54, M3Z534	5	GO:0032633	interleukin-4 production	1	M3YA03
5	GO:1903034	regulation of response to wounding	2	M3Y1H8, M3YT92	5	GO:0003171	atrioventricular valve development	1	M3YA03
5	GO:0048858	cell projection morphogenesis	9	M3YWK6, M3Y1H8, M1EPE3, G9KQ88, M3Z3L4, M3XRZ0, M3Y8E0, M3XR14, M3YGS2	5	GO:0045931	positive regulation of mitotic cell cycle	3	G9KAB5, M3Y2P9, M3YXC1
5	GO:0034114	regulation of heterotypic cell-cell adhesion	1	M1EEM8	5	GO:0010720	positive regulation of cell development	8	G9KF24, G9K4X9, G9KCS4, M3XZA4, G9KM69, M3YYP1, M3Z1W1, M3XY10
5	GO:0036211	protein modification process	27	A0A075IJR0, M3XSV4, G9KVH7, M3XM98, M1ERW6, M3YHU6, M3XRZ0, M3Y8E0, G9K635, M3XRM9, G9K511, G9KIM6, M1EEM8, M3YEH7, M3XR69, M3Z534, M3Z3A6, G9KY07, M1EEF4, G9KV30, G9KW91, M3YTU8, G9KLT8, M3YW88, G9KWZ0, M3Y6V4, G9KIN1	5	GO:0034114	regulation of heterotypic cell-cell adhesion	2	M1ESV0, M3XLU6
5	GO:2001233	regulation of apoptotic signaling pathway	3	G9KF72, M3YTU8, M3YHU6	5	GO:0070167	regulation of biomineral tissue development	3	M3YEF0, M3YJJ8, M1EGL7
5	GO:0050766	positive regulation of phagocytosis	3	M1EF36, A0A075IJR0, M3XVU0	5	GO:0030098	lymphocyte differentiation	2	G9KVF3, M3YA03
5	GO:0060013	righting reflex	1	G9K8V6	5	GO:0006584	catecholamine metabolic process	2	M3YTD1, M3YTN7
5	GO:0008206	bile acid metabolic process	1	G9K8V6	5	GO:0045930	negative regulation of mitotic cell cycle	9	G9KGB2, M3YRW5, M1EJB2, G9KUM0, M1EN30, M3YTJ2, G9KCF6, G9KZN8, M3Y2M0
5	GO:0097061	dendritic spine organization	1	M3XPF6	5	GO:0022408	negative regulation of cell-cell adhesion	1	M3XLU6
5	GO:0031669	cellular response to nutrient levels	1	M3YXA6	5	GO:0030856	regulation of epithelial cell differentiation	3	M3XUE1, M3Y760, M3Y1B5
5	GO:0007517	muscle organ development	1	M3YZL1	5	GO:0035561	regulation of chromatin binding	2	G9KAB5, M1ESR5
5	GO:1901989	positive regulation of cell cycle phase transition	1	M1EH54	5	GO:0043567	regulation of insulin-like growth factor receptor signaling pathway	1	M3XN49
5	GO:0050773	regulation of dendrite development	1	M3XPF6	5	GO:0007005	mitochondrion organization	6	G9KDM0, M3XVE0, G9KBE9, M3XNX1, M3YYP1, G9KQ63
5	GO:0010558	negative regulation of macromolecule biosynthetic process	5	M3YEL6, M3YK29, G9K511, M3YJ21, G9KIN1	5	GO:0016558	protein import into peroxisome matrix	1	G9KG28
5	GO:0006638	neutral lipid metabolic process	2	M3YT92, M1EEM8	5	GO:0072594	establishment of protein localization to organelle	8	M3YRW5, G9KV78, G9KDM0, M3XLU6, M3YTM0, G9KG28, M3YYP1, M1ET56
5	GO:0050000	chromosome localization	1	M1EH54	5	GO:0006818	hydrogen transport	2	M3YRW5, M3Y7D8
5	GO:0010562	positive regulation of phosphorus metabolic process	7	A0A075IJR0, M3XSV4, G9KIM6, M1ERW6, M3Z3A6, M3YHU6, M3Y6V4	5	GO:0042036	negative regulation of cytokine biosynthetic process	1	M3YA03
5	GO:0014074	response to purine-containing compound	1	G9KEW5	5	GO:0048705	skeletal system morphogenesis	3	G9KH44, G9K4P5, M3YC24
5	GO:0061138	morphogenesis of a branching epithelium	1	M3Z3L4	5	GO:0060993	kidney morphogenesis	1	G9K4P5
5	GO:0031327	negative regulation of cellular biosynthetic process	7	G9K8G6, M3YEL6, M3YK29, G9K511, M3YJ21, M3Z1J3, G9KIN1	5	GO:0043116	negative regulation of vascular permeability	1	M3XYL0
5	GO:0007167	enzyme linked receptor protein signaling pathway	6	M3Y1H8, G9KV30, M1EEM8, M3Z3A6, M1EEF4, M3XLU2	5	GO:0003002	regionalization	5	M3XUE1, M3YMB6, M3YRJ2, M3XTT9, G9K4P5
5	GO:0000076	DNA replication checkpoint	1	G9K511	5	GO:0097066	response to thyroid hormone	1	M1EQH1
5	GO:0030178	negative regulation of Wnt signaling pathway	1	M3YEL6	5	GO:1901987	regulation of cell cycle phase transition	8	G9KGB2, M1EN30, M3YTJ2, G9KCF6, G9KAB5, G9KZN8, M3YXC1, M3Y2M0
5	GO:0051174	regulation of phosphorus metabolic process	19	G9K8G6, A0A075IJR0, M3XSV4, M1ERW6, M3Z3A6, M1EEF4, M3YHU6, M3YLU2, M3Y8E0, G9K635, M3XRM9, G9K511, M3XPF6, M1EK38, G9KIM6, M1EEM8, M3YTU8, M3Y6V4, M3Z534	5	GO:0036473	cell death in response to oxidative stress	3	G9KDM0, G9K4X9, M3XLU6
5	GO:0048145	regulation of fibroblast proliferation	1	M3Y8E0	5	GO:0060541	respiratory system development	3	M3Y844, M3YJJ8, M3XTT9
5	GO:0051960	regulation of nervous system development	7	M3YWK6, M3XPF6, M3Y1H8, G9KQ88, M3Z3L4, M3Y8E0, M3XR14	5	GO:0043085	positive regulation of catalytic activity	25	M3YM68, G9KVF3, G9KHW1, M3YBK3, M3YEB9, M3YSN9, M3XV45, M1EEY8, M1ENB8, M3XT01, M3Z216, G9KK87, M3XVS1, M1EJB2, G9K6L6, M1ET56, M3Y1B5, M3YWC1, M3XWF0, M3XQF0, M3YZW8, G9KLP3, M3YAC6, M3XN18, M3Y8V3
5	GO:0032692	negative regulation of interleukin-1 production	2	M1EEM8, M3YTU8	5	GO:1904714	regulation of chaperone-mediated autophagy	1	M3XR35
5	GO:0048278	vesicle docking	2	M3YWK6, G9KRS0	5	GO:0001501	skeletal system development	8	G9KH44, M3YEV3, M3XUE1, M3YJJ8, M3XTC2, M1ET56, G9K4P5, M3YC24
5	GO:0031664	regulation of lipopolysaccharide-mediated signaling pathway	1	M3YTU8	5	GO:0030832	regulation of actin filament length	2	M3XY10, M3YWC1
5	GO:0072678	T cell migration	1	A0A075IJR0	5	GO:0033144	negative regulation of intracellular steroid hormone receptor signaling pathway	2	M1EN30, M3YTM0
5	GO:0001889	liver development	1	M3YTU8	5	GO:0032623	interleukin-2 production	1	M3XSH8
5	GO:0014031	mesenchymal cell development	2	M3Z3L4, M3Y8E0	5	GO:0044843	cell cycle G1/S phase transition	8	G9KGB2, M1EJB2, M1EN30, G9KCF6, G9KAB5, M3YXC1, M3Y2M0, M3XVS1
5	GO:1903037	regulation of leukocyte cell-cell adhesion	3	M1EF36, A0A075IJR0, M3YKY1	5	GO:0042181	ketone biosynthetic process	1	M3Y7D8
5	GO:0072331	signal transduction by p53 class mediator	2	M3YEL6, G9KIM6	5	GO:0060442	branching involved in prostate gland morphogenesis	1	G9KM69
5	GO:0048666	neuron development	13	M3YM46, M1EPE3, M3XRZ0, M3Y8E0, M3YGS2, M3YWK6, M3XPF6, M3Y1H8, G9KQ88, M1EEM8, G9KIM6, M3Z3L4, M3XR14	5	GO:0070562	regulation of vitamin D receptor signaling pathway	1	M1EN30
5	GO:1902953	positive regulation of ER to Golgi vesicle-mediated transport	1	M3XPF6	5	GO:0030433	ER-associated ubiquitin-dependent protein catabolic process	3	G9KLK2, M1EIK8, M3XT01
5	GO:0032652	regulation of interleukin-1 production	2	M1EEM8, M3YTU8	5	GO:0051648	vesicle localization	2	M3Z6N6, M3XTV8
5	GO:0002449	lymphocyte mediated immunity	1	M3YHU6	5	GO:1904424	regulation of GTP binding	1	M3YS36
5	GO:0006869	lipid transport	4	G9KEW5, M1EEM8, M3Y6V4, M3XTD4	5	GO:0006757	ATP generation from ADP	2	M3YQE7, M3Z7Z9
5	GO:0021979	hypothalamus cell differentiation	1	M3XR14	5	GO:0043401	steroid hormone mediated signaling pathway	7	M3YMU8, M1EN30, G9KA78, G9KKJ1, G9KM69, M3YTM0, M1EQA6
5	GO:1904407	positive regulation of nitric oxide metabolic process	1	G9KEW5	5	GO:0051187	cofactor catabolic process	1	M1EGL3
5	GO:0000077	DNA damage checkpoint	2	G9K511, G9KIM6	5	GO:0051338	regulation of transferase activity	19	M3YMU8, M3YRW5, M1EJB2, G9KVF3, M3XLU6, G9KHW1, G9K6L6, M1ET56, M3Y0A4, G9K4X9, M1EJ79, G9KGF0, M3YSN9, M3XV45, M1EEX4, M1ETA0, M1ENB8, M3XY93, M3XVS1
5	GO:0001706	endoderm formation	2	M3XYD6, M3Y8E0	5	GO:0048659	smooth muscle cell proliferation	2	M3XSW1, M1ET56
5	GO:0007292	female gamete generation	1	M3YEL6	5	GO:0048477	oogenesis	1	G9KZN8
5	GO:0042770	signal transduction in response to DNA damage	2	M3YEL6, G9KIM6	5	GO:2000377	regulation of reactive oxygen species metabolic process	1	M3Y1B5
5	GO:0007019	microtubule depolymerization	1	G9KQ88	5	GO:0090087	regulation of peptide transport	2	G9K4I7, G9KP43
5	GO:1904237	positive regulation of substrate-dependent cell migration, cell attachment to substrate	1	M3Y8E0	5	GO:0071174	mitotic spindle checkpoint	1	M3YTJ2
5	GO:0097212	lysosomal membrane organization	1	M3XPF6	5	GO:0043603	cellular amide metabolic process	28	M3YLM1, G9KK85, G9KEY7, G9KVF3, M1EIC8, M3YN63, G9K3K7, M3YJY8, M3YQH7, M3Y6M9, M3XXI2, G9KBE9, G9KBG7, G9KM69, M3Y2M0, M3Z8R0, M3Z7Z9, G9KB79, G9KXK2, M3Y4B6, M3Y7F7, G9K6L6, M1EP13, M3YGP2, M3YQE7, M1EMR3, M3XQ78, M3XR35
5	GO:1901741	positive regulation of myoblast fusion	1	M3YM46	5	GO:0032675	regulation of interleukin-6 production	1	M3Y8V3
5	GO:1901342	regulation of vasculature development	4	M3XQJ8, A0A075IJR0, M3YT92, M3Z1J3	5	GO:0008209	androgen metabolic process	1	G9KH44
5	GO:1901565	organonitrogen compound catabolic process	3	G9K8V6, G9KY07, M1ENL2	5	GO:0009057	macromolecule catabolic process	23	G9L0Z2, M3Y7Y1, M1EJB2, G9KEY7, M3YMX6, M1ESR5, M1EIK8, M3YTD1, M3XYW9, G9KLK2, G9KL19, M3YTN7, M3Y409, M3Y0G4, M3YTM0, M3YYP1, M3XM27, M1EQA6, M3YS36, M3XT01, M3XVS1, G9KKV5, M3YMI1
5	GO:0031665	negative regulation of lipopolysaccharide-mediated signaling pathway	1	M3YTU8	5	GO:2001016	positive regulation of skeletal muscle cell differentiation	1	M3XM27
5	GO:0051156	glucose 6-phosphate metabolic process	1	M1EK38	5	GO:0044283	small molecule biosynthetic process	9	M3Y7D8, M3Y7F7, M3XV45, M3Y898, M1EP13, G9L0D3, G9K5Z0, M3YQE7, M3Z7Z9
5	GO:0019228	neuronal action potential	1	G9KEW5	5	GO:1903039	positive regulation of leukocyte cell-cell adhesion	4	M3Y2P9, M1EM48, M3XSH8, M3Y8V3
5	GO:0045736	negative regulation of cyclin-dependent protein serine/threonine kinase activity	1	M3YTU8	5	GO:0030857	negative regulation of epithelial cell differentiation	2	M3XUE1, M3Y1B5
5	GO:0070433	negative regulation of nucleotide-binding oligomerization domain containing 2 signaling pathway	1	M3YTU8	5	GO:0042307	positive regulation of protein import into nucleus	2	G9KV78, M3YTM0
5	GO:0015849	organic acid transport	1	G9KEW5	5	GO:0019430	removal of superoxide radicals	1	M3XWF0
5	GO:0045089	positive regulation of innate immune response	2	G9K635, M3YTU8	5	GO:0006887	exocytosis	4	G9KJP6, M3XTV8, M3XY10, M3Y346
5	GO:0006487	protein N-linked glycosylation	1	M3XR69	5	GO:0001570	vasculogenesis	4	M3XYL0, G9KXK2, M1EL91, M3Y1B5
5	GO:0033993	response to lipid	4	G9K635, A0A075IJR0, M3YTU8, M3Y6V4	5	GO:0045088	regulation of innate immune response	2	M1ESV0, M3Y8V3
5	GO:1900025	negative regulation of substrate adhesion-dependent cell spreading	1	M3Y1H8	5	GO:0032613	interleukin-10 production	1	M3Y8V3
5	GO:0007417	central nervous system development	5	G9K8V6, G9KY18, M3XRZ0, M3XR14, M3YGS2	5	GO:0022604	regulation of cell morphogenesis	5	M3YRW5, G9KF24, M3YYP1, M3XY10, M3YS36
5	GO:0071156	regulation of cell cycle arrest	1	G9KIM6	5	GO:0043086	negative regulation of catalytic activity	17	G9KDM0, M3YMU8, M1EJB2, G9KF24, M3XLU6, G9KHW1, G9K6L6, M3YYC4, M1ET56, M3Y0A4, G9K4X9, G9KGF0, M3XYL0, M3YRJ2, M3XY93, M3XX60, G9KKV5
5	GO:0061045	negative regulation of wound healing	1	M3YT92	5	GO:0045948	positive regulation of translational initiation	2	G9KEY7, G9KM69
5	GO:1903793	positive regulation of anion transport	1	G9KEW5	5	GO:1900746	regulation of vascular endothelial growth factor signaling pathway	1	M3Y1B5
5	GO:0090075	relaxation of muscle	1	G9KEW5	5	GO:0017157	regulation of exocytosis	1	M3XTV8
5	GO:0050890	cognition	1	M3Y056	5	GO:1901699	cellular response to nitrogen compound	10	G9KPN3, M3YTD1, G9KVF3, M1EP52, M1ESV0, M3Y2P9, G9KM69, M3XY10, M1ET56, M3YI93
5	GO:0002688	regulation of leukocyte chemotaxis	1	A0A075IJR0	5	GO:0002208	somatic diversification of immunoglobulins involved in immune response	1	M3Y8V3
5	GO:0009306	protein secretion	7	M1EP82, M3XPF6, M1EEM8, G9KY18, M3YHU6, M3Y6V4, M3Y8E0	5	GO:1904590	negative regulation of protein import	3	G9KV78, M3YRW5, M3XLU6
5	GO:0001941	postsynaptic membrane organization	1	G9KKT5	5	GO:0031663	lipopolysaccharide-mediated signaling pathway	1	M3XV45
5	GO:0055082	cellular chemical homeostasis	4	M3Y056, M3XPF6, G9KEW5, M3YG35	5	GO:0048017	inositol lipid-mediated signaling	3	M3YRW5, G9KH44, G9KIT4
5	GO:0043269	regulation of ion transport	4	A0A075IJR0, M3XPF6, G9KEW5, M1EK79	5	GO:0006086	acetyl-CoA biosynthetic process from pyruvate	1	G9KFT7
5	GO:0048878	chemical homeostasis	10	G9K8G6, M3YEL6, M3YM46, M3XPF6, M3Y056, G9KEW5, M1EEM8, M3YG35, M3Y6V4, M3Z534	5	GO:0007219	Notch signaling pathway	5	M3XXJ1, M3YUX3, M1EJB2, M3YHN4, G9K9B3
5	GO:1903861	positive regulation of dendrite extension	1	M3YWK6	5	GO:0009880	embryonic pattern specification	2	M3XUE1, M3YEV3
5	GO:0001974	blood vessel remodeling	1	M3Z3L4	5	GO:0042770	signal transduction in response to DNA damage	1	M3XV45
5	GO:0045765	regulation of angiogenesis	4	M3XQJ8, A0A075IJR0, M3YT92, M3Z1J3	5	GO:0048813	dendrite morphogenesis	1	G9KKJ1
5	GO:0048168	regulation of neuronal synaptic plasticity	2	M3YWK6, M3Y056	5	GO:0040001	establishment of mitotic spindle localization	1	G9KCV2
5	GO:0016053	organic acid biosynthetic process	5	G9K8V6, M3YHS6, M1EEM8, M3Z1J3, M3Y3W8	5	GO:1901342	regulation of vasculature development	4	G9K4X9, M3XYL0, M3XLU6, M3Y1B5
5	GO:0045669	positive regulation of osteoblast differentiation	1	M3YKR0	5	GO:0048738	cardiac muscle tissue development	3	M3XUE1, G9KVF3, G9KM69
5	GO:0006022	aminoglycan metabolic process	1	M3Y3W8	5	GO:0048260	positive regulation of receptor-mediated endocytosis	1	M3YTM0
5	GO:0030516	regulation of axon extension	2	M3Z3L4, M3Y8E0	5	GO:0035108	limb morphogenesis	2	M3XUE1, M1ET56
5	GO:0061025	membrane fusion	1	G9KRS0	5	GO:0048232	male gamete generation	4	M3YMU8, G9KH44, M3XT62, M3YF22
5	GO:0032990	cell part morphogenesis	9	M3YWK6, M3Y1H8, M1EPE3, G9KQ88, M3Z3L4, M3XRZ0, M3Y8E0, M3XR14, M3YGS2	5	GO:0031344	regulation of cell projection organization	6	G9KF24, G9K7F7, G9K4X9, M3YYP1, M3XY10, M3YMI1
5	GO:1900117	regulation of execution phase of apoptosis	1	M3Z1J3	5	GO:0030111	regulation of Wnt signaling pathway	3	M3YTM0, M3XM71, M3YS36
5	GO:0006479	protein methylation	3	G9KIM6, G9KY07, G9KIN1	5	GO:0051188	cofactor biosynthetic process	9	M1ESS9, M3Y7D8, G9KD99, M3Y949, G9KUT1, M1EP13, G9KE72, M3Y1R4, G9KFT7
5	GO:0002369	T cell cytokine production	1	M3YHU6	5	GO:1902582	single-organism intracellular transport	14	M3YRW5, G9KDM0, G9KF24, M3Z2P1, G9KVF3, M3XLU6, M1ET56, G9KV78, G9K4X9, M3Z6N6, M3XTV8, M3YTM0, G9KG28, M3YYP1
5	GO:0046398	UDP-glucuronate metabolic process	1	M3Y3W8	5	GO:0065003	macromolecular complex assembly	25	G9KDM0, M3XNP3, G9K3K7, M1EIK8, M3YTD1, G9KP03, M3YTJ2, M3Y949, M3YJJ8, M3XV45, G9KM69, M3YS36, G9L0Z2, M3YEF0, M1EJB2, G9KB79, M3Y4B6, G9K6L6, M1ET56, M1ESV0, G9KCF6, M3YE92, M3YRS9, M3XY10, M3YMI1
5	GO:0019693	ribose phosphate metabolic process	7	G9K8V6, M3YHS6, M1EK38, M1EE20, M3YT17, M3Y6V4, M3Z0A6	5	GO:0022904	respiratory electron transport chain	1	M3Y7D8
5	GO:1901361	organic cyclic compound catabolic process	1	M3YGS2	5	GO:0060074	synapse maturation	2	G9KD69, G9KF24
5	GO:0072521	purine-containing compound metabolic process	7	G9K8V6, M3YHS6, M1EK38, M1EE20, M3YT17, M3Y6V4, M3Z0A6	5	GO:0034112	positive regulation of homotypic cell-cell adhesion	1	M3XY10
5	GO:0009225	nucleotide-sugar metabolic process	1	M3Y3W8	5	GO:0030258	lipid modification	3	M3YLY4, G9K5Z0, M3Y2M0
5	GO:0009416	response to light stimulus	1	G9K511	5	GO:0060078	regulation of postsynaptic membrane potential	1	M3YTD1
5	GO:1901137	carbohydrate derivative biosynthetic process	6	M1EP82, M3YW88, M1EE20, M3Y3W8, M3Y6V4, M3XR69	5	GO:0050715	positive regulation of cytokine secretion	1	M3XV45
5	GO:0048545	response to steroid hormone	1	A0A075IJR0	5	GO:0010594	regulation of endothelial cell migration	3	G9K4X9, M3XYL0, M3YWC1
5	GO:0001954	positive regulation of cell-matrix adhesion	1	M3XZC9	5	GO:0097352	autophagosome maturation	3	G9KGC2, M3Y0G4, M3XY93
5	GO:0050901	leukocyte tethering or rolling	2	M1EP82, M3YKY1	5	GO:0009308	amine metabolic process	3	M3YQH7, G9KXK2, M3Y7F7
5	GO:0042692	muscle cell differentiation	2	M3YM46, M3Z3A6	5	GO:1904591	positive regulation of protein import	2	G9KV78, M3YTM0
5	GO:0044058	regulation of digestive system process	1	M1EEM8	5	GO:0017145	stem cell division	1	M3Z1W1
5	GO:0019216	regulation of lipid metabolic process	3	G9K8G6, M3XPF6, M1EEM8	5	GO:0009799	specification of symmetry	2	M3XUE1, M3YMB6
5	GO:0007596	blood coagulation	5	M3YM46, G9K4R6, G9L0Z3, G9KEW5, M3YT92	5	GO:0048162	multi-layer follicle stage	1	G9KZN8
5	GO:0010872	regulation of cholesterol esterification	1	M1EEM8	5	GO:1903202	negative regulation of oxidative stress-induced cell death	3	G9KDM0, G9K4X9, M3XLU6
5	GO:0043112	receptor metabolic process	1	M3XPF6	5	GO:0048332	mesoderm morphogenesis	2	M3XUE1, M3YRJ2
5	GO:2000377	regulation of reactive oxygen species metabolic process	4	M3YEL6, G9KEW5, G9KF72, M3Z1J3	5	GO:0001736	establishment of planar polarity	3	M3YTM0, M3XTT9, M3YYP1
5	GO:0090208	positive regulation of triglyceride metabolic process	1	M1EEM8	5	GO:2001213	negative regulation of vasculogenesis	1	M3Y1B5
5	GO:0007599	hemostasis	5	M3YM46, G9K4R6, G9L0Z3, G9KEW5, M3YT92	5	GO:0016042	lipid catabolic process	3	M3YLY4, G9KCG1, M3Y2M0
5	GO:0048246	macrophage chemotaxis	1	A0A075IJR0	5	GO:0042035	regulation of cytokine biosynthetic process	2	G9K4X9, M3YA03
5	GO:0045088	regulation of innate immune response	2	G9K635, M3YTU8	5	GO:0006888	ER to Golgi vesicle-mediated transport	1	M1EDA5
5	GO:0060292	long term synaptic depression	1	M3XPF6	5	GO:0051683	establishment of Golgi localization	1	M3YRW5
5	GO:0045017	glycerolipid biosynthetic process	3	G9K8G6, M3XPF6, M1EEM8	5	GO:0022898	regulation of transmembrane transporter activity	3	M3YRW5, M3Y7Y1, M1EKR2
5	GO:1902903	regulation of supramolecular fiber organization	3	M3Y1H8, M3XPF6, M1EEM8	5	GO:2000463	positive regulation of excitatory postsynaptic potential	1	M3YTD1
5	GO:0043069	negative regulation of programmed cell death	8	M1EP82, A0A075IJR0, G9KF72, M3YT92, M3YTU8, G9KN54, M3Y8E0, M3Z534	5	GO:1902882	regulation of response to oxidative stress	3	G9KDM0, G9K4X9, M3XLU6
5	GO:0051252	regulation of RNA metabolic process	20	M3YEL6, M3YK29, M3XSV4, M3XM98, M3YJ21, M3XLU2, M3YHU6, M3Z6J9, M1ENH2, M3Z3H6, G9K635, G9KV30, G9KQ88, G9KKR7, M3YNL6, M3YTU8, G9KLT8, M3Z1J3, G9KIN1, M3XR14	5	GO:0010721	negative regulation of cell development	3	M3Z2P1, G9KP03, M3XY10
5	GO:0021885	forebrain cell migration	1	M3XR14	5	GO:0016441	posttranscriptional gene silencing	2	M3YLM1, G9K6L6
5	GO:0007160	cell-matrix adhesion	3	M3XZC9, M3Y8E0, M3YKY1	5	GO:0007029	endoplasmic reticulum organization	1	M3YCU2
5	GO:1903078	positive regulation of protein localization to plasma membrane	1	G9KKT5	5	GO:0009112	nucleobase metabolic process	2	M3YQH7, M3Y1B5
5	GO:0014812	muscle cell migration	1	M3Z3A6	5	GO:0032615	interleukin-12 production	1	M3Y8V3
5	GO:0032695	negative regulation of interleukin-12 production	1	G9K635	5	GO:0090101	negative regulation of transmembrane receptor protein serine/threonine kinase signaling pathway	3	M3Z8K5, G9KP03, M3YYP1
5	GO:0051052	regulation of DNA metabolic process	1	G9K511	5	GO:0010639	negative regulation of organelle organization	10	G9KDM0, M1EQH1, G9KUM0, G9KGC2, M3YTJ2, M3XYW9, M3Y0G4, G9KE72, M3XY10, M3XY93
5	GO:0051648	vesicle localization	3	M3YWK6, M3XPF6, G9KRS0	5	GO:0002705	positive regulation of leukocyte mediated immunity	1	M3Y8V3
5	GO:0030517	negative regulation of axon extension	1	M3Z3L4	5	GO:0034367	macromolecular complex remodeling	1	M3YLY4
5	GO:0035358	regulation of peroxisome proliferator activated receptor signaling pathway	1	M3Z1J3	5	GO:0030335	positive regulation of cell migration	7	G9KV78, G9K4X9, M3XYL0, G9KJR9, M3YLY4, M3YTM0, M3XY10
5	GO:0051223	regulation of protein transport	10	M1EP82, M3Y1H8, M3XPF6, G9KF72, M1EEM8, G9KY18, M1EJK5, M3YHU6, M3Y8E0, M3Z534	5	GO:0007052	mitotic spindle organization	3	M3YTJ2, M3YE92, G9KCV2
5	GO:0046683	response to organophosphorus	1	G9KEW5	5	GO:0070663	regulation of leukocyte proliferation	4	M3Y2P9, M1EM48, M3XV45, M3XSH8
5	GO:0005985	sucrose metabolic process	1	M3Y3W8	5	GO:0035967	cellular response to topologically incorrect protein	2	G9KLK2, M1EIK8
5	GO:0032890	regulation of organic acid transport	1	G9KEW5	5	GO:0002237	response to molecule of bacterial origin	3	G9L1B8, G9KD79, M3XV45
5	GO:0034767	positive regulation of ion transmembrane transport	1	M3XPF6	5	GO:0035329	hippo signaling	3	M3XYL0, G9K6L6, G9KGS8
5	GO:1904729	regulation of intestinal lipid absorption	1	M1EEM8	5	GO:0014070	response to organic cyclic compound	16	M3YMU8, M1ESS9, M1EJB2, G9KA78, M1ET56, M3YEV3, M1EN30, M1ESV0, M1EP52, G9KKJ1, G9KM69, M3YTM0, M3XY10, G9KF17, M1EQA6, M3YWR1
5	GO:1990384	hyaloid vascular plexus regression	1	M3XZC9	5	GO:0050860	negative regulation of T cell receptor signaling pathway	2	M1EMK8, G9KGF0
5	GO:0006986	response to unfolded protein	3	A0A075IJR0, G9K4Y9, M3YXA6	5	GO:0031648	protein destabilization	2	G9KLK2, M1EIK8
5	GO:0002483	antigen processing and presentation of endogenous peptide antigen	1	G9KSE8	5	GO:0001935	endothelial cell proliferation	2	G9KHN4, M3Y1B5
5	GO:2000402	negative regulation of lymphocyte migration	1	A0A075IJR0	5	GO:0034645	cellular macromolecule biosynthetic process	95	M3YLM1, M3YM68, G9KCS4, G9K4I7, G9K3K7, M3XNX1, M1EPS5, M3YJY8, M3XUE1, M3YMB6, G9KBE9, G9KP03, M3XY89, M3YTL6, M3Y3K6, M3Y2I4, M3Y844, G9KM69, M3XTW9, M3Y2M5, M1ENB8, M3YWR1, M3Z8R0, M3Y7Y1, G9K7F7, M1EJB2, G9KB79, G9KVG5, M3XLU6, G9KY09, M1ET52, M3Y4B6, G9KXK2, G9K6L6, M3YYC4, M3YET9, M3YGP2, G9K4P5, M1EPN5, G9KGB2, G9KCF6, M1EM34, G9KAB5, G9KKJ1, M3YTM0, G9KKN0, M1EJ92, G9K9B3, M3XR35, G9KD69,…
5	GO:0012501	programmed cell death	18	M3YEL6, A0A075IJR0, G9KEW5, G9KF72, M3YT92, M3Z3A6, M3YHU6, M3Z0A6, M3Y8E0, M3XQJ8, G9K8V6, M1EP82, M1EFR8, G9K4Y9, M3YTU8, G9KN54, M3Z1J3, M3Z534	5	GO:0072164	mesonephric tubule development	2	M3YEV3, G9K4P5
5	GO:0060976	coronary vasculature development	1	M1EIB0	5	GO:0051017	actin filament bundle assembly	2	G9KVF3, M3XY10
5	GO:0031663	lipopolysaccharide-mediated signaling pathway	2	A0A075IJR0, M3YTU8	5	GO:0001654	eye development	5	M3Z6N6, G9KM69, M3YRJ2, M3XTC2, M3YI93
5	GO:0070665	positive regulation of leukocyte proliferation	1	M3YKY1	5	GO:0071453	cellular response to oxygen levels	2	M3Z8K5, G9K6L6
5	GO:0055123	digestive system development	1	G9KY18	5	GO:0030200	heparan sulfate proteoglycan catabolic process	1	M3XM27
5	GO:0045921	positive regulation of exocytosis	1	M3XPF6	5	GO:2000027	regulation of organ morphogenesis	5	M3YTM0, G9KM69, M3XTT9, M3YYP1, G9K4P5
5	GO:0032270	positive regulation of cellular protein metabolic process	10	M3XQJ8, A0A075IJR0, M3XSV4, G9K4Y9, G9KIM6, M1ERW6, M3YTU8, M3Z3A6, M3YHU6, M3Y8E0	5	GO:1901605	alpha-amino acid metabolic process	17	G9KK85, M3XLU6, M3Y7F7, G9KXK2, M1ECD3, M1EGL7, M3YQH7, M1EJ79, M1EK49, M3XV45, M3YHF6, M3Y219, M1ETA0, M3YV85, G9KF17, M3XQ78, M3YS36
5	GO:0051899	membrane depolarization	1	G9KEW5	5	GO:0031328	positive regulation of cellular biosynthetic process	33	G9KD69, M1EMK8, G9KEY7, G9KCS4, M3XZA4, G9K4I7, G9KHW1, G9K3K7, M3XM71, M3YA03, M3XUE1, G9K4X9, M3XY89, G9KM69, M3Y2M5, M1ENB8, G9K7F7, M3Y7Y1, G9KB79, M3XLU6, G9KA78, G9KD51, G9K6L6, M3YYC4, M3XYH7, M3YXC1, G9KGB2, M3XXJ1, M3YEV3, M1EPX8, M3YSQ5, M3YTM0, G9K9B3
5	GO:0051216	cartilage development	1	G9L0Z3	5	GO:1902230	negative regulation of intrinsic apoptotic signaling pathway in response to DNA damage	2	M3XV45, M1EL91
5	GO:0021795	cerebral cortex cell migration	1	M3XR14	5	GO:0071364	cellular response to epidermal growth factor stimulus	1	M3XR35
5	GO:1900027	regulation of ruffle assembly	1	M3Y1H8	5	GO:2001014	regulation of skeletal muscle cell differentiation	1	M3XM27
5	GO:0070302	regulation of stress-activated protein kinase signaling cascade	2	G9KIM6, M3YHU6	5	GO:0032956	regulation of actin cytoskeleton organization	6	G9KVF3, G9KGF0, M3XTT9, M3XY10, M1EGT1, M3YWC1
5	GO:0097150	neuronal stem cell population maintenance	1	M3YEL6	5	GO:0019682	glyceraldehyde-3-phosphate metabolic process	1	M3YWQ9
5	GO:0006900	membrane budding	2	M1EP82, M3XPF6	5	GO:0099111	microtubule-based transport	3	G9K4X9, M3Z2P1, M3Z6N6
5	GO:0048477	oogenesis	1	M3YEL6	5	GO:0043413	macromolecule glycosylation	1	M1EPS5
5	GO:0051338	regulation of transferase activity	7	M3XRM9, G9K635, M3XSV4, M3YTU8, M1EEF4, M3YHU6, M3Z534	5	GO:0060986	endocrine hormone secretion	2	M3XUE1, G9KJP6
5	GO:0044271	cellular nitrogen compound biosynthetic process	27	M3YK29, M3XSV4, G9KEW5, M3YHS6, M3YJ21, M3YHU6, M3Z3H6, G9K635, G9KQ88, M3YNL6, M1EE20, M3Z1J3, M3Y3W8, M3YEL6, M3Y0Q0, M3XLU2, M3XND8, M1ENH2, G9KV30, G9KKR7, G9KLT8, M3YTU8, M3Y6V4, G9KHT7, G9KIN1, M3XR14, M3XM19	5	GO:0061138	morphogenesis of a branching epithelium	7	M3XXJ1, M3XUE1, M3YJJ8, G9KM69, M3XTT9, M3YI93, G9K4P5
5	GO:0048813	dendrite morphogenesis	1	M3XRZ0	5	GO:0051054	positive regulation of DNA metabolic process	2	G9KHW1, M1ENB8
5	GO:0030282	bone mineralization	1	M3XVU0	5	GO:0006066	alcohol metabolic process	4	G9KM69, G9L0D3, G9K5Z0, M3YQE7
5	GO:0072358	cardiovascular system development	7	M3XQJ8, A0A075IJR0, M3YT92, M3Z3L4, M3Z1J3, M3Y8E0, M1EIB0	5	GO:0035357	peroxisome proliferator activated receptor signaling pathway	1	G9KM69
5	GO:0014070	response to organic cyclic compound	3	G9K635, A0A075IJR0, G9KEW5	5	GO:1903201	regulation of oxidative stress-induced cell death	3	G9KDM0, G9K4X9, M3XLU6
5	GO:0002478	antigen processing and presentation of exogenous peptide antigen	2	M3XPF6, M1EIB0	5	GO:1901988	negative regulation of cell cycle phase transition	6	G9KGB2, M1EN30, M3YTJ2, G9KCF6, G9KZN8, M3Y2M0
5	GO:0010556	regulation of macromolecule biosynthetic process	21	M3YEL6, M3YK29, M3XSV4, A0A075IJR0, M3YJ21, M3XLU2, M3YHU6, M3XND8, M1ENH2, M3Z3H6, G9K635, G9K511, G9KV30, G9KKR7, G9KIM6, M3YNL6, M3YTU8, G9KLT8, M3Z1J3, G9KIN1, M3XR14	5	GO:1901654	response to ketone	4	M1ESS9, M1EP52, G9KM69, M1ET56
5	GO:0045930	negative regulation of mitotic cell cycle	2	G9K511, G9KIM6	5	GO:0061035	regulation of cartilage development	1	M3XTC2
5	GO:0044275	cellular carbohydrate catabolic process	1	M1EK38	5	GO:0010591	regulation of lamellipodium assembly	1	M3XY10
5	GO:0042110	T cell activation	3	M1EF36, A0A075IJR0, M3YKY1	5	GO:0044331	cell-cell adhesion mediated by cadherin	1	M1ESV0
5	GO:0032956	regulation of actin cytoskeleton organization	4	M3Y1H8, M3XPF6, M1EEM8, M3Y6C5	5	GO:0001656	metanephros development	1	M3YWR1
5	GO:0044782	cilium organization	1	M3YM46	5	GO:0042167	heme catabolic process	1	M1EGL3
5	GO:0002689	negative regulation of leukocyte chemotaxis	1	A0A075IJR0	5	GO:0032413	negative regulation of ion transmembrane transporter activity	1	M3YRW5
5	GO:0044242	cellular lipid catabolic process	2	G9K8V6, M1EEM8	5	GO:0032673	regulation of interleukin-4 production	1	M3YA03
5	GO:0042726	flavin-containing compound metabolic process	1	G9KAP4	5	GO:0007600	sensory perception	4	M3YRW5, M1EJB2, M3YTD1, G9KLP3
5	GO:0009063	cellular amino acid catabolic process	3	G9K8V6, G9KY07, M1ENL2	5	GO:0071677	positive regulation of mononuclear cell migration	1	M3YLY4
5	GO:0071466	cellular response to xenobiotic stimulus	2	G9K8V6, G9KAP4	5	GO:0042967	acyl-carrier-protein biosynthetic process	11	G9KCA5, M3YJB8, M3YM68, G9KCS4, M3Y3K6, G9KS87, G9KM69, G9KYT9, M3XSH8, M1EPN5, G9KYS4
5	GO:0042157	lipoprotein metabolic process	2	M1EEM8, M3Y6V4	5	GO:0034250	positive regulation of cellular amide metabolic process	3	G9KEY7, G9KB79, G9KM69
5	GO:0071158	positive regulation of cell cycle arrest	1	G9KIM6	5	GO:0032801	receptor catabolic process	1	M3YYP1
5	GO:0071219	cellular response to molecule of bacterial origin	3	A0A075IJR0, M3YTU8, M3Y6V4	5	GO:0032642	regulation of chemokine production	1	M3XV45
5	GO:0031333	negative regulation of protein complex assembly	1	M3Y1H8	5	GO:0050821	protein stabilization	5	M3YTJ2, G9KVF3, M1ET56, M3Y8V3, M3Z7Z9
5	GO:0090174	organelle membrane fusion	1	G9KRS0	5	GO:0007200	phospholipase C-activating G-protein coupled receptor signaling pathway	2	M3YRW5, M1ET56
5	GO:1900026	positive regulation of substrate adhesion-dependent cell spreading	1	M1EEM8	5	GO:0016054	organic acid catabolic process	3	M3YQH7, M3Y898, M3XQ78
5	GO:0043470	regulation of carbohydrate catabolic process	1	M1EK38	5	GO:0032649	regulation of interferon-gamma production	2	M3YA03, M3Y8V3
5	GO:0010611	regulation of cardiac muscle hypertrophy	1	G9KEW5	5	GO:0048858	cell projection morphogenesis	6	M3XNP3, M1ESV0, G9KKJ1, M3YYP1, M3Y0L6, M3Z1W1
5	GO:0008347	glial cell migration	2	A0A075IJR0, M3Y8E0	5	GO:0001508	action potential	2	M3YTD1, M1ET56
5	GO:0002637	regulation of immunoglobulin production	1	M3YHU6	5	GO:0007613	memory	2	M3YTD1, M3Y4P9
5	GO:0044259	multicellular organismal macromolecule metabolic process	1	M1EJK5	5	GO:0002385	mucosal immune response	1	M3Z8R0
5	GO:0010765	positive regulation of sodium ion transport	1	M3XPF6	5	GO:0010595	positive regulation of endothelial cell migration	2	G9K4X9, M3XYL0
5	GO:0048599	oocyte development	1	M3YEL6	5	GO:0009059	macromolecule biosynthetic process	96	M3YLM1, M3YM68, G9KCS4, G9K3K7, M3YJY8, M3XY89, M3YTL6, M3Y3K6, M3Y2I4, M3Y844, G9KM69, M3XTW9, M1ENB8, M3YWR1, M3Z8R0, M1EJB2, G9KB79, G9KVG5, M1ET52, G9KXK2, M1EPN5, G9KGB2, G9KKJ1, M3YTM0, M1EJ92, M3XR35, G9KK85, M1EMK8, G9KVF3, G9KZN8, M3YN63, M3XZA4, M3XM71, G9KYT9, G9KCA5, M3YTJ2, M3Y3I1, G9KS87, G9KBG7, G9KKX3, M3XYH7, M3YXC1, G9KYS4, M3YEV3, M1EN30, M1EMR3, M1EPX8, M3YSQ5, M3XQ78, M1EQA6,…
5	GO:0038061	NIK/NF-kappaB signaling	1	M3YHU6	5	GO:0006766	vitamin metabolic process	6	M3YQH7, M3YDI5, G9KUT1, M1EP13, G9KM69, M3Y2M0
5	GO:0060998	regulation of dendritic spine development	1	M3XPF6	5	GO:0050931	pigment cell differentiation	2	M3Z6N6, M1ET56
5	GO:0007600	sensory perception	1	G9KEW5	5	GO:0000423	macromitophagy	2	G9KBE9, M3YYP1
5	GO:0002819	regulation of adaptive immune response	2	M3YTU8, M3YHU6	5	GO:1901989	positive regulation of cell cycle phase transition	2	G9KAB5, M3YXC1
5	GO:0006888	ER to Golgi vesicle-mediated transport	3	M3XPF6, M3YEH7, M1EIB0	5	GO:0051642	centrosome localization	1	G9KE72
5	GO:0045923	positive regulation of fatty acid metabolic process	1	M1EEM8	5	GO:0034976	response to endoplasmic reticulum stress	5	G9KLK2, M1ESV0, M1EIK8, M1EQA6, M3XT01
5	GO:0032663	regulation of interleukin-2 production	2	M3YTU8, M3YHU6	5	GO:0071825	protein-lipid complex subunit organization	1	M3YLY4
5	GO:0002740	negative regulation of cytokine secretion involved in immune response	1	M1EEM8	5	GO:0097168	mesenchymal stem cell proliferation	1	M3YKJ4
5	GO:0044774	mitotic DNA integrity checkpoint	2	G9K511, G9KIM6	5	GO:0000904	cell morphogenesis involved in differentiation	9	M3YRW5, M3XNP3, M1ESV0, G9KJR9, G9KKJ1, M3Y0L6, M3Z1W1, M3XY10, M3YA03
5	GO:0046434	organophosphate catabolic process	1	M3YGS2	5	GO:0031330	negative regulation of cellular catabolic process	1	G9KEY7
5	GO:0045638	negative regulation of myeloid cell differentiation	1	G9KIM6	5	GO:0055085	transmembrane transport	18	M3YRW5, G9KDM0, M3YDI5, M3Y7Y1, M1EIC8, M3Y9D9, G9KNG9, G9KYS4, G9KPN3, M1EKR2, M3YTD1, M3Z6N6, M3Y6J1, G9KP43, G9KP55, G9KG28, G9KP52, M3XY10
5	GO:0043113	receptor clustering	1	G9KKT5	5	GO:0071466	cellular response to xenobiotic stimulus	1	M3YQE7
5	GO:0016050	vesicle organization	6	M1EP82, M3YWK6, M3XPF6, G9KRS0, M3YG35, M3Y6V4	5	GO:0008277	regulation of G-protein coupled receptor protein signaling pathway	2	G9KF24, G9K4X9
5	GO:0043242	negative regulation of protein complex disassembly	1	G9K635	5	GO:0045766	positive regulation of angiogenesis	1	G9K4X9
5	GO:0005996	monosaccharide metabolic process	5	G9K8V6, M3YHS6, M1EK38, M3Z3A6, M3Z0A6	5	GO:0006560	proline metabolic process	2	G9KK85, M1EK49
5	GO:0010933	positive regulation of macrophage tolerance induction	1	G9K635	5	GO:0042357	thiamine diphosphate metabolic process	1	G9KUT1
5	GO:0030336	negative regulation of cell migration	5	A0A075IJR0, M3XSV4, M3Y1H8, M3YT92, M3Z3A6	5	GO:0043488	regulation of mRNA stability	1	G9KEY7
5	GO:0030154	cell differentiation	30	M3YM46, M3XSV4, A0A075IJR0, M3YK29, M1EPE3, M3XNR1, M1ERW6, M3YZF5, M3XRZ0, M3Y8E0, M3YGS2, M3YZL1, G9KQ88, M1EEM8, G9KIM6, M3Z3L4, M3Z534, M3YEL6, G9L0Z3, M3XYD6, M3Z3A6, M3YKR0, M3YG35, M1ENH2, G9KVM1, M3YWK6, M3XPF6, M3Y1H8, G9K4Y9, M3XR14	5	GO:0071675	regulation of mononuclear cell migration	1	M3YLY4
5	GO:0046470	phosphatidylcholine metabolic process	2	G9K8G6, M1EEM8	5	GO:0045604	regulation of epidermal cell differentiation	1	M3Y760
5	GO:1902824	positive regulation of late endosome to lysosome transport	1	M3XPF6	5	GO:0038089	positive regulation of cell migration by vascular endothelial growth factor signaling pathway	1	G9K4X9
5	GO:0007498	mesoderm development	1	G9KY18	5	GO:0034440	lipid oxidation	1	M3YLY4
5	GO:0021869	forebrain ventricular zone progenitor cell division	1	M3XR14	5	GO:0061298	retina vasculature development in camera-type eye	1	M3YI93
5	GO:2000378	negative regulation of reactive oxygen species metabolic process	1	M3Z1J3	5	GO:0045668	negative regulation of osteoblast differentiation	3	M3YEF0, G9KP03, M3YWR1
5	GO:0044265	cellular macromolecule catabolic process	5	M3Y6C5, G9KW91, M3YTU8, G9KWZ0, M1EJK5	5	GO:0048661	positive regulation of smooth muscle cell proliferation	1	M1ET56
5	GO:0046627	negative regulation of insulin receptor signaling pathway	1	M3Y1H8	5	GO:0198738	cell-cell signaling by wnt	5	M3YTM0, M3XM71, M3YYP1, M3XTT9, M3YS36
5	GO:0010638	positive regulation of organelle organization	4	M3XPF6, M1EEM8, M1EJK5, M1EH54	5	GO:1902583	multi-organism intracellular transport	1	M1EIK8
5	GO:0055108	Golgi to transport vesicle transport	1	M3XPF6	5	GO:0045925	positive regulation of female receptivity	1	G9KM69
5	GO:0071241	cellular response to inorganic substance	2	M3YHU6, M3Y8E0	5	GO:0090092	regulation of transmembrane receptor protein serine/threonine kinase signaling pathway	6	M3YMB6, M3Z8K5, G9KP03, M3YTM0, M3YYP1, M3YRJ2
5	GO:1900119	positive regulation of execution phase of apoptosis	1	M3Z1J3	5	GO:0044272	sulfur compound biosynthetic process	2	G9KUT1, G9KFT7
5	GO:0001944	vasculature development	7	M3XQJ8, A0A075IJR0, M3YT92, M3Z3L4, M3Z1J3, M3Y8E0, M1EIB0	5	GO:0045916	negative regulation of complement activation	1	M3YJC7
5	GO:0030097	hemopoiesis	4	M3YEL6, M3YK29, G9KIM6, M3YZF5	5	GO:0014075	response to amine	1	M3YTD1
5	GO:0002460	adaptive immune response based on somatic recombination of immune receptors built from immunoglobulin superfamily domains	2	M3YTU8, M3YHU6	5	GO:0006869	lipid transport	3	M3YRW5, M3XV45, G9KM69
5	GO:1902533	positive regulation of intracellular signal transduction	8	M1EP82, A0A075IJR0, G9KEW5, M1EEM8, G9KIM6, M1ERW6, M3Z3A6, M3YHU6	5	GO:0030010	establishment of cell polarity	3	M3YRW5, M3XYL0, G9KCV2
5	GO:0003208	cardiac ventricle morphogenesis	1	M3Z3L4	5	GO:0060359	response to ammonium ion	1	M1ET56
5	GO:0051085	chaperone mediated protein folding requiring cofactor	1	G9K4Y9	5	GO:0002758	innate immune response-activating signal transduction	2	M1ESV0, M3Y8V3
5	GO:0048483	autonomic nervous system development	1	M3Y8E0	5	GO:0072521	purine-containing compound metabolic process	7	M3YQH7, G9KF24, M3Y7D8, M1EP13, M3Y1B5, M3YQE7, M3Z7Z9
5	GO:0061082	myeloid leukocyte cytokine production	1	G9K635	5	GO:0033260	nuclear DNA replication	1	G9KZN8
5	GO:0006720	isoprenoid metabolic process	2	G9K8V6, M1EEM8	5	GO:0016197	endosomal transport	4	M3XW49, M3Z6N6, M3YTM0, G9L2R1
5	GO:0031347	regulation of defense response	8	M1EF36, G9K635, M3XVU0, A0A075IJR0, M3XPF6, M1EEM8, M3YTU8, M3Z1J3	5	GO:1903900	regulation of viral life cycle	2	G9KEY7, G9KRJ6
5	GO:0043068	positive regulation of programmed cell death	7	M3XQJ8, M3YEL6, G9K8V6, G9K4Y9, M3Z3A6, M3YHU6, M3Z1J3	5	GO:0045840	positive regulation of mitotic nuclear division	1	M3Y2P9
5	GO:0044267	cellular protein metabolic process	38	A0A075IJR0, M3XSV4, G9KVH7, M3XM98, M1ERW6, M3Y6C5, M1EJK5, M3YHU6, M3XRZ0, M3Y8E0, M3YMW0, G9K635, M3XRM9, G9K511, G9KQU8, G9KIM6, M1EEM8, M3YEH7, M3XR69, M3Z534, M3Y0Q0, M3YEL6, M3XVU0, M3Z3A6, G9KY07, M1EEF4, M3XND8, M3XQJ8, G9KV30, G9K4Y9, G9KW91, M3YTU8, G9KLT8, M3YW88, G9KN54, G9KWZ0, M3Y6V4, G9KIN1	5	GO:0003143	embryonic heart tube morphogenesis	1	M3XUE1
5	GO:0019932	second-messenger-mediated signaling	2	G9KEW5, M3YKY1	5	GO:0042472	inner ear morphogenesis	2	M3YRW5, M3XTT9
5	GO:0050663	cytokine secretion	3	M1EEM8, M3Y6V4, M3Y8E0	5	GO:0035690	cellular response to drug	2	G9KCS4, G9KM69
5	GO:0030031	cell projection assembly	6	M3YM46, M1EP82, M3XSV4, M3Y1H8, M1EPE3, M3YI26	5	GO:0036211	protein modification process	78	M3YM68, M3XNP3, G9KCS4, M3XNX1, M1EM48, M1EPS5, M3XTC2, M3Y0A4, G9KCC5, M3YMB6, G9KGC2, M3Y3K6, G9KRY8, M3Y409, M3XW49, G9KM69, G9KGS8, M3XVS1, M3Y7Y1, M1EJB2, G9KCV6, M3XLU6, G9K6L6, M1EGL7, M1ET56, M1EPN5, G9KGB2, M3YXQ9, G9KCF6, G9KGF0, M1EEX4, M3YTM0, M1ETA0, M3Y219, M3XY10, M1EL91, M3YV85, G9KKV5, G9KI12, M3YMU8, M3YRW5, G9L1B8, G9KVF3, G9KYT9, M3YCU5, M1EIK8, G9KCA5, M3YJB8, G9K4X9, M3XYW9,…
5	GO:0031344	regulation of cell projection organization	9	M3YWK6, M3XPF6, M3Y1H8, M1EPE3, G9KQ88, M3YI26, M3Z3L4, M3Y8E0, M3XR14	5	GO:0046903	secretion	19	M3YRW5, M3YPW3, G9K4I7, M3YLT1, M3XSH8, M3Y1B5, M3XUE1, M3Y6M9, M1EMR3, G9KL19, M3Z6N6, G9KP43, M3XV45, G9KJP6, M3XTV8, G9KM69, M3XY10, M3XW74, M3Y346
5	GO:0033045	regulation of sister chromatid segregation	1	M1EH54	5	GO:0046149	pigment catabolic process	1	M1EGL3
5	GO:0010932	regulation of macrophage tolerance induction	1	G9K635	5	GO:0008542	visual learning	3	M3YTD1, M3Y4P9, M3YAC6
5	GO:0070848	response to growth factor	6	M3YM46, A0A075IJR0, G9KV30, M1EEM8, M3XLU2, M3XND8	5	GO:0071310	cellular response to organic substance	44	G9KDM0, M3YMU8, M1ESS9, G9KVF3, G9KCS4, G9K4I7, M3Z1W1, M1EIK8, G9K4X9, M3YTD1, M3YMB6, G9KLK2, G9KP03, M3Y949, M3XV45, G9KM69, M3YRJ2, M3YYP1, M3XM27, M3YWR1, M3Z7Z9, M1EQH1, M1EJB2, G9KD79, M3XLU6, G9KA78, M1ET56, M3Y1B5, M3YI93, G9KPN3, M3YEV3, M1EN30, M3Z8K5, M1EP52, M1ESV0, M3Y2P9, G9KKJ1, M3YTM0, M1EL91, M3XY10, M1EQA6, G9KF17, G9KKV5, M3XR35
5	GO:2000349	negative regulation of CD40 signaling pathway	1	M3YTU8	5	GO:0009100	glycoprotein metabolic process	2	M1EPS5, M3XM27
5	GO:0060284	regulation of cell development	8	M3YWK6, M3XPF6, M3Y1H8, G9KQ88, M1EEM8, M3Z3L4, M3Y8E0, M3XR14	5	GO:0044818	mitotic G2/M transition checkpoint	1	G9KZN8
5	GO:0010614	negative regulation of cardiac muscle hypertrophy	1	G9KEW5	5	GO:0032481	positive regulation of type I interferon production	2	M1ESV0, M3Y8V3
5	GO:0035108	limb morphogenesis	2	G9L0Z3, M3Z3L4	5	GO:0007494	midgut development	1	G9KM69
5	GO:0045931	positive regulation of mitotic cell cycle	1	M1EH54	5	GO:1903391	regulation of adherens junction organization	2	G9KVF3, M3XY10
5	GO:0009072	aromatic amino acid family metabolic process	2	G9K8V6, M3YHS6	5	GO:2001234	negative regulation of apoptotic signaling pathway	8	G9KDM0, M1EQV0, G9K4X9, M3XLU6, M3XV45, M3YYC4, M1EL91, G9KKV5
5	GO:0046626	regulation of insulin receptor signaling pathway	1	M3Y1H8	5	GO:0008654	phospholipid biosynthetic process	4	M3YSN9, G9K6L6, M3XSH8, M3Z655
5	GO:1902531	regulation of intracellular signal transduction	14	A0A075IJR0, G9KEW5, G9KF72, M1ERW6, M3Z3A6, M3YHU6, M3Y8E0, G9K635, M1EP82, M3Y1H8, M1EEM8, G9KIM6, M3YTU8, M3Y6V4	5	GO:1902534	single-organism membrane invagination	1	M3YYP1
5	GO:0033198	response to ATP	1	G9KEW5	5	GO:0044319	wound healing, spreading of cells	1	G9K6L6
5	GO:0002720	positive regulation of cytokine production involved in immune response	1	M3YHU6	5	GO:0016051	carbohydrate biosynthetic process	2	M3YQE7, M3Z7Z9
5	GO:0009057	macromolecule catabolic process	8	G9K8G6, G9K635, M3Y6C5, G9KW91, M3YTU8, G9KWZ0, M1EJK5, M3YHU6	5	GO:0006119	oxidative phosphorylation	1	M3Y7D8
5	GO:0032305	positive regulation of icosanoid secretion	1	G9KEW5	5	GO:0022405	hair cycle process	1	M3XTT9
5	GO:0034367	macromolecular complex remodeling	1	M1EEM8	5	GO:0034453	microtubule anchoring	2	M3Z2P1, M3YIX2
5	GO:0001649	osteoblast differentiation	3	G9K4Y9, M3Z3A6, M3YKR0	5	GO:0001667	ameboidal-type cell migration	8	G9K4X9, G9KJR9, M3XYL0, M3XY10, M3YAC6, G9KIT4, M3YWC1, M3YC24
5	GO:0022405	hair cycle process	1	M3Y6C5	5	GO:0019439	aromatic compound catabolic process	6	M3YQH7, G9L0Z2, G9KEY7, M1EGL3, M3Y1B5, M1ESR5
5	GO:0050931	pigment cell differentiation	1	M3YG35	5	GO:0070265	necrotic cell death	1	G9KDM0
5	GO:1902532	negative regulation of intracellular signal transduction	4	G9K635, M3Y1H8, G9KF72, M3YTU8	5	GO:0032496	response to lipopolysaccharide	3	G9KD79, G9L1B8, M3XV45
5	GO:0001667	ameboidal-type cell migration	6	G9KM90, M1EEM8, M3YT92, M1ERW6, M3Z3L4, M3Y8E0	5	GO:0030511	positive regulation of transforming growth factor beta receptor signaling pathway	1	M3YTM0
5	GO:0007034	vacuolar transport	1	M3XPF6	5	GO:0032713	negative regulation of interleukin-4 production	1	M3YA03
5	GO:0006929	substrate-dependent cell migration	1	M3Y8E0	5	GO:0090596	sensory organ morphogenesis	4	M3YRW5, M3YRJ2, M3XTT9, M3XTC2
5	GO:0002474	antigen processing and presentation of peptide antigen via MHC class I	1	G9KSE8	5	GO:0010939	regulation of necrotic cell death	1	G9KDM0
5	GO:0045934	negative regulation of nucleobase-containing compound metabolic process	5	M3YEL6, M3YK29, G9K511, M3YJ21, G9KIN1	5	GO:0002424	T cell mediated immune response to tumor cell	1	M3Y8V3
5	GO:0010771	negative regulation of cell morphogenesis involved in differentiation	2	M3Y1H8, M3Z3L4	5	GO:1900117	regulation of execution phase of apoptosis	1	G9KKV5
5	GO:0007416	synapse assembly	1	M1EPE3	5	GO:0016202	regulation of striated muscle tissue development	4	M1ESV0, G9KVG5, M3YSQ5, M3XM27
5	GO:0033363	secretory granule organization	1	M3Y6V4	5	GO:0031023	microtubule organizing center organization	6	M3Z2P1, M3YE92, G9K3V5, G9KP43, G9KE72, G9K6L6
5	GO:0032271	regulation of protein polymerization	2	M3Y1H8, M3XPF6	5	GO:0002921	negative regulation of humoral immune response	1	M3YJC7
5	GO:0034762	regulation of transmembrane transport	2	M3XPF6, M1EK79	5	GO:0046794	transport of virus	1	M1EIK8
5	GO:0072594	establishment of protein localization to organelle	4	M3Y1H8, G9KF72, M3YTU8, M1EJK5	5	GO:0000278	mitotic cell cycle	22	M3YRW5, M1EJB2, G9KZN8, G9KCV2, M1EJH0, M3YXC1, M1EPN5, G9KGB2, G9KUM0, M1EN30, M3YTJ2, G9KCF6, G9KAB5, M3Y2P9, M3YE92, G9KS87, M1ENB8, G9KF17, M3YS36, M3XVS1, M3Y2M0, G9KE27
5	GO:0033043	regulation of organelle organization	8	M1EP82, M3Y1H8, M3XPF6, G9KF72, M1EEM8, M3Y6C5, M1EJK5, M1EH54	5	GO:0042089	cytokine biosynthetic process	2	G9K4X9, M3YA03
5	GO:0032368	regulation of lipid transport	3	G9KEW5, M1EEM8, M3Y6V4	5	GO:0014855	striated muscle cell proliferation	1	G9KM69
5	GO:0097192	extrinsic apoptotic signaling pathway in absence of ligand	1	M3YEL6	5	GO:0032268	regulation of cellular protein metabolic process	58	G9KDM0, M3YLM1, M3XNP3, G9K3K7, M3Y0A4, G9KGC2, M3XW49, G9KM69, M3XVS1, M1EJB2, G9KCV6, G9KB79, M3XLU6, M3Y4B6, G9K6L6, M3YYC4, M3YGP2, M1ET56, M1EEX4, M3YTM0, M1ETA0, M3XY10, M1EL91, M3Y8V3, G9KKV5, M3XR35, M3YMU8, M3YRW5, G9L1B8, G9KVF3, G9KEY7, M1EIK8, G9K4X9, M3XYW9, M3Y1M8, G9KS87, M3YTN7, M3Y0G4, M3XV45, M3YHF6, M3YRJ2, M3YYP1, M3XT01, M3YS36, M3Z7Z9, M3YEF0, M3Y1B5, M1ESR5, M3YXC1, M1EJ79,…
5	GO:0032528	microvillus organization	1	M3XSV4	5	GO:0016557	peroxisome membrane biogenesis	1	G9KG28
5	GO:0010324	membrane invagination	1	M3Y6V4	5	GO:0002920	regulation of humoral immune response	1	M3YJC7
5	GO:0048659	smooth muscle cell proliferation	2	M3Z3A6, M3YTU8	5	GO:0034616	response to laminar fluid shear stress	1	M3XLU6
5	GO:0046700	heterocycle catabolic process	1	M3YGS2	5	GO:1903726	negative regulation of phospholipid metabolic process	1	M3XY93
5	GO:0050996	positive regulation of lipid catabolic process	1	M1EEM8	5	GO:0043269	regulation of ion transport	6	M3YRW5, M3Y7Y1, M1EKR2, M1EIC8, M3XV45, M1ET56
5	GO:0021983	pituitary gland development	1	M3XR14	5	GO:0042633	hair cycle	1	M3XTT9
5	GO:0031109	microtubule polymerization or depolymerization	1	G9KQ88	5	GO:0032984	macromolecular complex disassembly	5	M1EQH1, M3YGP2, M3XY10, M3YS36, M3YWC1
5	GO:2000193	positive regulation of fatty acid transport	1	G9KEW5	5	GO:0031529	ruffle organization	1	G9KH44
5	GO:0090265	positive regulation of immune complex clearance by monocytes and macrophages	1	A0A075IJR0	5	GO:1901741	positive regulation of myoblast fusion	1	M1ESV0
5	GO:0007030	Golgi organization	2	M1EP82, G9KIN1	5	GO:0071173	spindle assembly checkpoint	1	M3YTJ2
5	GO:0031175	neuron projection development	14	M3YM46, M1EPE3, M3XRZ0, M3Y8E0, A3FBE9, M3YGS2, M3YWK6, M3XPF6, M3Y1H8, G9KQ88, M1EEM8, G9KIM6, M3Z3L4, M3XR14	5	GO:1900006	positive regulation of dendrite development	1	G9KF24
5	GO:0022614	membrane to membrane docking	1	M3YKY1	5	GO:0030198	extracellular matrix organization	3	M1ESV0, M3YAC6, M3YI93
5	GO:0010574	regulation of vascular endothelial growth factor production	2	A0A075IJR0, A3FBE9	5	GO:0061213	positive regulation of mesonephros development	1	G9K4P5
5	GO:0000302	response to reactive oxygen species	2	M3YTU8, M3YHU6	5	GO:0031326	regulation of cellular biosynthetic process	76	M3YLM1, G9KCS4, G9K4I7, G9K3K7, M3XUE1, M3YMB6, G9KP03, M3XY89, M3Y2I4, M3Y844, G9KM69, M3Y2M5, M1ENB8, M3YWR1, M3Y7Y1, G9K7F7, M1EJB2, G9KB79, G9KVG5, M3XLU6, G9KY09, M1ET52, M3Y4B6, G9K6L6, M3YYC4, M3YET9, M3YGP2, G9K4P5, G9KGB2, G9KCF6, G9KAB5, G9KKJ1, M3YTM0, G9KKN0, M1EJ92, G9K9B3, M3XR35, G9KD69, G9KF24, M1EMK8, G9KVF3, G9KEY7, G9KZN8, M3XZA4, G9KHW1, M3YYH7, M3XM71, M3Y1Z3, M3YA03, G9KCA5,…
5	GO:0030218	erythrocyte differentiation	2	M3YEL6, G9KIM6	5	GO:0046113	nucleobase catabolic process	2	M3YQH7, M3Y1B5
5	GO:0044241	lipid digestion	1	M1EEM8	5	GO:1901570	fatty acid derivative biosynthetic process	1	M3XV45
5	GO:0000768	syncytium formation by plasma membrane fusion	2	M3YM46, M3YZF5	5	GO:0030903	notochord development	2	M3YRJ2, M3YWR1
5	GO:0009820	alkaloid metabolic process	1	M3Z3H6	5	GO:0051052	regulation of DNA metabolic process	9	M1EQV0, M3YMB6, M3XYW9, G9KZN8, G9KHW1, M3YET9, M1ENB8, M1ESR5, M3YWR1
5	GO:0001961	positive regulation of cytokine-mediated signaling pathway	1	M3YHU6	5	GO:0071156	regulation of cell cycle arrest	1	M3XV45
5	GO:1902667	regulation of axon guidance	1	M3Z3L4	5	GO:1904925	positive regulation of mitophagy in response to mitochondrial depolarization	2	G9KBE9, M3YYP1
5	GO:1903427	negative regulation of reactive oxygen species biosynthetic process	1	M3Z1J3	5	GO:0070542	response to fatty acid	2	M1EP52, M3YWR1
5	GO:0007063	regulation of sister chromatid cohesion	1	M1EH54	5	GO:0010572	positive regulation of platelet activation	1	M3XY10
5	GO:0043436	oxoacid metabolic process	16	M3YHS6, M3XM98, G9KY07, M1ENL2, M3XRZ0, M3Z0A6, G9K8V6, G9K635, M1ESB9, M1EK38, M1EEM8, M3Z1J3, M3YEH7, M3Y3W8, M3XQN2, M3XM19	5	GO:0016053	organic acid biosynthetic process	4	M3Y7F7, M3XV45, M3Y898, M1EP13
5	GO:0043583	ear development	1	G9K8V6	5	GO:0043583	ear development	3	M3YRW5, M1EJB2, M3XTT9
5	GO:0051336	regulation of hydrolase activity	11	M3XQJ8, M3XVU0, A0A075IJR0, G9K4Y9, M1EEM8, M3YT92, G9KN54, M3YLU2, M3Y8E0, M3YMW0, M3Z534	5	GO:0071634	regulation of transforming growth factor beta production	1	M1EGT1
5	GO:0008585	female gonad development	1	M3YEL6	5	GO:0042572	retinol metabolic process	1	M3YQE7
5	GO:0072359	circulatory system development	7	M3XQJ8, A0A075IJR0, M3YT92, M3Z3L4, M3Z1J3, M3Y8E0, M1EIB0	5	GO:0007249	I-kappaB kinase/NF-kappaB signaling	9	G9KV78, G9KDM0, G9K4X9, G9KCV6, G9K6L6, G9L2T1, M1EQA6, M3YXC1, G9KYS4
5	GO:0046889	positive regulation of lipid biosynthetic process	1	M1EEM8	5	GO:0060485	mesenchyme development	3	M3Z8K5, M3YTM0, M3YRJ2
5	GO:0046827	positive regulation of protein export from nucleus	1	M3Z534	5	GO:0001649	osteoblast differentiation	7	M3YEF0, M3YEV3, M1EQV0, G9KP03, M3YQE7, M3YWR1, M1EDA5
5	GO:0061008	hepaticobiliary system development	1	M3YTU8	5	GO:0006811	ion transport	23	G9KDM0, M3YRW5, M3Y7Y1, M1EJB2, G9KCV6, G9KVF3, M1EIC8, M3Y7D8, M3Y9D9, G9KNG9, M1ET56, G9KYS4, G9KPN3, M3XWF0, M1EKR2, M3YTD1, M3YSN9, M3Y6J1, M3XV45, G9KP43, G9KM69, G9KP55, G9KP52
5	GO:0019079	viral genome replication	1	A0A075IJR0	5	GO:0060251	regulation of glial cell proliferation	1	G9KP03
5	GO:0007088	regulation of mitotic nuclear division	1	M1EH54	5	GO:0002183	cytoplasmic translational initiation	1	M3Y4B6
5	GO:1904406	negative regulation of nitric oxide metabolic process	1	M3Z1J3	5	GO:0072358	cardiovascular system development	13	G9K7F7, M3XLU6, G9KXK2, M3Y1B5, M3YI93, M3YC24, M3XXJ1, M3XUE1, G9K4X9, M3XYL0, M3YRJ2, M1EL91, M3YAC6
5	GO:0050994	regulation of lipid catabolic process	1	M1EEM8	5	GO:0048545	response to steroid hormone	8	M3YMU8, M1ESS9, M1EN30, G9KA78, G9KKJ1, G9KM69, M3YTM0, M1EQA6
5	GO:1902668	negative regulation of axon guidance	1	M3Z3L4	5	GO:0010717	regulation of epithelial to mesenchymal transition	3	M3Z8K5, M3YTM0, M3YRJ2
5	GO:0071526	semaphorin-plexin signaling pathway	1	M3Z3L4	5	GO:0007010	cytoskeleton organization	33	M3YRW5, G9KF24, M3XNP3, G9KVF3, M3YH22, M1ES01, M3Y4C2, M3YA46, M3YTJ2, M3YEB9, G9K3V5, G9KP43, M3YHF6, G9KS82, M3YS36, M3Z7Z9, M1EQH1, M1EJB2, M3Z2P1, M3YHN4, G9KCV2, G9K6L6, G9KE72, M3YIX2, M3YWC1, M1EQV0, M3YE92, G9KGF0, M3XYL0, G9KLP3, M3XTT9, M3XY10, M1EGT1
5	GO:0072413	signal transduction involved in mitotic cell cycle checkpoint	1	G9KIM6	5	GO:0032609	interferon-gamma production	2	M3YA03, M3Y8V3
5	GO:0090382	phagosome maturation	1	M3YG35	5	GO:0001954	positive regulation of cell-matrix adhesion	1	G9KVF3
5	GO:0006631	fatty acid metabolic process	4	G9K8V6, M1EEM8, M3Z1J3, M3XQN2	5	GO:0046660	female sex differentiation	3	G9KH44, M3XUE1, G9KZN8
5	GO:0007369	gastrulation	5	M3XYD6, M1EEM8, G9KY18, M3Y3W8, M3Y8E0	5	GO:0033993	response to lipid	14	M3YMU8, M1ESS9, G9KD79, G9L1B8, G9KA78, M1ET56, M1EN30, M1EP52, G9KKJ1, M3XV45, G9KM69, M3YTM0, M1EQA6, M3YWR1
5	GO:0010467	gene expression	35	M3YK29, M3XSV4, M3XM98, M1ERE3, M3Y6C5, M3YJ21, M3YHU6, M3Z6J9, M3Y8E0, G9KV89, M3Z3H6, G9K635, M1EP82, G9KQU8, G9KQ88, M3YNL6, M3Z1J3, M3YFJ7, M3YEL6, M3Y0Q0, M3Y485, G9KF72, M3YT92, M3XLU2, M3XND8, M1ENH2, G9KV30, M1EM79, G9KKR7, G9KLT8, M3YTU8, G9KHT7, G9KIN1, M3Z3U9, M3XR14	5	GO:0090174	organelle membrane fusion	1	M3XTV8
5	GO:0043603	cellular amide metabolic process	9	M3Z3H6, M1ESB9, M3Y0Q0, M3YEL6, M3YWK6, G9KQU8, M3XNR1, M1EK38, M3XND8	5	GO:0072331	signal transduction by p53 class mediator	2	M3XV45, G9KKV5
5	GO:0006461	protein complex assembly	8	M3YM46, M3YWK6, M3Y1H8, M3XPF6, G9KEW5, M3YHU6, G9KCY1, M3Y8E0	5	GO:0051246	regulation of protein metabolic process	61	G9KDM0, M3YLM1, M3XNP3, G9K3K7, M3Y0A4, M3YTD1, G9KGC2, M3XW49, G9KM69, M3XVS1, M1EJB2, G9KCV6, G9KB79, M3YMX6, M3XLU6, M3Y4B6, G9K6L6, M3YYC4, M3YGP2, M1ET56, M1EEX4, M3YTM0, M1ETA0, M3XY10, M1EL91, M3Y8V3, G9KKV5, M3XR35, M3YMU8, M3YRW5, G9L1B8, G9KVF3, G9KEY7, M3YA03, M1EIK8, G9K4X9, M3XYW9, M3Y1M8, G9KS87, M3YTN7, M3Y0G4, M3XV45, M3YHF6, M3YRJ2, M3YYP1, M3XT01, M3YS36, M3Z7Z9, M3YEF0, M3Y1B5,…
5	GO:0051917	regulation of fibrinolysis	1	M3YT92	5	GO:0045935	positive regulation of nucleobase-containing compound metabolic process	30	G9KD69, M1EMK8, G9KEY7, G9KCS4, M3XZA4, G9KHW1, G9K4I7, G9K3K7, M3XM71, M3YA03, M3XUE1, M3XY89, G9KM69, M3Y2M5, M1ENB8, G9K7F7, M3Y7Y1, M3XLU6, G9KA78, G9KD51, M3YYC4, M3XYH7, M3YXC1, G9KGB2, M3XXJ1, M3YEV3, M1EPX8, M3YSQ5, M3YTM0, G9K9B3
5	GO:0048146	positive regulation of fibroblast proliferation	1	M3Y8E0	5	GO:0060402	calcium ion transport into cytosol	1	G9KDM0
5	GO:0042254	ribosome biogenesis	3	M3Y0Q0, M1ERE3, M3YFJ7	5	GO:0034341	response to interferon-gamma	1	M3Z7Z9
5	GO:0090207	regulation of triglyceride metabolic process	1	M1EEM8	5	GO:0032890	regulation of organic acid transport	1	M3XV45
5	GO:0043393	regulation of protein binding	1	M3YHU6	5	GO:0040023	establishment of nucleus localization	1	M3YRW5
5	GO:0060326	cell chemotaxis	1	A0A075IJR0	5	GO:0045046	protein import into peroxisome membrane	1	G9KG28
5	GO:0032715	negative regulation of interleukin-6 production	2	G9K635, M3YTU8	5	GO:0001578	microtubule bundle formation	2	M1EQH1, M3YTJ2
5	GO:0009059	macromolecule biosynthetic process	32	G9K8G6, A0A075IJR0, M3YK29, M3XSV4, M3YJ21, M3YHU6, M3Z3H6, G9K635, M1EP82, G9K511, G9KQ88, G9KIM6, M1EEM8, M3YNL6, M3Z1J3, M3Y3W8, M3XR69, M3YEL6, M3Y0Q0, M1ENL2, M3XLU2, M3XND8, M1ENH2, G9KV30, G9KKR7, G9KLT8, M3YTU8, M3YW88, G9KHT7, M3Y6V4, G9KIN1, M3XR14	5	GO:0060147	regulation of posttranscriptional gene silencing	1	G9K6L6
5	GO:0043413	macromolecule glycosylation	2	M3YW88, M3XR69	5	GO:0051604	protein maturation	5	G9KDM0, M3YPW3, G9KL19, M3YJC7, M1EPS5
5	GO:0007422	peripheral nervous system development	1	M3XR14	5	GO:0035268	protein mannosylation	1	M1EPS5
5	GO:0051046	regulation of secretion	8	M1EP82, M3YWK6, M3XPF6, G9KEW5, M1EEM8, G9KY18, M3YHU6, M3Y8E0	5	GO:0007034	vacuolar transport	3	G9KCV6, M3XW49, M3YYP1
5	GO:0048864	stem cell development	2	M3Z3L4, M3Y8E0	5	GO:0002429	immune response-activating cell surface receptor signaling pathway	5	M1EMK8, G9KH44, M1EKR2, G9KGF0, M1ES01
5	GO:0016331	morphogenesis of embryonic epithelium	1	G9K8V6	5	GO:0060173	limb development	2	M3XUE1, M1ET56
5	GO:0042633	hair cycle	1	M3Y6C5	5	GO:2000177	regulation of neural precursor cell proliferation	1	M3YF22
5	GO:1903335	regulation of vacuolar transport	1	M3XPF6	5	GO:1905330	regulation of morphogenesis of an epithelium	5	M3YTM0, G9KM69, M3XTT9, M3YYP1, G9K4P5
5	GO:0030574	collagen catabolic process	1	M1EJK5	5	GO:1905269	positive regulation of chromatin organization	1	G9KS87
5	GO:0021846	cell proliferation in forebrain	1	M3XR14	5	GO:1901998	toxin transport	2	M3YMU8, M3YMX6
5	GO:0045935	positive regulation of nucleobase-containing compound metabolic process	9	M3Z3H6, M3YEL6, M3XSV4, M3YK29, G9KQ88, M3YNL6, M3Y6V4, M3XR14, M1ENH2	5	GO:0032269	negative regulation of cellular protein metabolic process	23	G9KDM0, M3YMU8, M3YLM1, M3YRW5, M1EJB2, M3XNP3, G9KVF3, M3XLU6, G9K6L6, M3YYC4, M3Y1B5, M1ET56, M3Y0A4, G9K4X9, M3XYW9, M3YJC7, M3XV45, M3YRJ2, M3XY10, G9KIT4, M3XT01, G9KKV5, M3Z7Z9
5	GO:0046545	development of primary female sexual characteristics	1	M3YEL6	5	GO:0032755	positive regulation of interleukin-6 production	1	M3Y8V3
5	GO:0051253	negative regulation of RNA metabolic process	4	M3YEL6, M3YK29, M3YJ21, G9KIN1	5	GO:0043112	receptor metabolic process	3	M1ESV0, M3YYP1, M1EL91
5	GO:0031667	response to nutrient levels	1	M3YXA6	5	GO:1903037	regulation of leukocyte cell-cell adhesion	4	M3Y2P9, M1EM48, M3XSH8, M3Y8V3
5	GO:0030500	regulation of bone mineralization	1	M3XVU0	5	GO:0034766	negative regulation of ion transmembrane transport	1	M3YRW5
5	GO:0048332	mesoderm morphogenesis	1	G9KY18	5	GO:1902231	positive regulation of intrinsic apoptotic signaling pathway in response to DNA damage	2	G9KCF6, M1ESR5
5	GO:0009116	nucleoside metabolic process	6	G9K8V6, M3YHS6, M1EK38, M1EE20, M3YT17, M3Z0A6	5	GO:0090132	epithelium migration	4	G9K4X9, G9KJR9, M3XYL0, M3YWC1
5	GO:1903844	regulation of cellular response to transforming growth factor beta stimulus	1	G9KV30	5	GO:0007369	gastrulation	4	M3XYL0, M3XLU6, M3YRJ2, M3YAC6
5	GO:2000177	regulation of neural precursor cell proliferation	1	M3YEL6	5	GO:0061515	myeloid cell development	1	M3XY10
5	GO:0042733	embryonic digit morphogenesis	1	G9L0Z3	5	GO:0008643	carbohydrate transport	2	G9KVF3, M3Z655
5	GO:0097696	STAT cascade	1	A0A075IJR0	5	GO:0032104	regulation of response to extracellular stimulus	1	M1EN30
5	GO:0006109	regulation of carbohydrate metabolic process	2	M1EK38, M3Z3A6	5	GO:0014736	negative regulation of muscle atrophy	1	G9KDM0
5	GO:0035360	positive regulation of peroxisome proliferator activated receptor signaling pathway	1	M3Z1J3	5	GO:0016052	carbohydrate catabolic process	3	G9KCG1, M3YQE7, M3Z7Z9
5	GO:0051084	'de novo' posttranslational protein folding	1	G9K4Y9	5	GO:0016331	morphogenesis of embryonic epithelium	2	G9KVF3, M3XTT9
5	GO:0030334	regulation of cell migration	8	M3XSV4, A0A075IJR0, M3Y1H8, M3YT92, M1ERW6, M3Z3A6, M3Z3L4, M3Y8E0	5	GO:1904016	response to Thyroglobulin triiodothyronine	2	G9KCS4, G9KM69
5	GO:0050892	intestinal absorption	1	M1EEM8	5	GO:1902850	microtubule cytoskeleton organization involved in mitosis	3	M3YTJ2, M3YE92, G9KCV2
5	GO:0045766	positive regulation of angiogenesis	1	M3Z1J3	5	GO:1901571	fatty acid derivative transport	1	M3XV45
5	GO:0030198	extracellular matrix organization	2	M3XQJ8, M3Y8E0	5	GO:0034249	negative regulation of cellular amide metabolic process	4	M3YLM1, G9KVF3, G9K6L6, M3Z7Z9
5	GO:0042307	positive regulation of protein import into nucleus	1	M3Y1H8	5	GO:0051894	positive regulation of focal adhesion assembly	1	G9KVF3
5	GO:0002548	monocyte chemotaxis	1	A0A075IJR0	5	GO:0042176	regulation of protein catabolic process	10	M1EJB2, M3YTD1, G9KL19, M3YMX6, M3YTN7, M3Y0G4, M3YTM0, M3YYP1, M1EQA6, M3YS36
5	GO:0019058	viral life cycle	1	A0A075IJR0	5	GO:0006089	lactate metabolic process	1	M3YQQ4
5	GO:0032330	regulation of chondrocyte differentiation	1	G9L0Z3	5	GO:0010766	negative regulation of sodium ion transport	1	M3YRW5
5	GO:0016051	carbohydrate biosynthetic process	4	G9K8V6, M3YHS6, M1EK38, M3Z0A6	5	GO:0051100	negative regulation of binding	3	G9KAB5, M3YTM0, M1ESR5
5	GO:0010873	positive regulation of cholesterol esterification	1	M1EEM8	5	GO:2000738	positive regulation of stem cell differentiation	1	M3YKJ4
5	GO:0032984	macromolecular complex disassembly	3	G9K635, G9KQ88, M3YNL6	5	GO:0006338	chromatin remodeling	3	G9KS87, M3XM71, M3YXC1
5	GO:0048284	organelle fusion	1	G9KRS0	5	GO:0055001	muscle cell development	2	M3XUE1, M3YHN4
5	GO:0032494	response to peptidoglycan	1	G9K635	5	GO:0045738	negative regulation of DNA repair	2	M3XYW9, M1ESR5
5	GO:0016569	covalent chromatin modification	3	G9KIM6, G9KY07, G9KIN1	5	GO:0006749	glutathione metabolic process	1	M1EIC8
5	GO:0001707	mesoderm formation	1	G9KY18	5	GO:0022618	ribonucleoprotein complex assembly	5	G9L0Z2, G9KDM0, G9KB79, M3YRS9, M3Y4B6
5	GO:0016188	synaptic vesicle maturation	1	M3YWK6	5	GO:0030879	mammary gland development	3	M3XUE1, G9KM69, M3Y1B5
5	GO:0015850	organic hydroxy compound transport	2	M1EEM8, M3Y6V4	5	GO:0019730	antimicrobial humoral response	1	M3Z8R0
5	GO:0031331	positive regulation of cellular catabolic process	2	M1EEM8, M3YTU8	5	GO:0051492	regulation of stress fiber assembly	1	G9KVF3
5	GO:0035872	nucleotide-binding domain, leucine rich repeat containing receptor signaling pathway	1	M3YTU8	5	GO:1900118	negative regulation of execution phase of apoptosis	1	G9KKV5
5	GO:0007528	neuromuscular junction development	2	M3YWK6, G9KKT5	5	GO:0007213	G-protein coupled acetylcholine receptor signaling pathway	1	M1ET56
5	GO:0016042	lipid catabolic process	2	G9K8V6, M1EEM8	5	GO:0045600	positive regulation of fat cell differentiation	1	G9K7F7
5	GO:0071560	cellular response to transforming growth factor beta stimulus	2	G9KV30, M1EEM8	5	GO:0045844	positive regulation of striated muscle tissue development	3	M1ESV0, M3YSQ5, M3XM27
5	GO:0050658	RNA transport	1	G9KVM1	5	GO:0071498	cellular response to fluid shear stress	1	M3XLU6
5	GO:0007612	learning	1	M3Y056	5	GO:0007603	phototransduction, visible light	1	M1ET56
5	GO:0002753	cytoplasmic pattern recognition receptor signaling pathway	1	M3YTU8	5	GO:0072659	protein localization to plasma membrane	5	M3YRW5, G9KF24, M1ESV0, M3YTM0, M3YYP1
5	GO:0002703	regulation of leukocyte mediated immunity	1	M3YHU6	5	GO:0043068	positive regulation of programmed cell death	12	M3YMU8, M3YRW5, M1EJB2, G9KCS4, M3Y1B5, M3Y0A4, M1ESR5, M3YTD1, G9KCF6, G9KM69, M3YWR1, M3Y8V3
5	GO:1904029	regulation of cyclin-dependent protein kinase activity	3	M3XRM9, M3YTU8, M3Z534	5	GO:0006783	heme biosynthetic process	2	M1ESS9, M3Y949
5	GO:0034655	nucleobase-containing compound catabolic process	1	M3YGS2	5	GO:0048872	homeostasis of number of cells	9	M1EQH1, M3YEV3, G9KVG5, G9KKJ1, M3XV45, G9KEY4, M3XY10, M3XSH8, M3YA03
5	GO:0050680	negative regulation of epithelial cell proliferation	3	M3YT92, M3Y6C5, M3Z534	5	GO:1901701	cellular response to oxygen-containing compound	18	M1ESS9, G9KH44, G9KD79, G9KVF3, M3XLU6, G9K4I7, M1ET56, M3YI93, G9KPN3, M1EN30, M3XWF0, M3YTD1, M1EP52, M3Y2P9, M3XV45, G9KM69, M3XY10, M3YWR1
5	GO:1903426	regulation of reactive oxygen species biosynthetic process	2	G9KEW5, M3Z1J3	5	GO:0090100	positive regulation of transmembrane receptor protein serine/threonine kinase signaling pathway	3	M3YMB6, M3YTM0, M3YRJ2
5	GO:1902905	positive regulation of supramolecular fiber organization	2	M3XPF6, M1EEM8	5	GO:0048536	spleen development	1	M3XXJ1
5	GO:2000348	regulation of CD40 signaling pathway	1	M3YTU8	5	GO:0021591	ventricular system development	1	M3Z1W1
5	GO:0035113	embryonic appendage morphogenesis	1	G9L0Z3	5	GO:0045598	regulation of fat cell differentiation	1	G9K7F7
5	GO:0050821	protein stabilization	1	M1EEM8	5	GO:0042274	ribosomal small subunit biogenesis	1	M3YRS9
5	GO:0042060	wound healing	8	M3YM46, G9K4R6, G9L0Z3, M3Y1H8, M3XZC9, G9KEW5, M3YT92, M3Y8E0	5	GO:2000641	regulation of early endosome to late endosome transport	1	M3YTM0
5	GO:0006757	ATP generation from ADP	4	G9K8V6, M3YHS6, M1EK38, M3Z0A6	5	GO:0031503	protein complex localization	4	G9KV78, G9KDM0, M3Z2P1, G9KCF6
5	GO:0000165	MAPK cascade	8	G9K635, A0A075IJR0, G9KIM6, M1EEM8, M1ERW6, M3Z3A6, M3YHU6, M3Y8E0	5	GO:0072524	pyridine-containing compound metabolic process	5	M3YQH7, M3YWQ9, M3YQE7, M3Y2M0, M3Z7Z9
5	GO:0071731	response to nitric oxide	1	M3YHU6	5	GO:0000819	sister chromatid segregation	4	M3YTJ2, G9KCV2, M1ENB8, G9KE27
5	GO:0010596	negative regulation of endothelial cell migration	1	M3YT92	5	GO:0006839	mitochondrial transport	1	G9KDM0
5	GO:0071822	protein complex subunit organization	11	M3YM46, G9K635, M3YWK6, M3Y1H8, M3XPF6, G9KEW5, G9KQ88, M3YNL6, M3YHU6, G9KCY1, M3Y8E0	5	GO:0098742	cell-cell adhesion via plasma-membrane adhesion molecules	7	M3YUX3, M3XLU6, G9KFF0, G9K6L6, M3XTT9, M3Y0L6, M3YAC6
5	GO:0048285	organelle fission	1	M1EH54	5	GO:2000047	regulation of cell-cell adhesion mediated by cadherin	1	M1ESV0
5	GO:0009112	nucleobase metabolic process	2	M3YT17, M3Z0A6	5	GO:0071560	cellular response to transforming growth factor beta stimulus	6	M3YEV3, M3Z8K5, G9KP03, M3XLU6, M3YTM0, M3YYP1
5	GO:0046890	regulation of lipid biosynthetic process	2	G9K8G6, M1EEM8	5	GO:1900271	regulation of long-term synaptic potentiation	1	M3YTD1
5	GO:0070997	neuron death	2	M3YEL6, A0A075IJR0	5	GO:1904358	positive regulation of telomere maintenance via telomere lengthening	1	G9KHW1
5	GO:0031529	ruffle organization	1	M3Y1H8	5	GO:2001233	regulation of apoptotic signaling pathway	11	M3YRW5, G9KDM0, M1EQV0, G9K4X9, G9KCF6, M3XLU6, M3XV45, M3YYC4, M1EL91, M1ESR5, G9KKV5
5	GO:0043001	Golgi to plasma membrane protein transport	1	M1EP82	5	GO:0031667	response to nutrient levels	5	M1EQH1, M1EN30, G9KCS4, G9KP43, G9KM69
5	GO:0010470	regulation of gastrulation	1	M1EEM8	5	GO:0097305	response to alcohol	3	M1ESS9, M3YTD1, G9KM69
5	GO:0052803	imidazole-containing compound metabolic process	1	G9K8V6	5	GO:0030239	myofibril assembly	1	M3YHN4
5	GO:0051249	regulation of lymphocyte activation	4	M1EF36, A0A075IJR0, M3YTU8, M3YKY1	5	GO:0032732	positive regulation of interleukin-1 production	1	G9K4X9
5	GO:0022408	negative regulation of cell-cell adhesion	1	M1EEM8	5	GO:0031670	cellular response to nutrient	3	M1EN30, G9KCS4, G9KM69
5	GO:0042558	pteridine-containing compound metabolic process	1	M1ESB9	5	GO:0030514	negative regulation of BMP signaling pathway	2	G9KP03, M3YYP1
5	GO:0030325	adrenal gland development	1	M1EEM8	5	GO:0007595	lactation	2	G9KM69, M3Y1B5
5	GO:0001935	endothelial cell proliferation	2	M3YT92, M1EEM8	5	GO:0048168	regulation of neuronal synaptic plasticity	1	M3YTD1
5	GO:0006644	phospholipid metabolic process	3	G9K8G6, M3XPF6, M1EEM8	5	GO:0040036	regulation of fibroblast growth factor receptor signaling pathway	1	M3XM27
5	GO:0044243	multicellular organismal catabolic process	1	M1EJK5	5	GO:0046148	pigment biosynthetic process	2	M1ESS9, M3Y949
5	GO:0007015	actin filament organization	4	M3Y1H8, M3XPF6, M1EEM8, M3YNL6	5	GO:0006637	acyl-CoA metabolic process	2	M3XSH8, G9KFT7
5	GO:0032623	interleukin-2 production	2	M3YTU8, M3YHU6	5	GO:2000736	regulation of stem cell differentiation	1	M3YKJ4
5	GO:0002064	epithelial cell development	4	M3YZL1, M3XSV4, M3Z534, M1ENH2	5	GO:0099504	synaptic vesicle cycle	1	M3XTV8
5	GO:0002072	optic cup morphogenesis involved in camera-type eye development	1	G9K8V6	5	GO:0043369	CD4-positive or CD8-positive, alpha-beta T cell lineage commitment	1	M3YA03
5	GO:0072401	signal transduction involved in DNA integrity checkpoint	1	G9KIM6	5	GO:0070997	neuron death	1	M3Z7Z9
5	GO:0006119	oxidative phosphorylation	1	M1EE20	5	GO:2001026	regulation of endothelial cell chemotaxis	1	G9K4X9
5	GO:2000401	regulation of lymphocyte migration	1	A0A075IJR0	5	GO:0045017	glycerolipid biosynthetic process	3	G9K6L6, M3XSH8, M3Z655
5	GO:0010482	regulation of epidermal cell division	1	M3Z534	5	GO:0035113	embryonic appendage morphogenesis	2	M3XUE1, M1ET56
5	GO:0045604	regulation of epidermal cell differentiation	1	M3Z534	5	GO:0048878	chemical homeostasis	11	G9KDM0, M3YRW5, M1EK49, G9K4I7, G9KP43, M1EM48, G9KE72, G9KRJ6, M3XSH8, M1EIK8, M3YMI1
5	GO:0043568	positive regulation of insulin-like growth factor receptor signaling pathway	1	M3Z3A6	5	GO:0046902	regulation of mitochondrial membrane permeability	1	G9KDM0
5	GO:0000904	cell morphogenesis involved in differentiation	9	M3YZL1, M3Y1H8, G9KQ88, M1EEM8, M3Z3L4, M3XRZ0, M3Y8E0, M3XR14, M3YGS2	5	GO:1904356	regulation of telomere maintenance via telomere lengthening	1	G9KHW1
5	GO:0097581	lamellipodium organization	2	M1EP82, M3Y1H8	5	GO:0071706	tumor necrosis factor superfamily cytokine production	1	G9K4X9
5	GO:0043588	skin development	3	M3YZL1, M3Y6C5, M3Z534	5	GO:0034121	regulation of toll-like receptor signaling pathway	1	M1ESV0
5	GO:0090257	regulation of muscle system process	1	G9KEW5	5	GO:0043242	negative regulation of protein complex disassembly	2	M1EQH1, M3XY10
5	GO:0006749	glutathione metabolic process	1	M3XNR1	5	GO:0030011	maintenance of cell polarity	1	M3YRJ2
5	GO:0061035	regulation of cartilage development	1	G9L0Z3	5	GO:0000302	response to reactive oxygen species	3	G9KH44, M3XWF0, M3XLU6
5	GO:0019439	aromatic compound catabolic process	1	M3YGS2	5	GO:0045765	regulation of angiogenesis	3	G9K4X9, M3XYL0, M3XLU6
5	GO:0010573	vascular endothelial growth factor production	1	A0A075IJR0	5	GO:0051591	response to cAMP	1	M3XY10
5	GO:0051650	establishment of vesicle localization	3	M3YWK6, M3XPF6, G9KRS0	5	GO:0051174	regulation of phosphorus metabolic process	35	M3YRW5, M3YMU8, G9KF24, M3XNP3, G9L1B8, G9KVF3, M3Y0A4, G9K4X9, M3Y1M8, M3XW49, G9KS87, M3XV45, M3YHF6, M3XX60, M3XT01, M3XVS1, M3YEF0, M1EJB2, M3XLU6, G9K6L6, M3Y1B5, M1ET56, M1ESR5, M3YXC1, M1EJ79, M1ESV0, M3Y2P9, M1EEX4, M3YTM0, M1ETA0, M1EL91, M3XY10, M3XY93, M1EQA6, G9KIT4
5	GO:0030335	positive regulation of cell migration	4	A0A075IJR0, M1ERW6, M3Z3L4, M3Y8E0	5	GO:1901016	regulation of potassium ion transmembrane transporter activity	1	M3Y7Y1
5	GO:0001952	regulation of cell-matrix adhesion	1	M3XZC9	5	GO:0014735	regulation of muscle atrophy	1	G9KDM0
5	GO:0030858	positive regulation of epithelial cell differentiation	1	M3Z534	5	GO:0097193	intrinsic apoptotic signaling pathway	10	M3YRW5, G9KDM0, G9K4X9, M1EQV0, G9KCF6, M3XLU6, M3XV45, M1EL91, M1ESR5, M3XT01
5	GO:0034248	regulation of cellular amide metabolic process	3	M3YEL6, M1EK38, M3XND8	5	GO:0045843	negative regulation of striated muscle tissue development	1	G9KVG5
5	GO:0044282	small molecule catabolic process	4	G9K8V6, M1EK38, G9KY07, M1ENL2	5	GO:0043200	response to amino acid	3	G9KPN3, M3YTD1, M3YI93
5	GO:0034204	lipid translocation	2	M3Y6V4, M3XTD4	5	GO:0051339	regulation of lyase activity	2	G9KF24, G9KGF0
5	GO:0009100	glycoprotein metabolic process	3	M1EP82, M3YW88, M3XR69	5	GO:0003007	heart morphogenesis	4	M3XXJ1, M3XUE1, G9KM69, M3YA03
5	GO:0007613	memory	1	M3Y056	5	GO:0033363	secretory granule organization	1	M3Z6N6
5	GO:0045773	positive regulation of axon extension	1	M3Y8E0	5	GO:0010628	positive regulation of gene expression	29	G9KD69, M1EMK8, G9KEY7, G9KCS4, M3XZA4, G9K4I7, G9K3K7, M3XM71, M3YA03, M3XUE1, M3XY89, G9KM69, M3Y2M5, G9K7F7, M3Y7Y1, G9KB79, M3XLU6, G9KA78, G9KD51, M3YYC4, M3XYH7, M3YXC1, G9KGB2, M3XXJ1, M3YEV3, M1EPX8, M3YSQ5, M3YTM0, G9K9B3
5	GO:0003002	regionalization	2	G9KY18, M3Z3L4	5	GO:0032270	positive regulation of cellular protein metabolic process	26	G9L1B8, G9KEY7, M1EIK8, G9KGC2, M3YTN7, M3XW49, G9KS87, M3YHF6, M3XV45, G9KM69, M3YYP1, M3YS36, M3XVS1, M1EJB2, G9KCV6, G9KB79, G9K6L6, M3Y1B5, M1ESR5, M1ESV0, M3Y2P9, M3YTM0, M1EL91, M1EQA6, G9KIT4, M3Y8V3
5	GO:0032703	negative regulation of interleukin-2 production	1	M3YTU8	5	GO:0044270	cellular nitrogen compound catabolic process	7	M3YQH7, G9L0Z2, G9KEY7, M1EGL3, M3Y1B5, M1ESR5, M3YQE7
5	GO:0006954	inflammatory response	7	M1EF36, M3XVU0, A0A075IJR0, M1EEM8, M3YTU8, M3Z1J3, M3Y8E0	5	GO:0050678	regulation of epithelial cell proliferation	3	M1EJB2, G9KHN4, M3Y1B5
5	GO:0007067	mitotic nuclear division	1	M1EH54	5	GO:0002090	regulation of receptor internalization	1	M1ESV0
5	GO:0060249	anatomical structure homeostasis	2	G9K8G6, G9KEW5	5	GO:0006446	regulation of translational initiation	4	G9KEY7, M3Y4B6, G9K3K7, G9KM69
5	GO:1901605	alpha-amino acid metabolic process	10	G9K8V6, G9K635, M1ESB9, M3YHS6, M3XM98, G9KY07, M1ENL2, M3XRZ0, M3YEH7, M3XM19	5	GO:0045638	negative regulation of myeloid cell differentiation	2	M3XXJ1, M1EQH1
5	GO:0018130	heterocycle biosynthetic process	23	M3YEL6, M3YK29, M3XSV4, M3YHS6, M3YJ21, M3XLU2, M3YHU6, M1ENH2, M3Z3H6, G9K635, G9KV30, G9KQ88, G9KKR7, M3YNL6, G9KLT8, M3YTU8, M1EE20, M3Z1J3, M3Y6V4, G9KHT7, M3Y3W8, G9KIN1, M3XR14	5	GO:0071709	membrane assembly	1	M1ESV0
5	GO:0097031	mitochondrial respiratory chain complex I biogenesis	1	G9KCY1	5	GO:0072073	kidney epithelium development	2	M3YEV3, G9K4P5
5	GO:0042176	regulation of protein catabolic process	3	G9K8G6, G9K635, M3YTU8	5	GO:0021846	cell proliferation in forebrain	2	M3Z2P1, M3Z1W1
5	GO:0050708	regulation of protein secretion	6	M1EP82, M3XPF6, M1EEM8, G9KY18, M3YHU6, M3Y8E0	5	GO:0060412	ventricular septum morphogenesis	2	M3XXJ1, M3XUE1
5	GO:0022604	regulation of cell morphogenesis	9	M3YWK6, A0A075IJR0, M3Y1H8, M1EEM8, M3YI26, M3Z3L4, M1EMN5, M3Y8E0, M3XR14	5	GO:0044724	single-organism carbohydrate catabolic process	2	M3YQE7, M3Z7Z9
5	GO:0010468	regulation of gene expression	22	M3YEL6, M3YK29, M3XSV4, M3XM98, M3YJ21, M3XLU2, M3YHU6, M3Z6J9, M3Y8E0, M3XND8, M1ENH2, M3Z3H6, G9K635, G9KV30, G9KQ88, G9KKR7, M3YNL6, M3YTU8, G9KLT8, M3Z1J3, G9KIN1, M3XR14	5	GO:0030101	natural killer cell activation	1	M3Z6N6
5	GO:1903729	regulation of plasma membrane organization	1	G9KKT5	5	GO:0050773	regulation of dendrite development	1	G9KF24
5	GO:0051149	positive regulation of muscle cell differentiation	2	M3YM46, M3Z3A6	5	GO:0032528	microvillus organization	2	M3YRW5, G9K7F7
5	GO:0060485	mesenchyme development	3	M1ERW6, M3Z3L4, M3Y8E0	5	GO:0034762	regulation of transmembrane transport	4	M3YRW5, M3Y7Y1, M1EKR2, M1EIC8
5	GO:0048757	pigment granule maturation	1	M3YG35	5	GO:0043032	positive regulation of macrophage activation	1	M3Y8V3
5	GO:0051180	vitamin transport	1	M1EEM8	5	GO:0051099	positive regulation of binding	4	G9KP03, M1ESV0, M3XW49, M1EIK8
5	GO:0009790	embryo development	10	G9K8V6, G9L0Z3, G9K511, M3XYD6, G9KIM6, M1EEM8, G9KY18, M3Z3L4, M3Y3W8, M3Y8E0	5	GO:0002690	positive regulation of leukocyte chemotaxis	1	M3YLY4
5	GO:0006560	proline metabolic process	2	G9K8V6, M3XM19	5	GO:0043489	RNA stabilization	1	G9KEY7
5	GO:0071773	cellular response to BMP stimulus	2	G9KV30, M3XLU2	5	GO:0018883	caprolactam metabolic process	1	M3YQE7
5	GO:0042273	ribosomal large subunit biogenesis	1	M3YFJ7	5	GO:0008202	steroid metabolic process	2	G9KM69, G9L0D3
5	GO:0000819	sister chromatid segregation	1	M1EH54	5	GO:0007015	actin filament organization	3	G9KVF3, M3XY10, M3YWC1
5	GO:0042178	xenobiotic catabolic process	1	G9K8V6	5	GO:0060547	negative regulation of necrotic cell death	1	G9KDM0
5	GO:0043616	keratinocyte proliferation	2	M3Y6C5, M3Z534	5	GO:0032273	positive regulation of protein polymerization	1	M1EJB2
5	GO:0030510	regulation of BMP signaling pathway	1	G9KV30	5	GO:0043436	oxoacid metabolic process	25	G9KK85, M3YQH7, M1EK49, M3XV45, M3YHF6, M3XM27, M3YS36, M3Z7Z9, M3XLU6, M3Y7F7, G9KXK2, M1ECD3, M1EGL7, M1EP13, M3XSH8, M3YQE7, M1EJ79, M3Y898, M3Y219, M1ETA0, M3YQQ4, M3XQ78, M3YV85, G9KF17, G9KFT7
5	GO:0044772	mitotic cell cycle phase transition	5	G9K511, G9KIM6, G9KVY1, M1EH54, M1ENH2	5	GO:0045216	cell-cell junction organization	5	G9KVF3, G9K6L6, M3Z1W1, M3XY10, M3XN18
5	GO:0050678	regulation of epithelial cell proliferation	4	M3YT92, M3Y6C5, M3YTU8, M3Z534	5	GO:0051101	regulation of DNA binding	1	G9KP03
5	GO:1901701	cellular response to oxygen-containing compound	6	A0A075IJR0, M3Y1H8, G9KEW5, M3YTU8, M3YHU6, M3Y6V4	5	GO:0022617	extracellular matrix disassembly	1	M1ESV0
5	GO:0051251	positive regulation of lymphocyte activation	3	M1EF36, A0A075IJR0, M3YKY1	5	GO:0030334	regulation of cell migration	12	G9KV78, M3YRW5, G9K4X9, G9KJR9, M3XYL0, M3YHF6, M3YTM0, M3YLY4, G9K6L6, M3XY10, G9KIT4, M3YWC1
5	GO:2000379	positive regulation of reactive oxygen species metabolic process	1	G9KEW5	5	GO:0010324	membrane invagination	1	M3YYP1
5	GO:0008202	steroid metabolic process	3	G9K8V6, M1EEM8, M3Y6V4	5	GO:0042364	water-soluble vitamin biosynthetic process	1	M1EP13
5	GO:0019438	aromatic compound biosynthetic process	23	M3YEL6, M3YK29, M3XSV4, M3YHS6, M3YJ21, M3XLU2, M3YHU6, M1ENH2, M3Z3H6, G9K635, G9KV30, G9KQ88, G9KKR7, M3YNL6, G9KLT8, M3YTU8, M1EE20, M3Z1J3, M3Y6V4, G9KHT7, M3Y3W8, G9KIN1, M3XR14	5	GO:0007612	learning	3	M3YTD1, M3Y4P9, M3YAC6
5	GO:0006796	phosphate-containing compound metabolic process	32	G9K8G6, A0A075IJR0, M3XSV4, M3YHS6, M3XM98, M1ERW6, M3YHU6, M3XRZ0, M3YLU2, M3Y8E0, M3YGS2, M3Z3H6, G9K8V6, G9K635, M3XRM9, G9K511, M1EEM8, G9KIM6, M3YT17, M1EE20, M3YEH7, M3Y3W8, M3Z534, G9KAP4, M3Z3A6, M1EEF4, M3Z0A6, M3XPF6, M1EK38, G9KLT8, M3YTU8, M3Y6V4	5	GO:0030317	flagellated sperm motility	1	M3YMU8
5	GO:1901659	glycosyl compound biosynthetic process	1	M1EE20	5	GO:0042161	lipoprotein oxidation	1	M3YLY4
5	GO:0071425	hematopoietic stem cell proliferation	1	M3YK29	5	GO:0060179	male mating behavior	1	G9KM69
5	GO:0021768	nucleus accumbens development	1	G9K8V6	5	GO:0070163	regulation of adiponectin secretion	1	G9KJP6
5	GO:0002718	regulation of cytokine production involved in immune response	3	G9K635, M1EEM8, M3YHU6	5	GO:1904017	cellular response to Thyroglobulin triiodothyronine	2	G9KCS4, G9KM69
5	GO:0072575	epithelial cell proliferation involved in liver morphogenesis	1	M3YTU8	5	GO:0034097	response to cytokine	7	G9KDM0, M3Y949, M3XLU6, M3Z1W1, M1EL91, M3Z7Z9, G9KKV5
5	GO:0016525	negative regulation of angiogenesis	3	M3XQJ8, A0A075IJR0, M3YT92	5	GO:0071257	cellular response to electrical stimulus	1	G9KF24
5	GO:0050729	positive regulation of inflammatory response	2	M1EF36, A0A075IJR0	5	GO:0007399	nervous system development	31	G9KD69, M3YRW5, G9KF24, M3XNP3, G9L1B8, G9KVF3, G9KCS4, M3XZA4, M3XM71, M3Z1W1, M3YA46, M3XUE1, G9K4X9, M3YTD1, G9KP03, M1EK49, M3Z6N6, G9KM69, M3YRJ2, G9KS82, M3YYP1, M3YWR1, M3Z2P1, M3XYH7, M1ET56, M3YI93, M1ESV0, G9KKJ1, M3XTT9, M3Y0L6, G9KF17
5	GO:1901214	regulation of neuron death	2	M3YEL6, A0A075IJR0	5	GO:1902904	negative regulation of supramolecular fiber organization	2	M1EQH1, M3XY10
6	GO:0030838	positive regulation of actin filament polymerization	1	M3XPF6	5	GO:2000785	regulation of autophagosome assembly	2	G9KGC2, G9KLK2
6	GO:0046365	monosaccharide catabolic process	1	M1EK38	5	GO:0055082	cellular chemical homeostasis	6	G9KDM0, M3YRW5, M1EK49, G9K4I7, G9KE72, M3YMI1
6	GO:0006691	leukotriene metabolic process	1	M3Z1J3	5	GO:1905818	regulation of chromosome separation	1	M3YTJ2
6	GO:0033561	regulation of water loss via skin	1	M3Z534	5	GO:0051223	regulation of protein transport	21	M3YRW5, G9KDM0, M3YMU8, M3Y7Y1, M3Z2P1, M3YPW3, G9KCV6, M3XLU6, G9K4I7, M1ET56, M3XSH8, M3Y0A4, G9KV78, M1EMR3, G9KL19, G9KP43, M3XV45, G9KJP6, M3YTM0, M3XY10, G9KQ63
6	GO:0097300	programmed necrotic cell death	1	M3YHU6	5	GO:1900025	negative regulation of substrate adhesion-dependent cell spreading	1	M3XY10
6	GO:0032376	positive regulation of cholesterol transport	1	M3Y6V4	5	GO:0035050	embryonic heart tube development	1	M3XUE1
6	GO:0043496	regulation of protein homodimerization activity	1	M3YHU6	5	GO:0060142	regulation of syncytium formation by plasma membrane fusion	1	M1ESV0
6	GO:0043087	regulation of GTPase activity	1	A0A075IJR0	5	GO:1901565	organonitrogen compound catabolic process	5	M3YQH7, M1EGL3, M3Y1B5, M3YQE7, M3XQ78
6	GO:0006558	L-phenylalanine metabolic process	2	G9K8V6, M3YHS6	5	GO:0071478	cellular response to radiation	1	M1EQV0
6	GO:0071318	cellular response to ATP	1	G9KEW5	5	GO:1903827	regulation of cellular protein localization	12	M3YRW5, G9KDM0, M3Z2P1, M3XLU6, M1ET56, G9KCA5, G9KV78, M3Y2I4, M3YTM0, M1EGT1, M3XY10, G9KQ63
6	GO:0070371	ERK1 and ERK2 cascade	4	A0A075IJR0, M1EEM8, M1ERW6, M3Y8E0	5	GO:0043518	negative regulation of DNA damage response, signal transduction by p53 class mediator	1	M3XV45
6	GO:0060191	regulation of lipase activity	2	M1EEM8, M3YT92	5	GO:0045744	negative regulation of G-protein coupled receptor protein signaling pathway	1	G9KF24
6	GO:0034612	response to tumor necrosis factor	4	M3YEL6, A0A075IJR0, M1EEM8, M3YHU6	5	GO:0007167	enzyme linked receptor protein signaling pathway	24	M3YRW5, G9KH44, G9KVF3, M3YPW3, M1ES01, M3XTC2, M3YC24, G9K4X9, M3YMB6, G9KP03, M3YHF6, M3YYP1, M3YRJ2, M3XN49, M3XM27, M3XLU6, M3Y1B5, M3YEV3, M3Z8K5, G9KL19, M3Y2P9, G9KKJ1, M3YTM0, G9KF17
6	GO:0030810	positive regulation of nucleotide biosynthetic process	1	M3Y6V4	5	GO:0002381	immunoglobulin production involved in immunoglobulin mediated immune response	1	M3Y8V3
6	GO:0044042	glucan metabolic process	1	M3Y3W8	5	GO:0001959	regulation of cytokine-mediated signaling pathway	2	G9KDM0, G9KKV5
6	GO:0048812	neuron projection morphogenesis	8	M3YWK6, M1EPE3, G9KQ88, M3Z3L4, M3XRZ0, M3Y8E0, M3XR14, M3YGS2	5	GO:0006665	sphingolipid metabolic process	3	M3Y6M9, M3YSN9, G9KCG1
6	GO:0006163	purine nucleotide metabolic process	7	G9K8V6, M3YHS6, M1EK38, M1EE20, M3YT17, M3Y6V4, M3Z0A6	5	GO:0046719	regulation by virus of viral protein levels in host cell	2	G9KRJ6, M1EIK8
6	GO:0043549	regulation of kinase activity	7	M3XRM9, G9K635, M3XSV4, M3YTU8, M1EEF4, M3YHU6, M3Z534	5	GO:0051029	rRNA transport	1	G9KVF3
6	GO:0015992	proton transport	1	M1EE20	5	GO:1902531	regulation of intracellular signal transduction	42	M3YRW5, G9KDM0, M3YMU8, G9KH44, M3XNP3, G9L1B8, G9KVF3, M3Y0A4, G9K4X9, M3Y1M8, M3YEB9, M3XV45, M3YHF6, G9KGS8, M3Z216, G9KK87, M3YEF0, G9KCV6, M3XLU6, G9KD51, G9K6L6, M1ECD3, M3Y1B5, M1ET56, M1ESR5, M3YXC1, G9KYS4, G9KV78, M1EQV0, G9KPN3, M1EJ79, G9KCF6, M3XQF0, M1ESV0, M3Y2P9, M3YZW8, M3XYL0, M1EL91, G9L2T1, M1EQA6, G9KIT4, G9KKV5
6	GO:0030326	embryonic limb morphogenesis	1	G9L0Z3	5	GO:0010212	response to ionizing radiation	2	M1EQV0, M3YYN2
6	GO:0043410	positive regulation of MAPK cascade	6	A0A075IJR0, G9KIM6, M1ERW6, A3FBE9, M3Z3A6, M3YHU6	5	GO:0031497	chromatin assembly	1	M3YET9
6	GO:0046984	regulation of hemoglobin biosynthetic process	1	G9KIM6	5	GO:0032105	negative regulation of response to extracellular stimulus	1	M1EN30
6	GO:0048172	regulation of short-term neuronal synaptic plasticity	2	M3YWK6, M3Y056	5	GO:0010038	response to metal ion	4	M1ESS9, M1EJB2, M3YTD1, M3XY10
6	GO:0050801	ion homeostasis	6	M3XPF6, M3Y056, G9KEW5, M1EEM8, M3YG35, M3Y6V4	5	GO:0050714	positive regulation of protein secretion	1	M3XV45
6	GO:0032946	positive regulation of mononuclear cell proliferation	1	M3YKY1	5	GO:0060122	inner ear receptor stereocilium organization	1	M3YRW5
6	GO:0050435	beta-amyloid metabolic process	1	M3YWK6	5	GO:0051875	pigment granule localization	1	M3Z6N6
6	GO:0014037	Schwann cell differentiation	1	M3XR14	5	GO:0032602	chemokine production	1	M3XV45
6	GO:0014002	astrocyte development	1	M3XR14	5	GO:0016242	negative regulation of macroautophagy	3	G9KGC2, M3Y0G4, M3XY93
6	GO:2000427	positive regulation of apoptotic cell clearance	1	A0A075IJR0	5	GO:0045089	positive regulation of innate immune response	2	M1ESV0, M3Y8V3
6	GO:0043124	negative regulation of I-kappaB kinase/NF-kappaB signaling	1	M3YTU8	5	GO:0006684	sphingomyelin metabolic process	1	M3Y6M9
6	GO:1901739	regulation of myoblast fusion	1	M3YM46	5	GO:0033280	response to vitamin D	2	M1EN30, G9KM69
6	GO:1903232	melanosome assembly	1	M3YG35	5	GO:0046546	development of primary male sexual characteristics	2	G9KH44, G9KM69
6	GO:0070142	synaptic vesicle budding	1	M3XPF6	5	GO:0060537	muscle tissue development	9	G9K7F7, M3XUE1, G9KVF3, M1ESV0, G9KVG5, G9KM69, M3YSQ5, M3XM27, M3YC24
6	GO:0010975	regulation of neuron projection development	7	M3YWK6, M3Y1H8, M3XPF6, G9KQ88, M3Z3L4, M3Y8E0, M3XR14	5	GO:1901099	negative regulation of signal transduction in absence of ligand	1	M3XLU6
6	GO:0051494	negative regulation of cytoskeleton organization	1	M3Y1H8	5	GO:1903729	regulation of plasma membrane organization	1	M3YTM0
6	GO:0090383	phagosome acidification	1	M3YG35	5	GO:0051248	negative regulation of protein metabolic process	25	G9KDM0, M3YMU8, M3YLM1, M3YRW5, M3XNP3, G9KVF3, M3YA03, M3Y0A4, G9K4X9, M3YTD1, M3XYW9, M3XV45, M3YRJ2, M3XT01, M3Z7Z9, M1EJB2, M3XLU6, G9K6L6, M3YYC4, M3Y1B5, M1ET56, M3YJC7, M3XY10, G9KIT4, G9KKV5
6	GO:0034660	ncRNA metabolic process	5	G9KV89, M3Y485, M1ERE3, G9KLT8, M3YFJ7	5	GO:0050982	detection of mechanical stimulus	1	M3YTD1
6	GO:0031400	negative regulation of protein modification process	5	M3XRM9, G9K635, M3Z3A6, M3YTU8, M1EEF4	5	GO:0009743	response to carbohydrate	2	G9K4I7, M3XSH8
6	GO:0061436	establishment of skin barrier	1	M3Z534	5	GO:0048291	isotype switching to IgG isotypes	1	M3Y8V3
6	GO:0010936	negative regulation of macrophage cytokine production	1	G9K635	5	GO:1900407	regulation of cellular response to oxidative stress	3	G9KDM0, G9K4X9, M3XLU6
6	GO:0032495	response to muramyl dipeptide	1	M3YTU8	5	GO:0032330	regulation of chondrocyte differentiation	1	M3XTC2
6	GO:0006549	isoleucine metabolic process	1	G9K8V6	5	GO:0015849	organic acid transport	9	M3YRW5, G9KPN3, M3YSN9, M3Y6J1, M3XV45, G9KP43, G9KP55, G9KM69, G9KP52
6	GO:0071222	cellular response to lipopolysaccharide	5	A0A075IJR0, M3YTU8, M3Y6V4, A3FBF1, A3FBE9	5	GO:0006836	neurotransmitter transport	2	M3XTV8, M3YLT1
6	GO:2001201	regulation of transforming growth factor-beta secretion	1	M3Y8E0	5	GO:0002227	innate immune response in mucosa	1	M3Z8R0
6	GO:0007044	cell-substrate junction assembly	1	M3Y8E0	5	GO:0071702	organic substance transport	46	M3YRW5, M3YMU8, G9KDM0, G9KF24, M3YPW3, G9KVF3, G9K4I7, M3YA06, M1EIK8, M3Y0A4, M1EDA5, G9KUM0, M3Y6M9, G9K4X9, M3YSN9, M3Z6N6, G9KP43, M3XV45, G9KM69, M3YYP1, G9KG28, G9KQ63, M3Z655, M3Y7Y1, M3Z2P1, G9KCV6, M3YMX6, M3XLU6, M3XSH8, M1ET56, M1EHX9, G9KV78, G9KPN3, M1ESV0, M1EMR3, G9KL19, G9KJR9, M3Y6J1, G9KLP3, G9KP55, G9KJP6, M3XTV8, M3YTM0, G9KP52, M3XY10, M3XW74
6	GO:0044744	protein targeting to nucleus	1	M3Y1H8	5	GO:0061025	membrane fusion	1	M3XTV8
6	GO:1901624	negative regulation of lymphocyte chemotaxis	1	A0A075IJR0	5	GO:0006974	cellular response to DNA damage stimulus	14	M3YMU8, G9KZN8, M1ESR5, M3YXC1, M1EQV0, M3YMB6, M3XYW9, G9KCF6, M3XV45, G9KW80, M3YX98, M1EL91, M3YBC5, M3Y2M0
6	GO:0009083	branched-chain amino acid catabolic process	1	G9K8V6	5	GO:0032226	positive regulation of synaptic transmission, dopaminergic	1	M1ESV0
6	GO:2001141	regulation of RNA biosynthetic process	17	M3YEL6, M3YK29, M3XSV4, M3XLU2, M3YJ21, M3YHU6, M1ENH2, M3Z3H6, G9K635, G9KV30, G9KKR7, M3YNL6, G9KLT8, M3YTU8, M3Z1J3, G9KIN1, M3XR14	5	GO:0006461	protein complex assembly	21	G9KDM0, M3YEF0, M1EJB2, M3XNP3, M3Y4B6, G9K6L6, M1ET56, M1EIK8, M3YTD1, G9KP03, M1ESV0, G9KCF6, M3YTJ2, M3YE92, M3Y949, M3XV45, M3YJJ8, G9KM69, M3XY10, M3YS36, M3YMI1
6	GO:0006873	cellular ion homeostasis	4	M3Y056, M3XPF6, G9KEW5, M3YG35	5	GO:0007187	G-protein coupled receptor signaling pathway, coupled to cyclic nucleotide second messenger	5	M3YRW5, M1EP52, M1EL91, M1ET56, M3YAC6
6	GO:0055088	lipid homeostasis	3	M3YM46, M1EEM8, M3Y6V4	5	GO:0008585	female gonad development	2	G9KH44, G9KZN8
6	GO:0022008	neurogenesis	14	M3YM46, A0A075IJR0, M1EPE3, M3XRZ0, M3Y8E0, M3YGS2, M3YWK6, M3XPF6, M3Y1H8, G9KQ88, M1EEM8, G9KIM6, M3Z3L4, M3XR14	5	GO:1903902	positive regulation of viral life cycle	2	G9KEY7, G9KRJ6
6	GO:0050671	positive regulation of lymphocyte proliferation	1	M3YKY1	5	GO:1901136	carbohydrate derivative catabolic process	2	G9KCG1, M3XM27
6	GO:0060155	platelet dense granule organization	1	M3Y6V4	5	GO:0097150	neuronal stem cell population maintenance	1	M3Z2P1
6	GO:0007250	activation of NF-kappaB-inducing kinase activity	2	M3YHU6, M3YK34	5	GO:0042428	serotonin metabolic process	2	M3YTD1, M3YTN7
6	GO:0042435	indole-containing compound biosynthetic process	1	M3YHS6	5	GO:0000902	cell morphogenesis	13	M3YRW5, G9KF24, M3XNP3, M3Z1W1, M3YA03, M1ESV0, G9KJR9, G9KKJ1, G9KLP3, M3Y0L6, M3YYP1, M3XY10, M3YS36
6	GO:0030808	regulation of nucleotide biosynthetic process	1	M3Y6V4	5	GO:0032652	regulation of interleukin-1 production	1	G9K4X9
6	GO:0060600	dichotomous subdivision of an epithelial terminal unit	1	M3Z3L4	5	GO:0034599	cellular response to oxidative stress	5	G9KDM0, G9KH44, G9K4X9, M3XWF0, M3XLU6
6	GO:0050772	positive regulation of axonogenesis	1	M3Y8E0	5	GO:0032612	interleukin-1 production	1	G9K4X9
6	GO:0045661	regulation of myoblast differentiation	1	M3Z3A6	5	GO:0046628	positive regulation of insulin receptor signaling pathway	1	M3Y2P9
6	GO:0052547	regulation of peptidase activity	7	M3XQJ8, M3XVU0, G9K4Y9, G9KN54, M3Y8E0, M3YMW0, M3Z534	5	GO:0031347	regulation of defense response	7	G9KBE9, M1ESV0, M3YJC7, M3YYP1, M1EL91, M3YXC1, M3Y8V3
6	GO:0010935	regulation of macrophage cytokine production	1	G9K635	5	GO:0023061	signal release	7	M3Y6M9, M3XUE1, G9K4I7, G9KP43, G9KJP6, M3XTV8, M3YLT1
6	GO:0030203	glycosaminoglycan metabolic process	1	M3Y3W8	5	GO:2001044	regulation of integrin-mediated signaling pathway	1	M3XY10
6	GO:1903364	positive regulation of cellular protein catabolic process	1	M3YTU8	5	GO:0045634	regulation of melanocyte differentiation	1	M1ET56
6	GO:0051495	positive regulation of cytoskeleton organization	2	M3XPF6, M1EEM8	5	GO:0046661	male sex differentiation	4	G9KH44, M3YEV3, M3XUE1, G9KM69
6	GO:0045652	regulation of megakaryocyte differentiation	1	G9KIM6	5	GO:1903793	positive regulation of anion transport	1	M3XV45
6	GO:0002062	chondrocyte differentiation	1	G9L0Z3	5	GO:0015850	organic hydroxy compound transport	5	M3YRW5, G9KP43, G9KP55, G9KM69, G9KP52
6	GO:0090280	positive regulation of calcium ion import	1	A0A075IJR0	5	GO:0043569	negative regulation of insulin-like growth factor receptor signaling pathway	1	M3XN49
6	GO:0051785	positive regulation of nuclear division	1	M1EH54	5	GO:0051149	positive regulation of muscle cell differentiation	1	M1ESV0
6	GO:0072666	establishment of protein localization to vacuole	1	M3YTU8	5	GO:2000637	positive regulation of gene silencing by miRNA	1	G9K6L6
6	GO:0043623	cellular protein complex assembly	5	M3YWK6, M3Y1H8, M3XPF6, M3YHU6, G9KCY1	5	GO:0046626	regulation of insulin receptor signaling pathway	2	G9KVF3, M3Y2P9
6	GO:0032640	tumor necrosis factor production	2	G9K635, M3YTU8	5	GO:0050918	positive chemotaxis	1	M3XV45
6	GO:0006639	acylglycerol metabolic process	2	M3YT92, M1EEM8	5	GO:0030500	regulation of bone mineralization	3	M3YEF0, M3YJJ8, M1EGL7
6	GO:0014912	negative regulation of smooth muscle cell migration	1	M3Z3A6	5	GO:0030100	regulation of endocytosis	3	M1ESV0, M3YTM0, M3XY93
6	GO:0030490	maturation of SSU-rRNA	1	M1ERE3	5	GO:0002718	regulation of cytokine production involved in immune response	1	M3XV45
6	GO:0048675	axon extension	3	M3Z3L4, M3XRZ0, M3Y8E0	5	GO:0030282	bone mineralization	3	M3YEF0, M3YJJ8, M1EGL7
6	GO:0030033	microvillus assembly	1	M3XSV4	5	GO:0002548	monocyte chemotaxis	1	M3YLY4
6	GO:0071300	cellular response to retinoic acid	1	M3Y6V4	5	GO:0045839	negative regulation of mitotic nuclear division	2	G9KUM0, M3YTJ2
6	GO:0051783	regulation of nuclear division	1	M1EH54	5	GO:0007599	hemostasis	6	G9K4X9, M3Z6N6, M3XY10, M1ET56, M3YA03, M3Y2M0
6	GO:0045019	negative regulation of nitric oxide biosynthetic process	1	M3Z1J3	5	GO:0017085	response to insecticide	1	M1ESS9
6	GO:0061726	mitochondrion disassembly	2	G9KF72, M1EJK5	5	GO:0072359	circulatory system development	18	G9K7F7, G9KVF3, M3XLU6, G9KXK2, M3YA03, M1ET56, M3Y1B5, M3YI93, M3YC24, M3XXJ1, M3XUE1, G9K4X9, M3XYL0, G9KM69, M3YRJ2, M1EL91, M3YAC6, M3YWR1
6	GO:0006573	valine metabolic process	1	G9K8V6	5	GO:0095500	acetylcholine receptor signaling pathway	1	M1ET56
6	GO:0045010	actin nucleation	1	M3XPF6	5	GO:0009116	nucleoside metabolic process	4	M3Y7D8, M1EP13, M3YQE7, M3Z7Z9
6	GO:0033622	integrin activation	1	M3Y8E0	5	GO:0043412	macromolecule modification	82	M3YM68, M3XNP3, G9KCS4, M3XNX1, M1EM48, M1EPS5, M3XTC2, M3Y0A4, G9KCC5, M3YMB6, G9KGC2, M3Y3K6, G9KRY8, M3Y409, M3XW49, G9KM69, G9KGS8, M3XVS1, M3Y7Y1, M1EJB2, G9KCV6, M3XLU6, G9K6L6, M1EGL7, M1ET56, M1EPN5, G9KGB2, M3YXQ9, G9KCF6, G9KAB5, G9KGF0, M1EEX4, M3YTM0, M1ETA0, M3Y219, M3XY10, M1EL91, M3YV85, G9KKV5, G9KI12, M3YMU8, M3YRW5, G9L1B8, G9KVF3, G9KYT9, M3YCU5, M1EIK8, G9KCA5, M3YJB8, G9K4X9,…
6	GO:0043065	positive regulation of apoptotic process	9	M3XQJ8, M3YEL6, A3FBE9, G9K8V6, G9K4Y9, M3Z3A6, M3YHU6, M3Z1J3, A3FBF1	5	GO:0033227	dsRNA transport	1	M1ESV0
6	GO:0060047	heart contraction	1	G9KEW5	5	GO:0001655	urogenital system development	7	M1EJB2, M3YEV3, G9KVF3, G9KM69, M3YI93, M3YWR1, G9K4P5
6	GO:1902284	neuron projection extension involved in neuron projection guidance	1	M3Z3L4	5	GO:0032355	response to estradiol	1	G9KM69
6	GO:0002726	positive regulation of T cell cytokine production	2	M3YHU6, A3FBF1	5	GO:0007030	Golgi organization	1	M3YS36
6	GO:0045053	protein retention in Golgi apparatus	1	M1EP82	5	GO:0008366	axon ensheathment	2	G9KVF3, G9KM69
6	GO:0019233	sensory perception of pain	1	G9KEW5	5	GO:0043244	regulation of protein complex disassembly	4	M1EQH1, M3YGP2, M3XY10, M3YWC1
6	GO:0006260	DNA replication	1	G9K511	5	GO:0040037	negative regulation of fibroblast growth factor receptor signaling pathway	1	M3XM27
6	GO:0010921	regulation of phosphatase activity	1	M3YLU2	5	GO:0010562	positive regulation of phosphorus metabolic process	14	G9L1B8, G9K6L6, M3Y1B5, M1ESR5, M1ESV0, M3Y2P9, M3XW49, M3XV45, M3YHF6, M3YTM0, M1EL91, M1EQA6, G9KIT4, M3XVS1
6	GO:0016114	terpenoid biosynthetic process	1	G9K8V6	5	GO:0005996	monosaccharide metabolic process	5	G9KCG1, M1EMA7, M3YQE7, M3Z655, M3Z7Z9
6	GO:0008016	regulation of heart contraction	1	G9KEW5	5	GO:0032331	negative regulation of chondrocyte differentiation	1	M3XTC2
6	GO:0050711	negative regulation of interleukin-1 secretion	1	M1EEM8	5	GO:0030178	negative regulation of Wnt signaling pathway	3	M3YTM0, M3XM71, M3YS36
6	GO:0014032	neural crest cell development	2	M3Z3L4, M3Y8E0	5	GO:0006778	porphyrin-containing compound metabolic process	3	M1ESS9, M1EGL3, M3Y949
6	GO:0006465	signal peptide processing	1	G9KQU8	5	GO:0046486	glycerolipid metabolic process	10	M3YRV5, M3YSN9, G9K6L6, M3YLY4, G9KCG1, M3XSH8, G9K5Z0, M3YQE7, M3Z655, M3Y2M0
6	GO:0006904	vesicle docking involved in exocytosis	1	M3YWK6	5	GO:0070561	vitamin D receptor signaling pathway	1	M1EN30
6	GO:0035927	RNA import into mitochondrion	1	G9KVM1	5	GO:0002064	epithelial cell development	3	M3YRW5, G9K7F7, G9KJR9
6	GO:0001922	B-1 B cell homeostasis	1	M3YTU8	5	GO:0060606	tube closure	2	G9KVF3, M3XTT9
6	GO:0009119	ribonucleoside metabolic process	6	G9K8V6, M3YHS6, M1EK38, M1EE20, M3YT17, M3Z0A6	5	GO:1905268	negative regulation of chromatin organization	1	M3XYW9
6	GO:0006417	regulation of translation	2	M3YEL6, M3XND8	5	GO:1902547	regulation of cellular response to vascular endothelial growth factor stimulus	1	M3Y1B5
6	GO:0009163	nucleoside biosynthetic process	1	M1EE20	5	GO:0002837	regulation of immune response to tumor cell	1	M3Y8V3
6	GO:0006351	transcription, DNA-templated	19	M3YEL6, M3YK29, M3XSV4, M3YJ21, M3XLU2, M3YHU6, M1ENH2, M3Z3H6, G9K635, G9KV30, G9KQ88, G9KKR7, M3YNL6, G9KLT8, M3YTU8, M3Z1J3, G9KHT7, G9KIN1, M3XR14	5	GO:0010642	negative regulation of platelet-derived growth factor receptor signaling pathway	1	M3YRW5
6	GO:0034220	ion transmembrane transport	8	M3XPF6, M3Y056, G9KEW5, M1EK79, M1EPE3, M1EE20, M3Y6V4, M3XTD4	5	GO:0051707	response to other organism	10	G9K4X9, G9KBE9, G9KD79, G9L1B8, G9KLK2, M3XV45, M3YYP1, M1EL91, M3XSH8, M3Z8R0
6	GO:0002676	regulation of chronic inflammatory response	1	M3YTU8	5	GO:0021872	forebrain generation of neurons	2	M3Z1W1, M1ET56
6	GO:0001755	neural crest cell migration	2	M3Z3L4, M3Y8E0	5	GO:0072384	organelle transport along microtubule	1	M3Z6N6
6	GO:0019722	calcium-mediated signaling	2	G9KEW5, M3YKY1	5	GO:0030201	heparan sulfate proteoglycan metabolic process	1	M3XM27
6	GO:0034614	cellular response to reactive oxygen species	2	M3YTU8, M3YHU6	5	GO:0034248	regulation of cellular amide metabolic process	13	M3YLM1, G9KEY7, G9KVF3, G9KB79, M3Y4B6, G9K3K7, G9K6L6, M3YGP2, M1EMR3, G9KM69, M3XQ78, M3XR35, M3Z7Z9
6	GO:0006937	regulation of muscle contraction	1	G9KEW5	5	GO:0045333	cellular respiration	1	M3Y7D8
6	GO:0030855	epithelial cell differentiation	6	M3YZL1, M3XSV4, M3XNR1, M3Z534, M1ENH2, G9KVM1	5	GO:0019058	viral life cycle	4	G9KD69, G9KEY7, G9KRJ6, M1EIK8
6	GO:0006913	nucleocytoplasmic transport	2	M3Y1H8, M3Z534	5	GO:0090257	regulation of muscle system process	1	G9KDM0
6	GO:0016485	protein processing	4	G9KQU8, G9KF72, M3YT92, M3Y6C5	5	GO:0003181	atrioventricular valve morphogenesis	1	M3YA03
6	GO:0033500	carbohydrate homeostasis	1	M3YEL6	5	GO:1902275	regulation of chromatin organization	2	M3XYW9, G9KS87
6	GO:0044070	regulation of anion transport	2	G9KEW5, M1EK79	5	GO:2000273	positive regulation of receptor activity	1	G9KR39
6	GO:0033559	unsaturated fatty acid metabolic process	1	M3Z1J3	5	GO:0042107	cytokine metabolic process	2	G9K4X9, M3YA03
6	GO:0043277	apoptotic cell clearance	1	A0A075IJR0	5	GO:0050768	negative regulation of neurogenesis	2	M3Z2P1, G9KP03
6	GO:0046461	neutral lipid catabolic process	1	M1EEM8	5	GO:0003208	cardiac ventricle morphogenesis	1	G9KM69
6	GO:0071407	cellular response to organic cyclic compound	2	A0A075IJR0, G9KEW5	5	GO:0071604	transforming growth factor beta production	2	M1EGT1, M3YKJ4
6	GO:0018216	peptidyl-arginine methylation	2	G9KIM6, G9KIN1	5	GO:0031929	TOR signaling	3	G9KPN3, G9KVF3, G9KIT4
6	GO:0034622	cellular macromolecular complex assembly	7	M3YWK6, M3Y1H8, M3XPF6, G9KQ88, M3YHU6, G9KCY1, G9KIN1	5	GO:0043434	response to peptide hormone	3	G9KVF3, M3Y2P9, G9KM69
6	GO:0046390	ribose phosphate biosynthetic process	2	M1EE20, M3Y6V4	5	GO:0002836	positive regulation of response to tumor cell	1	M3Y8V3
6	GO:0015908	fatty acid transport	1	G9KEW5	5	GO:0051303	establishment of chromosome localization	1	G9KCV2
6	GO:0010898	positive regulation of triglyceride catabolic process	1	M1EEM8	5	GO:0090140	regulation of mitochondrial fission	1	G9KQ63
6	GO:0048592	eye morphogenesis	2	G9K8V6, M3YHU1	5	GO:0012501	programmed cell death	37	G9KDM0, M3YMU8, M3YRW5, G9L1B8, G9KZN8, G9KCS4, M3XM71, M1ES01, M3Y0A4, M3XUE1, G9K4X9, M3YTD1, G9KP03, M3Y409, M3XV45, G9KM69, M3XT01, M3YWR1, M3Z7Z9, M1EJB2, G9KVG5, M3XSW1, M3XLU6, M3YYC4, M1ET56, M3Y1B5, M3XSH8, M1ESR5, G9K4S6, G9KR39, M1EQV0, M1EN30, G9KCF6, M3YTM0, M1EL91, G9KKV5, M3Y8V3
6	GO:0061355	Wnt protein secretion	1	G9KY18	5	GO:0001952	regulation of cell-matrix adhesion	3	G9KVF3, M3YHF6, M3XY10
6	GO:1900180	regulation of protein localization to nucleus	1	M3Y1H8	5	GO:0031669	cellular response to nutrient levels	4	M1EQH1, M1EN30, G9KCS4, G9KM69
6	GO:0048193	Golgi vesicle transport	6	M1EP82, M3XPF6, G9K6Z5, M3YEH7, G9KKT5, M1EIB0	5	GO:0061326	renal tubule development	2	M3YI93, G9K4P5
6	GO:0051402	neuron apoptotic process	2	M3YEL6, A0A075IJR0	5	GO:0042430	indole-containing compound metabolic process	5	M3YQH7, M3YTD1, M3YTN7, G9KXK2, M3Y7F7
6	GO:0032611	interleukin-1 beta production	3	M1EEM8, M3YTU8, M3Y6V4	5	GO:0060291	long-term synaptic potentiation	1	M3YTD1
6	GO:1901623	regulation of lymphocyte chemotaxis	1	A0A075IJR0	5	GO:0006638	neutral lipid metabolic process	1	M3XSH8
6	GO:0007157	heterophilic cell-cell adhesion via plasma membrane cell adhesion molecules	1	M3YKY1	5	GO:0051156	glucose 6-phosphate metabolic process	1	M3YWQ9
6	GO:1903362	regulation of cellular protein catabolic process	1	M3YTU8	5	GO:0044819	mitotic G1/S transition checkpoint	1	M3Y2M0
6	GO:0070098	chemokine-mediated signaling pathway	1	A0A075IJR0	5	GO:0001889	liver development	1	G9KM69
6	GO:0051057	positive regulation of small GTPase mediated signal transduction	1	M1EEM8	5	GO:0007596	blood coagulation	6	G9K4X9, M3Z6N6, M3XY10, M1ET56, M3YA03, M3Y2M0
6	GO:0099500	vesicle fusion to plasma membrane	1	G9KRS0	5	GO:0090407	organophosphate biosynthetic process	9	G9KF24, M3YSN9, G9KUT1, M1EK49, G9K6L6, M1EP13, M3XSH8, G9K5Z0, M3Z655
6	GO:0030865	cortical cytoskeleton organization	1	M1EMN5	5	GO:0050707	regulation of cytokine secretion	2	M3XV45, M3XSH8
6	GO:0002724	regulation of T cell cytokine production	1	M3YHU6	5	GO:0002449	lymphocyte mediated immunity	1	M3Y8V3
6	GO:0034115	negative regulation of heterotypic cell-cell adhesion	1	M1EEM8	5	GO:0000070	mitotic sister chromatid segregation	4	M3YTJ2, G9KCV2, M1ENB8, G9KE27
6	GO:0019497	hexachlorocyclohexane metabolic process	1	G9KAP4	5	GO:0051225	spindle assembly	4	M3YTJ2, M3YE92, G9K3V5, G9K6L6
6	GO:0051146	striated muscle cell differentiation	1	M3YM46	5	GO:0048469	cell maturation	1	M1ET56
6	GO:0050767	regulation of neurogenesis	7	M3YWK6, M3Y1H8, M3XPF6, G9KQ88, M3Z3L4, M3Y8E0, M3XR14	5	GO:0001894	tissue homeostasis	2	G9K4X9, G9KZN8
6	GO:0009124	nucleoside monophosphate biosynthetic process	1	M1EE20	5	GO:0007292	female gamete generation	1	G9KZN8
6	GO:0045665	negative regulation of neuron differentiation	2	M3Y1H8, M3Z3L4	5	GO:0019216	regulation of lipid metabolic process	1	M3XY93
6	GO:0040029	regulation of gene expression, epigenetic	1	M3YJ21	5	GO:0048285	organelle fission	14	M3XT62, G9KZN8, G9KCV2, M1EJH0, G9KUM0, M3YTJ2, M3Y2P9, M3YE92, G9KS87, M1ENB8, G9KQ63, M3YBC5, M3YS36, G9KE27
6	GO:0030038	contractile actin filament bundle assembly	1	M1EEM8	5	GO:0048757	pigment granule maturation	1	M3Z6N6
6	GO:0051196	regulation of coenzyme metabolic process	1	M1EK38	5	GO:0000077	DNA damage checkpoint	3	G9KZN8, M3YXC1, M3Y2M0
6	GO:0043388	positive regulation of DNA binding	1	M1EH54	5	GO:0071824	protein-DNA complex subunit organization	1	G9K3K7
6	GO:1902652	secondary alcohol metabolic process	2	M1EEM8, M3Y6V4	5	GO:1905037	autophagosome organization	4	M3XVE0, G9KGC2, G9KLK2, M3XNX1
6	GO:0006611	protein export from nucleus	1	M3Z534	5	GO:0007498	mesoderm development	2	M3XUE1, M3YRJ2
6	GO:1903307	positive regulation of regulated secretory pathway	1	M3XPF6	5	GO:0097191	extrinsic apoptotic signaling pathway	4	G9KDM0, G9L1B8, M3XLU6, G9KKV5
6	GO:0032868	response to insulin	2	M3Y1H8, M3Z3A6	5	GO:0007159	leukocyte cell-cell adhesion	4	M3Y2P9, M1EM48, M3XSH8, M3Y8V3
6	GO:0006626	protein targeting to mitochondrion	2	G9KF72, M1EJK5	5	GO:0030581	symbiont intracellular protein transport in host	1	M1EIK8
6	GO:0042278	purine nucleoside metabolic process	6	G9K8V6, M3YHS6, M1EK38, M1EE20, M3YT17, M3Z0A6	5	GO:0048660	regulation of smooth muscle cell proliferation	1	M1ET56
6	GO:0030593	neutrophil chemotaxis	1	A0A075IJR0	5	GO:0031579	membrane raft organization	1	M1ESV0
6	GO:0090025	regulation of monocyte chemotaxis	1	A0A075IJR0	5	GO:0006306	DNA methylation	2	M3XT62, M3YVC9
6	GO:1902822	regulation of late endosome to lysosome transport	1	M3XPF6	5	GO:0043267	negative regulation of potassium ion transport	1	M1ET56
6	GO:0051603	proteolysis involved in cellular protein catabolic process	4	G9KW91, M3Y6C5, G9KWZ0, M1EJK5	5	GO:0060525	prostate glandular acinus development	1	G9KM69
6	GO:0070304	positive regulation of stress-activated protein kinase signaling cascade	2	G9KIM6, M3YHU6	5	GO:0031214	biomineral tissue development	3	M3YEF0, M3YJJ8, M1EGL7
6	GO:0042981	regulation of apoptotic process	16	M3YEL6, A0A075IJR0, G9KF72, M3YT92, M3Z3A6, M3YHU6, M3Y8E0, M3XQJ8, M1EP82, G9K8V6, M1EFR8, G9K4Y9, M3YTU8, G9KN54, M3Z1J3, M3Z534	5	GO:1903392	negative regulation of adherens junction organization	1	M3XY10
6	GO:0009411	response to UV	1	G9K511	5	GO:0006936	muscle contraction	1	M3YEV3
6	GO:0006692	prostanoid metabolic process	1	M3Z1J3	5	GO:0072527	pyrimidine-containing compound metabolic process	1	G9KUT1
6	GO:0098773	skin epidermis development	1	M3Y6C5	5	GO:0043379	memory T cell differentiation	1	G9KVF3
6	GO:0014897	striated muscle hypertrophy	1	G9KEW5	5	GO:0090314	positive regulation of protein targeting to membrane	1	G9KQ63
6	GO:0072522	purine-containing compound biosynthetic process	2	M1EE20, M3Y6V4	5	GO:0002703	regulation of leukocyte mediated immunity	1	M3Y8V3
6	GO:0051056	regulation of small GTPase mediated signal transduction	3	M3Y1H8, M1EEM8, M3Y6V4	5	GO:0001510	RNA methylation	1	G9KAB5
6	GO:0051348	negative regulation of transferase activity	4	M3XRM9, G9K635, M3YTU8, M1EEF4	5	GO:0007346	regulation of mitotic cell cycle	12	M3YRW5, M1EJB2, G9KZN8, M3YXC1, G9KGB2, G9KUM0, M1EN30, M3YTJ2, G9KCF6, G9KAB5, M3Y2P9, M3Y2M0
6	GO:0009123	nucleoside monophosphate metabolic process	6	G9K8V6, M3YHS6, M1EK38, M1EE20, M3YT17, M3Z0A6	5	GO:0043588	skin development	3	M3Y760, M3YQA7, M3XTT9
6	GO:0043525	positive regulation of neuron apoptotic process	1	M3YEL6	5	GO:1901659	glycosyl compound biosynthetic process	1	M1EP13
6	GO:0002456	T cell mediated immunity	1	M3YHU6	5	GO:0006720	isoprenoid metabolic process	1	M3YQE7
6	GO:0046900	tetrahydrofolylpolyglutamate metabolic process	1	M1ESB9	5	GO:0008015	blood circulation	2	M3YEV3, M3XYL0
6	GO:0006023	aminoglycan biosynthetic process	1	M3Y3W8	5	GO:0014074	response to purine-containing compound	1	M3XY10
6	GO:0045653	negative regulation of megakaryocyte differentiation	1	G9KIM6	5	GO:0021761	limbic system development	3	M3XUE1, G9KVF3, G9KM69
6	GO:1902221	erythrose 4-phosphate/phosphoenolpyruvate family amino acid metabolic process	2	G9K8V6, M3YHS6	5	GO:0070665	positive regulation of leukocyte proliferation	4	M3Y2P9, M1EM48, M3XV45, M3XSH8
6	GO:0010001	glial cell differentiation	2	M3XR14, M3YGS2	5	GO:0030277	maintenance of gastrointestinal epithelium	1	G9KZN8
6	GO:0010759	positive regulation of macrophage chemotaxis	1	A0A075IJR0	5	GO:0032202	telomere assembly	1	G9KHW1
6	GO:0042886	amide transport	1	M3Y6V4	5	GO:0031268	pseudopodium organization	1	G9KJR9
6	GO:0043241	protein complex disassembly	3	G9K635, G9KQ88, M3YNL6	5	GO:0003096	renal sodium ion transport	1	M3YRW5
6	GO:0032944	regulation of mononuclear cell proliferation	1	M3YKY1	5	GO:0050890	cognition	3	M3YTD1, M3Y4P9, M3YAC6
6	GO:0009451	RNA modification	2	G9KV89, M3Y485	5	GO:0021535	cell migration in hindbrain	1	G9KKJ1
6	GO:0009165	nucleotide biosynthetic process	3	M3Z3H6, M1EE20, M3Y6V4	5	GO:0016226	iron-sulfur cluster assembly	3	G9KD99, G9KE72, M3Y1R4
6	GO:0050885	neuromuscular process controlling balance	1	G9K8V6	5	GO:0051169	nuclear transport	8	M3YRW5, G9KV78, G9KDM0, G9KVF3, M3XLU6, M3YTM0, M3YYP1, M1ET56
6	GO:0002544	chronic inflammatory response	1	M3YTU8	5	GO:0071157	negative regulation of cell cycle arrest	1	M3XV45
6	GO:0097480	establishment of synaptic vesicle localization	3	M3YWK6, M3XPF6, G9KRS0	5	GO:0051209	release of sequestered calcium ion into cytosol	1	G9KDM0
6	GO:0046985	positive regulation of hemoglobin biosynthetic process	1	G9KIM6	5	GO:0060575	intestinal epithelial cell differentiation	1	G9K7F7
6	GO:0010631	epithelial cell migration	4	G9KM90, M1EEM8, M3YT92, M1ERW6	5	GO:0032729	positive regulation of interferon-gamma production	2	M3YA03, M3Y8V3
6	GO:0072574	hepatocyte proliferation	1	M3YTU8	5	GO:0015031	protein transport	36	M3YRW5, M3YMU8, G9KDM0, G9KF24, M3YPW3, G9K4I7, M3YA06, M1EIK8, M3Y0A4, M1EDA5, G9KUM0, G9K4X9, M3Z6N6, G9KP43, M3XV45, M3YYP1, G9KG28, G9KQ63, M3Y7Y1, M3Z2P1, G9KCV6, M3YMX6, M3XLU6, M3XSH8, M1ET56, M1EHX9, G9KV78, M1EMR3, G9KL19, G9KJR9, G9KLP3, G9KJP6, M3XTV8, M3YTM0, M3XY10, M3XW74
6	GO:0048709	oligodendrocyte differentiation	1	M3YGS2	5	GO:0042308	negative regulation of protein import into nucleus	3	G9KV78, M3YRW5, M3XLU6
6	GO:0009948	anterior/posterior axis specification	1	G9KY18	5	GO:0051208	sequestering of calcium ion	1	G9KDM0
6	GO:0035928	rRNA import into mitochondrion	1	G9KVM1	5	GO:0016447	somatic recombination of immunoglobulin gene segments	1	M3Y8V3
6	GO:1990266	neutrophil migration	1	A0A075IJR0	5	GO:0034389	lipid particle organization	1	M3XRA7
6	GO:0045814	negative regulation of gene expression, epigenetic	1	M3YJ21	5	GO:0042178	xenobiotic catabolic process	1	M3YQE7
6	GO:0006897	endocytosis	8	M1EF36, M3YM46, M3XVU0, A0A075IJR0, M3XPF6, M1EEM8, M3YKR0, M3Y6V4	5	GO:0043491	protein kinase B signaling	4	M3YRW5, G9KH44, M3Y2P9, M3Y1B5
6	GO:0006586	indolalkylamine metabolic process	2	G9K8V6, M3YHS6	5	GO:0060425	lung morphogenesis	1	M3XTT9
6	GO:1903725	regulation of phospholipid metabolic process	2	G9K8G6, M3XPF6	5	GO:0035162	embryonic hemopoiesis	1	M3YA03
6	GO:0007411	axon guidance	1	M3Z3L4	5	GO:0008584	male gonad development	2	G9KH44, G9KM69
6	GO:0034372	very-low-density lipoprotein particle remodeling	1	M1EEM8	5	GO:0009072	aromatic amino acid family metabolic process	5	M3YQH7, M3Y7F7, M3XV45, G9KXK2, M3YV85
6	GO:0030866	cortical actin cytoskeleton organization	1	M1EMN5	5	GO:0046627	negative regulation of insulin receptor signaling pathway	1	G9KVF3
6	GO:0010458	exit from mitosis	1	M1EH54	5	GO:0042417	dopamine metabolic process	1	M3YTD1
6	GO:0006065	UDP-glucuronate biosynthetic process	1	M3Y3W8	5	GO:0010812	negative regulation of cell-substrate adhesion	1	M3XY10
6	GO:0007096	regulation of exit from mitosis	1	M1EH54	5	GO:0030705	cytoskeleton-dependent intracellular transport	3	G9K4X9, M3Z2P1, M3Z6N6
6	GO:1902807	negative regulation of cell cycle G1/S phase transition	1	G9KIM6	5	GO:0044265	cellular macromolecule catabolic process	20	G9L0Z2, M3Y7Y1, G9KEY7, M1ESR5, M1EIK8, G9KLK2, M3XYW9, G9KL19, M3YTN7, M3Y409, M3Y0G4, M3YTM0, M3YYP1, M3XM27, M1EQA6, M3YS36, M3XT01, M3YMI1, G9KKV5, M3XVS1
6	GO:0019752	carboxylic acid metabolic process	16	M3YHS6, M3XM98, G9KY07, M1ENL2, M3XRZ0, M3Z0A6, G9K8V6, G9K635, M1ESB9, M1EK38, M1EEM8, M3Z1J3, M3YEH7, M3Y3W8, M3XQN2, M3XM19	5	GO:1903146	regulation of mitophagy	2	G9KBE9, M3YYP1
6	GO:0071103	DNA conformation change	1	M1EH54	5	GO:1902533	positive regulation of intracellular signal transduction	17	M3YRW5, G9L1B8, G9KCV6, G9K6L6, M3Y1B5, M1ESR5, M3YXC1, G9KYS4, G9KV78, G9KPN3, G9KCF6, M3Y2P9, M3XV45, M3YHF6, M1EL91, M1EQA6, G9KIT4
6	GO:0001702	gastrulation with mouth forming second	1	M3Y3W8	5	GO:0007006	mitochondrial membrane organization	1	G9KDM0
6	GO:0080171	lytic vacuole organization	2	M3XPF6, M3Y6V4	5	GO:0045104	intermediate filament cytoskeleton organization	1	M3YS36
6	GO:0042098	T cell proliferation	1	M3YKY1	5	GO:0044273	sulfur compound catabolic process	1	M3XM27
6	GO:0051347	positive regulation of transferase activity	1	M3YHU6	5	GO:0002368	B cell cytokine production	1	M3Y8V3
6	GO:0050869	negative regulation of B cell activation	1	M3YTU8	5	GO:0046824	positive regulation of nucleocytoplasmic transport	2	G9KV78, M3YTM0
6	GO:0030032	lamellipodium assembly	1	M1EP82	5	GO:0060326	cell chemotaxis	3	G9K4X9, M3YLY4, M1ES01
6	GO:1905634	regulation of protein localization to chromatin	1	M1EH54	5	GO:0007031	peroxisome organization	1	G9KG28
6	GO:0045026	plasma membrane fusion	1	G9KRS0	5	GO:1903008	organelle disassembly	4	M3XVE0, G9KBE9, M3XNX1, M3YYP1
6	GO:0019220	regulation of phosphate metabolic process	19	G9K8G6, A0A075IJR0, M3XSV4, M1ERW6, M3Z3A6, M1EEF4, M3YHU6, M3YLU2, M3Y8E0, G9K635, M3XRM9, G9K511, M3XPF6, M1EK38, G9KIM6, M1EEM8, M3YTU8, M3Y6V4, M3Z534	5	GO:0019221	cytokine-mediated signaling pathway	4	G9KDM0, M3Z1W1, M1EL91, G9KKV5
6	GO:0031032	actomyosin structure organization	1	M1EEM8	5	GO:0070201	regulation of establishment of protein localization	21	M3YRW5, M3YMU8, G9KDM0, M3Y7Y1, M3Z2P1, M3YPW3, G9KCV6, M3XLU6, G9K4I7, M1ET56, M3XSH8, M3Y0A4, G9KV78, M1EMR3, G9KL19, G9KP43, M3XV45, G9KJP6, M3YTM0, M3XY10, G9KQ63
6	GO:0031571	mitotic G1 DNA damage checkpoint	1	G9KIM6	5	GO:0042093	T-helper cell differentiation	1	M3YA03
6	GO:0048875	chemical homeostasis within a tissue	1	G9K8G6	5	GO:0071867	response to monoamine	1	M1EP52
6	GO:0048596	embryonic camera-type eye morphogenesis	1	G9K8V6	5	GO:0048145	regulation of fibroblast proliferation	1	M3XV45
6	GO:0036151	phosphatidylcholine acyl-chain remodeling	1	G9K8G6	5	GO:0043574	peroxisomal transport	1	G9KG28
6	GO:1902593	single-organism nuclear import	1	M3Y1H8	5	GO:0072340	cellular lactam catabolic process	1	M3YQE7
6	GO:0001937	negative regulation of endothelial cell proliferation	1	M3YT92	5	GO:0060415	muscle tissue morphogenesis	1	G9KM69
6	GO:0010837	regulation of keratinocyte proliferation	2	M3Y6C5, M3Z534	5	GO:0009790	embryo development	21	M3YRW5, G9KVF3, G9KCS4, G9KZN8, M3YHN4, M3XLU6, M3XM71, M3YA03, M3XTC2, M1ET56, G9K4P5, M3YC24, M3XUE1, M3YEV3, M3XYW9, M3XYL0, G9KM69, M3YRJ2, M3XTT9, M3YAC6, M3YWR1
6	GO:0032365	intracellular lipid transport	1	M3Y6V4	5	GO:1903393	positive regulation of adherens junction organization	1	G9KVF3
6	GO:0035136	forelimb morphogenesis	1	G9L0Z3	5	GO:0097581	lamellipodium organization	2	G9K6L6, M3XY10
6	GO:0061756	leukocyte adhesion to vascular endothelial cell	2	M1EP82, M3YKY1	5	GO:0060038	cardiac muscle cell proliferation	1	G9KM69
6	GO:0043615	astrocyte cell migration	1	A0A075IJR0	5	GO:0016125	sterol metabolic process	2	G9KM69, G9L0D3
6	GO:0051259	protein oligomerization	3	M3YM46, G9KEW5, M3YHU6	5	GO:0050905	neuromuscular process	2	M3YTD1, G9KKJ1
6	GO:0042205	chlorinated hydrocarbon catabolic process	1	G9K8V6	5	GO:0046470	phosphatidylcholine metabolic process	1	M3Z655
6	GO:0003350	pulmonary myocardium development	1	M3Z3L4	5	GO:0001841	neural tube formation	2	G9KVF3, M3XTT9
6	GO:0045937	positive regulation of phosphate metabolic process	7	A0A075IJR0, M3XSV4, G9KIM6, M1ERW6, M3Z3A6, M3YHU6, M3Y6V4	5	GO:0072348	sulfur compound transport	1	M3YRW5
6	GO:0030216	keratinocyte differentiation	2	M3YZL1, M3Z534	5	GO:0002819	regulation of adaptive immune response	1	M3Y8V3
6	GO:0014706	striated muscle tissue development	2	M3YZL1, M3Z3L4	5	GO:0046460	neutral lipid biosynthetic process	1	M3XSH8
6	GO:1901653	cellular response to peptide	1	M3Y1H8	5	GO:0070586	cell-cell adhesion involved in gastrulation	2	M3XLU6, M3YAC6
6	GO:0045666	positive regulation of neuron differentiation	3	M3YWK6, M3XPF6, M3Y8E0	5	GO:0002093	auditory receptor cell morphogenesis	1	M3YRW5
6	GO:0045981	positive regulation of nucleotide metabolic process	1	M3Y6V4	5	GO:0015939	pantothenate metabolic process	1	M1EP13
6	GO:0060445	branching involved in salivary gland morphogenesis	2	M3Z3L4, A3FBE9	5	GO:0050854	regulation of antigen receptor-mediated signaling pathway	2	M1EMK8, G9KGF0
6	GO:0009617	response to bacterium	5	M1EF36, G9K635, A0A075IJR0, M3YTU8, M3Y6V4	5	GO:0001944	vasculature development	12	M3XXJ1, G9K7F7, M3XUE1, G9K4X9, M3XYL0, M3XLU6, G9KXK2, M1EL91, M3Y1B5, M3YAC6, M3YI93, M3YC24
6	GO:0033314	mitotic DNA replication checkpoint	1	G9K511	5	GO:0007417	central nervous system development	15	M3Z2P1, G9L1B8, G9KVF3, M3XM71, M3Z1W1, M3XYH7, M1ET56, M3YI93, M3XUE1, M1EK49, G9KKJ1, G9KM69, M3Y0L6, G9KS82, M3YWR1
6	GO:0006551	leucine metabolic process	1	G9K8V6	5	GO:0034116	positive regulation of heterotypic cell-cell adhesion	1	M1ESV0
6	GO:0006911	phagocytosis, engulfment	1	M3Y6V4	5	GO:0010556	regulation of macromolecule biosynthetic process	75	M3YLM1, G9KCS4, G9K4I7, G9K3K7, M3XUE1, M3YMB6, G9KP03, M3XY89, M3Y2I4, M3Y844, G9KM69, M3Y2M5, M1ENB8, M3YWR1, G9K7F7, M3Y7Y1, M1EJB2, G9KVG5, G9KB79, G9KY09, M3XLU6, M1ET52, M3Y4B6, G9K6L6, M3YYC4, M3YET9, M3YGP2, G9K4P5, G9KGB2, G9KCF6, G9KAB5, G9KKJ1, M3YTM0, G9KKN0, M1EJ92, G9K9B3, M3XR35, G9KD69, M1EMK8, G9KEY7, G9KVF3, G9KZN8, M3XZA4, G9KHW1, M3YYH7, M3XM71, M3Y1Z3, M3YA03, G9KCA5, G9K4X9,…
6	GO:0032691	negative regulation of interleukin-1 beta production	2	M1EEM8, M3YTU8	5	GO:0060596	mammary placode formation	1	M3XUE1
6	GO:0010822	positive regulation of mitochondrion organization	1	M1EJK5	5	GO:0016239	positive regulation of macroautophagy	2	G9KBE9, M3YYP1
6	GO:0071248	cellular response to metal ion	1	M3Y8E0	5	GO:0030163	protein catabolic process	20	M1EJB2, M3Y7Y1, M3YMX6, M1EIK8, M3YTD1, G9KLK2, M3XYW9, G9KL19, M3YTN7, M3Y409, M3Y0G4, M3YTM0, M3YYP1, M3XM27, M1EQA6, M3YS36, M3XT01, M3YMI1, G9KKV5, M3XVS1
6	GO:0010804	negative regulation of tumor necrosis factor-mediated signaling pathway	1	M1EEM8	5	GO:0034694	response to prostaglandin	1	M1EP52
6	GO:0065005	protein-lipid complex assembly	3	M3XPF6, M1EEM8, M3Y6V4	5	GO:0042273	ribosomal large subunit biogenesis	1	M3Y347
6	GO:0032292	peripheral nervous system axon ensheathment	1	M3XR14	5	GO:0050688	regulation of defense response to virus	3	G9KBE9, M3YYP1, M1EL91
6	GO:0032456	endocytic recycling	1	M3YM46	5	GO:0001905	activation of membrane attack complex	1	M3YJC7
6	GO:0006820	anion transport	5	M1EK79, G9KEW5, M1EEM8, M3Y6V4, M3XTD4	5	GO:0051650	establishment of vesicle localization	2	M3Z6N6, M3XTV8
6	GO:0032981	mitochondrial respiratory chain complex I assembly	1	G9KCY1	5	GO:0090304	nucleic acid metabolic process	89	G9KDM0, M3YM68, G9KCS4, G9K4I7, G9K3K7, M3XUE1, M3YMB6, G9KP03, M3XY89, M3YTL6, M3Y2I4, M3Y844, G9KM69, M3XTW9, M3Y2M5, M1ENB8, M3YWR1, G9L0Z2, M3Y7Y1, G9K7F7, G9KVG9, M1EJB2, M3YK39, G9KVG5, G9KY09, M3XLU6, M1ET52, G9KXK2, G9K6L6, M3YET9, M3YYC4, G9K4P5, G9KGB2, G9KCF6, M1EM34, G9KAB5, G9KKJ1, M3YTM0, G9KKN0, M1EJ92, G9K9B3, M3Y8V3, G9KD69, M1EMK8, G9KK85, G9KEY7, G9KZN8, M3XZA4, G9KHW1, M3YYH7,…
6	GO:2000191	regulation of fatty acid transport	1	G9KEW5	5	GO:0006493	protein O-linked glycosylation	1	M1EPS5
6	GO:0030300	regulation of intestinal cholesterol absorption	1	M1EEM8	5	GO:0098780	response to mitochondrial depolarisation	2	G9KBE9, M3YYP1
6	GO:0070741	response to interleukin-6	1	M3Z1J3	5	GO:0051647	nucleus localization	2	M3YRW5, M3Z2P1
6	GO:0099003	vesicle-mediated transport in synapse	3	M3YWK6, M3XPF6, G9KRS0	5	GO:0050680	negative regulation of epithelial cell proliferation	2	M1EJB2, M3Y1B5
6	GO:0046474	glycerophospholipid biosynthetic process	3	G9K8G6, M3XPF6, M1EEM8	5	GO:0002154	thyroid hormone mediated signaling pathway	2	G9KCS4, G9KM69
6	GO:0043409	negative regulation of MAPK cascade	1	G9K635	5	GO:0043069	negative regulation of programmed cell death	21	G9KDM0, M3YMU8, M1EJB2, G9KZN8, G9KVG5, M3XSW1, M3XLU6, M3XM71, M3YYC4, M1ET56, M3XSH8, M3Y0A4, M1EQV0, G9K4X9, M3XUE1, M1EN30, M3XV45, M3YTM0, M1EL91, G9KKV5, M3Y8V3
6	GO:0006576	cellular biogenic amine metabolic process	3	G9K8V6, M3YHS6, M3XM19	5	GO:0031163	metallo-sulfur cluster assembly	3	G9KD99, G9KE72, M3Y1R4
6	GO:1903311	regulation of mRNA metabolic process	1	M3Z6J9	5	GO:0060999	positive regulation of dendritic spine development	1	G9KF24
6	GO:0051023	regulation of immunoglobulin secretion	2	M3YHU6, A3FBF1	5	GO:0042711	maternal behavior	1	M1ET56
6	GO:0090090	negative regulation of canonical Wnt signaling pathway	1	M3YEL6	5	GO:0032479	regulation of type I interferon production	2	M1ESV0, M3Y8V3
6	GO:0048708	astrocyte differentiation	1	M3XR14	5	GO:0009081	branched-chain amino acid metabolic process	1	M3YQH7
6	GO:2000345	regulation of hepatocyte proliferation	1	M3YTU8	5	GO:0031098	stress-activated protein kinase signaling cascade	6	M3YMU8, M3YEF0, M3Y1M8, M3YHF6, M3Y1B5, M3Y0A4
6	GO:0061041	regulation of wound healing	2	M3Y1H8, M3YT92	5	GO:0006772	thiamine metabolic process	1	G9KUT1
6	GO:0071346	cellular response to interferon-gamma	1	A0A075IJR0	5	GO:2000002	negative regulation of DNA damage checkpoint	1	M3YXC1
6	GO:0046395	carboxylic acid catabolic process	3	G9K8V6, G9KY07, M1ENL2	5	GO:2000193	positive regulation of fatty acid transport	1	M3XV45
6	GO:0001936	regulation of endothelial cell proliferation	1	M3YT92	5	GO:0002839	positive regulation of immune response to tumor cell	1	M3Y8V3
6	GO:0050848	regulation of calcium-mediated signaling	1	G9KEW5	5	GO:0032722	positive regulation of chemokine production	1	M3XV45
6	GO:0010959	regulation of metal ion transport	3	A0A075IJR0, M3XPF6, G9KEW5	5	GO:0051645	Golgi localization	1	M3YRW5
6	GO:0009066	aspartate family amino acid metabolic process	3	G9K8V6, G9KY07, M1ENL2	5	GO:0042157	lipoprotein metabolic process	3	M3XNX1, M3YLY4, G9KYT9
6	GO:0072657	protein localization to membrane	3	M1EP82, M3YG35, G9KKT5	5	GO:0030336	negative regulation of cell migration	1	M3YRW5
6	GO:0097178	ruffle assembly	1	M3Y1H8	5	GO:0044782	cilium organization	2	M3Z2P1, M3YMI1
6	GO:0030330	DNA damage response, signal transduction by p53 class mediator	2	M3YEL6, G9KIM6	5	GO:0050663	cytokine secretion	2	M3XV45, M3XSH8
6	GO:0097264	self proteolysis	1	M3YHU1	5	GO:0061304	retinal blood vessel morphogenesis	1	M3YI93
6	GO:0042552	myelination	1	M3XR14	5	GO:0045995	regulation of embryonic development	3	M3XYL0, M3XLU6, M3XTT9
6	GO:0002138	retinoic acid biosynthetic process	1	G9K8V6	5	GO:0036293	response to decreased oxygen levels	3	G9KDM0, M3Z8K5, G9K6L6
6	GO:0045445	myoblast differentiation	1	M3Z3A6	5	GO:0090315	negative regulation of protein targeting to membrane	1	M3XY10
6	GO:0090026	positive regulation of monocyte chemotaxis	1	A0A075IJR0	5	GO:0072009	nephron epithelium development	1	G9K4P5
6	GO:0031399	regulation of protein modification process	14	A0A075IJR0, M3XSV4, M1ERW6, M3Z3A6, M1EEF4, M3YHU6, M3Y8E0, M3XRM9, G9K635, G9K511, M1EEM8, G9KIM6, M3YTU8, M3Z534	5	GO:0051216	cartilage development	3	M3YEV3, M3YJJ8, M3XTC2
6	GO:0010769	regulation of cell morphogenesis involved in differentiation	5	M3Y1H8, M1EEM8, M3Z3L4, M3Y8E0, M3XR14	5	GO:1903859	regulation of dendrite extension	1	M3YYP1
6	GO:0000280	nuclear division	1	M1EH54	5	GO:0044060	regulation of endocrine process	1	G9KJP6
6	GO:0007169	transmembrane receptor protein tyrosine kinase signaling pathway	3	M3Y1H8, M3Z3A6, M1EEF4	5	GO:1900037	regulation of cellular response to hypoxia	1	G9K6L6
6	GO:0060828	regulation of canonical Wnt signaling pathway	2	M3YEL6, G9KY18	5	GO:0072396	response to cell cycle checkpoint signaling	1	M1ESR5
6	GO:0048762	mesenchymal cell differentiation	3	M1ERW6, M3Z3L4, M3Y8E0	5	GO:1903651	positive regulation of cytoplasmic transport	1	M3YTM0
6	GO:0042304	regulation of fatty acid biosynthetic process	1	M1EEM8	5	GO:0000768	syncytium formation by plasma membrane fusion	1	M1ESV0
6	GO:0006650	glycerophospholipid metabolic process	3	G9K8G6, M3XPF6, M1EEM8	5	GO:0046651	lymphocyte proliferation	5	M3Y2P9, M1EM48, M3XV45, M3XSH8, M3Y8V3
6	GO:0010934	macrophage cytokine production	1	G9K635	5	GO:0046545	development of primary female sexual characteristics	2	G9KH44, G9KZN8
6	GO:0030509	BMP signaling pathway	2	G9KV30, M3XLU2	5	GO:0010468	regulation of gene expression	75	G9KDM0, M3YLM1, G9KCS4, G9K4I7, G9K3K7, M3XUE1, M3YMB6, G9KP03, M3XY89, M3Y2I4, M3Y844, G9KM69, M3Y2M5, M3YWR1, M1EQH1, G9K7F7, M3Y7Y1, M1EJB2, G9KCV6, G9KVG5, G9KB79, G9KY09, M3XLU6, M1ET52, M3Y4B6, G9K6L6, M3YYC4, M3YGP2, G9K4P5, G9KGB2, G9KCF6, G9KAB5, G9KKJ1, M3YTM0, G9KKN0, M1EJ92, G9K9B3, M3XR35, G9KD69, M1EMK8, G9KEY7, G9KVF3, M3XZA4, M3YYH7, M3XM71, M3Y1Z3, M3YA03, G9KCA5, G9KQQ6, M3YTJ2,…
6	GO:0000387	spliceosomal snRNP assembly	2	G9KQ88, G9KIN1	5	GO:0042542	response to hydrogen peroxide	2	G9KH44, M3XLU6
6	GO:0019318	hexose metabolic process	5	G9K8V6, M3YHS6, M1EK38, M3Z3A6, M3Z0A6	5	GO:0006796	phosphate-containing compound metabolic process	61	M3XNP3, M3YLY4, M3XTC2, M3Y0A4, M3Y6M9, M3YMB6, M3YSN9, M1EK49, M3XW49, M3XX60, M3Y2M0, M3Z655, M3XVS1, M1EJB2, M3Y7D8, M3XLU6, M1ECD3, M1EP13, G9K6L6, M1EGL7, M1ET56, G9KGF0, M1EEX4, M3YTM0, M1ETA0, M3Y219, M3XY10, M1EL91, M3XY93, M3YV85, M3YRW5, M3YMU8, G9KF24, G9L1B8, G9KVF3, M3YQH7, G9K4X9, M3Y1M8, G9KS87, M3XV45, M3YHF6, G9K5Z0, M3YS36, M3XT01, M3Z7Z9, M3YEF0, M1EJH0, M3Y1B5, M3XSH8, M3YQE7,…
6	GO:0006073	cellular glucan metabolic process	1	M3Y3W8	5	GO:0090109	regulation of cell-substrate junction assembly	2	G9KVF3, M3XY10
6	GO:0002706	regulation of lymphocyte mediated immunity	1	M3YHU6	5	GO:0042692	muscle cell differentiation	8	M3XUE1, G9KP03, G9KVF3, M1ESV0, M3YHN4, G9KM69, M3YYC4, M3YWR1
6	GO:0035904	aorta development	1	M1EIB0	5	GO:0050727	regulation of inflammatory response	2	M3YJC7, M3YXC1
6	GO:0016571	histone methylation	3	G9KIM6, G9KY07, G9KIN1	5	GO:0006599	phosphagen metabolic process	1	M1EK49
6	GO:0019852	L-ascorbic acid metabolic process	1	G9K8V6	5	GO:0009820	alkaloid metabolic process	2	M3YQH7, M3Y2M0
6	GO:0018022	peptidyl-lysine methylation	1	G9KY07	5	GO:0032534	regulation of microvillus assembly	1	G9K7F7
6	GO:0002790	peptide secretion	1	M3Y6V4	5	GO:0071826	ribonucleoprotein complex subunit organization	5	G9L0Z2, G9KDM0, G9KB79, M3YRS9, M3Y4B6
6	GO:0032774	RNA biosynthetic process	19	M3YEL6, M3YK29, M3XSV4, M3YJ21, M3XLU2, M3YHU6, M1ENH2, M3Z3H6, G9K635, G9KV30, G9KQ88, G9KKR7, M3YNL6, G9KLT8, M3YTU8, M3Z1J3, G9KHT7, G9KIN1, M3XR14	5	GO:0060284	regulation of cell development	10	G9KF24, G9K4X9, M3Z2P1, G9KP03, G9KCS4, M3XZA4, G9KM69, M3YYP1, M3Z1W1, M3XY10
6	GO:0051767	nitric-oxide synthase biosynthetic process	2	M3Z3H6, A0A075IJR0	5	GO:0042733	embryonic digit morphogenesis	2	M3XUE1, M1ET56
6	GO:0019217	regulation of fatty acid metabolic process	1	M1EEM8	5	GO:0051147	regulation of muscle cell differentiation	3	M3XUE1, M1ESV0, M3YWR1
6	GO:0097479	synaptic vesicle localization	3	M3YWK6, M3XPF6, G9KRS0	5	GO:0031331	positive regulation of cellular catabolic process	6	G9KEY7, M3YTN7, M3YTM0, M3YYP1, M1EQA6, M3YS36
6	GO:0050684	regulation of mRNA processing	1	M3Z6J9	5	GO:0031346	positive regulation of cell projection organization	4	G9KF24, G9K4X9, M3YYP1, M3YMI1
6	GO:0051346	negative regulation of hydrolase activity	6	M3XVU0, M1EEM8, G9KN54, M3YLU2, M3YMW0, M3Z534	5	GO:0046605	regulation of centrosome cycle	1	G9KE72
6	GO:0009117	nucleotide metabolic process	10	M3Z3H6, G9K8V6, M3YHS6, M1EK38, M3YT17, M1EE20, M3Y6V4, M3Z0A6, M3Y3W8, M3YGS2	5	GO:0090398	cellular senescence	1	M3XUE1
6	GO:0050701	interleukin-1 secretion	2	M1EEM8, M3Y6V4	5	GO:0007140	male meiosis	1	M3XT62
6	GO:0090201	negative regulation of release of cytochrome c from mitochondria	1	G9KF72	5	GO:0048146	positive regulation of fibroblast proliferation	1	M3XV45
6	GO:1901607	alpha-amino acid biosynthetic process	1	M3YHS6	5	GO:0008105	asymmetric protein localization	1	M3XTT9
6	GO:0043408	regulation of MAPK cascade	7	G9K635, A0A075IJR0, G9KIM6, M1ERW6, M3Z3A6, M3YHU6, M3Y8E0	5	GO:0048753	pigment granule organization	1	M3Z6N6
6	GO:0046942	carboxylic acid transport	1	G9KEW5	5	GO:1903845	negative regulation of cellular response to transforming growth factor beta stimulus	3	M3Z8K5, G9KP03, M3YYP1
6	GO:0000086	G2/M transition of mitotic cell cycle	2	G9K511, G9KVY1	5	GO:0010470	regulation of gastrulation	1	M3XLU6
6	GO:0043122	regulation of I-kappaB kinase/NF-kappaB signaling	2	M3YTU8, M3YHU6	5	GO:1901160	primary amino compound metabolic process	2	M3YTD1, M3YTN7
6	GO:0071375	cellular response to peptide hormone stimulus	1	M3Y1H8	5	GO:0031333	negative regulation of protein complex assembly	1	M3XY10
6	GO:0009069	serine family amino acid metabolic process	5	G9K635, M3XM98, M1ENL2, M3XRZ0, M3YEH7	5	GO:0030097	hemopoiesis	10	M3XXJ1, M1EQH1, M3YEV3, M3Y6M9, G9KVF3, G9KKJ1, G9KEY4, M3XY10, M3YA03, G9K4P5
6	GO:0016310	phosphorylation	23	A0A075IJR0, M3XSV4, M3YHS6, M3XM98, M1ERW6, M3Z3A6, M1EEF4, M3YHU6, M3XRZ0, M3Z0A6, M3Y8E0, G9K8V6, G9K635, M3XRM9, G9K511, M1EK38, G9KIM6, M1EEM8, M3YTU8, M3YT17, M1EE20, M3YEH7, M3Z534	5	GO:1900747	negative regulation of vascular endothelial growth factor signaling pathway	1	M3Y1B5
6	GO:0015833	peptide transport	1	M3Y6V4	5	GO:0060249	anatomical structure homeostasis	3	G9K4X9, G9KZN8, G9KHW1
6	GO:1901990	regulation of mitotic cell cycle phase transition	3	G9K511, G9KIM6, M1EH54	5	GO:0072175	epithelial tube formation	2	G9KVF3, M3XTT9
6	GO:0043523	regulation of neuron apoptotic process	2	M3YEL6, A0A075IJR0	5	GO:2000181	negative regulation of blood vessel morphogenesis	2	M3XYL0, M3Y1B5
6	GO:0061053	somite development	1	M3Z3L4	5	GO:0061448	connective tissue development	3	M3YEV3, M3YJJ8, M3XTC2
6	GO:0046717	acid secretion	1	G9KEW5	5	GO:0017038	protein import	7	M3YRW5, G9KV78, G9KDM0, M3XLU6, M3YTM0, G9KG28, M1ET56
6	GO:0009064	glutamine family amino acid metabolic process	3	M1ESB9, G9K8V6, M3XM19	5	GO:1903034	regulation of response to wounding	1	M3XY10
6	GO:0042158	lipoprotein biosynthetic process	2	M1EEM8, M3Y6V4	5	GO:0071850	mitotic cell cycle arrest	1	M1EJB2
6	GO:0006396	RNA processing	10	G9KV89, M3Y485, G9KQ88, M1EM79, M3XM98, M1ERE3, M3Z6J9, M3YFJ7, G9KIN1, M3Z3U9	5	GO:0007205	protein kinase C-activating G-protein coupled receptor signaling pathway	1	M3Y2M0
6	GO:0006547	histidine metabolic process	1	G9K8V6	5	GO:0010159	specification of animal organ position	1	M3XUE1
6	GO:0030182	neuron differentiation	13	M3YM46, M1EPE3, M3XRZ0, M3Y8E0, M3YGS2, M3YWK6, M3XPF6, M3Y1H8, G9KQ88, M1EEM8, G9KIM6, M3Z3L4, M3XR14	5	GO:1905709	negative regulation of membrane permeability	1	G9KDM0
6	GO:0006812	cation transport	7	A0A075IJR0, M3Y056, M3XPF6, G9KEW5, M1EPE3, M1EE20, M3XTD4	5	GO:0007229	integrin-mediated signaling pathway	2	M3XV44, M3XY10
6	GO:0010839	negative regulation of keratinocyte proliferation	2	M3Y6C5, M3Z534	5	GO:0007088	regulation of mitotic nuclear division	3	G9KUM0, M3YTJ2, M3Y2P9
6	GO:0045936	negative regulation of phosphate metabolic process	7	G9K8G6, M3XRM9, G9K635, M3Z3A6, M3YTU8, M1EEF4, M3YLU2	5	GO:0003281	ventricular septum development	2	M3XXJ1, M3XUE1
6	GO:0015918	sterol transport	2	M1EEM8, M3Y6V4	5	GO:2000379	positive regulation of reactive oxygen species metabolic process	1	M3Y1B5
6	GO:0099537	trans-synaptic signaling	4	M3YWK6, M3Y056, M3XPF6, G9KRS0	5	GO:0034655	nucleobase-containing compound catabolic process	3	G9L0Z2, G9KEY7, M1ESR5
6	GO:0033120	positive regulation of RNA splicing	1	G9KQ88	5	GO:1901661	quinone metabolic process	1	M3Y7D8
6	GO:2000112	regulation of cellular macromolecule biosynthetic process	20	M3YEL6, M3YK29, M3XSV4, M3XLU2, M3YJ21, M3YHU6, M3XND8, M1ENH2, M3Z3H6, G9K635, G9K511, G9KV30, G9KKR7, G9KIM6, M3YNL6, G9KLT8, M3YTU8, M3Z1J3, G9KIN1, M3XR14	5	GO:1901566	organonitrogen compound biosynthetic process	28	M1ESS9, M3YLM1, G9KK85, G9KF24, G9KEY7, G9KVF3, M3YN63, G9K3K7, M3YJY8, G9KBE9, M3Y949, G9KBG7, M1EK49, G9KM69, M3Z8R0, M3Z655, M3Z7Z9, G9KB79, M3Y7F7, G9KXK2, M3Y4B6, G9K6L6, M1EP13, M3YGP2, M1EMR3, G9KUT1, M3XQ78, M3XR35
6	GO:0003334	keratinocyte development	2	M3YZL1, M3Z534	5	GO:0043030	regulation of macrophage activation	1	M3Y8V3
6	GO:0061572	actin filament bundle organization	1	M1EEM8	5	GO:2001235	positive regulation of apoptotic signaling pathway	3	M3YRW5, G9KCF6, M1ESR5
6	GO:0050864	regulation of B cell activation	1	M3YTU8	5	GO:0033045	regulation of sister chromatid segregation	1	M3YTJ2
6	GO:0090161	Golgi ribbon formation	2	M1EP82, G9KIN1	5	GO:0046785	microtubule polymerization	4	M1EJB2, M3XNP3, M3YTJ2, M3YE92
6	GO:0030104	water homeostasis	1	M3Z534	5	GO:0045934	negative regulation of nucleobase-containing compound metabolic process	32	G9KD69, G9KF24, G9KEY7, G9KZN8, G9KHW1, M3XM71, M3XUE1, M3XYW9, G9KP03, M3Y2I4, M3Y844, G9KM69, M3YWR1, G9K7F7, M3Y7Y1, M1EJB2, G9KKX3, M3YVC9, G9KVG5, G9KY09, G9K6L6, M3YET9, M3XYH7, M1ESR5, M3XXJ1, M1EN30, G9KCF6, G9KAB5, M3YLG9, G9KKJ1, M3YTM0, G9KKN0
6	GO:0048259	regulation of receptor-mediated endocytosis	1	M3XPF6	5	GO:0032990	cell part morphogenesis	6	M3XNP3, M1ESV0, G9KKJ1, M3YYP1, M3Y0L6, M3Z1W1
6	GO:1902750	negative regulation of cell cycle G2/M phase transition	1	G9K511	5	GO:0033043	regulation of organelle organization	25	G9KDM0, G9KVF3, G9KHW1, M3YA46, G9KUM0, G9KBE9, G9KGC2, M3YTJ2, M3XYW9, G9KLK2, G9KS87, M3Y0G4, M3YYP1, G9KQ63, M1EQH1, M1EJB2, G9KE72, M3YWC1, M3Y2P9, G9KGF0, M3XTT9, M3XY10, M1EGT1, M3XY93, M3YMI1
6	GO:0030837	negative regulation of actin filament polymerization	1	M3Y1H8	5	GO:1902548	negative regulation of cellular response to vascular endothelial growth factor stimulus	1	M3Y1B5
6	GO:0007265	Ras protein signal transduction	4	M3XSV4, M3Y1H8, M1EEM8, M3Y6V4	5	GO:0032225	regulation of synaptic transmission, dopaminergic	1	M1ESV0
6	GO:0060271	cilium assembly	1	M3YM46	5	GO:0043067	regulation of programmed cell death	34	G9KDM0, M3YMU8, M3YRW5, G9L1B8, G9KZN8, G9KCS4, M3XM71, M3Y0A4, M3XUE1, G9K4X9, M3YTD1, G9KP03, M3Y409, M3XV45, G9KM69, M3YWR1, M1EJB2, G9KVG5, M3XSW1, M3XLU6, M3YYC4, M1ET56, M3Y1B5, M3XSH8, M1ESR5, G9K4S6, G9KR39, M1EQV0, M1EN30, G9KCF6, M3YTM0, M1EL91, G9KKV5, M3Y8V3
6	GO:0070423	nucleotide-binding oligomerization domain containing signaling pathway	1	M3YTU8	5	GO:0071417	cellular response to organonitrogen compound	8	G9KPN3, M3YTD1, G9KVF3, M1EP52, M3Y2P9, G9KM69, M3XY10, M3YI93
6	GO:0090003	regulation of establishment of protein localization to plasma membrane	1	G9KKT5	5	GO:0008361	regulation of cell size	2	M3YRW5, G9KVF3
6	GO:0032872	regulation of stress-activated MAPK cascade	2	G9KIM6, M3YHU6	5	GO:0002688	regulation of leukocyte chemotaxis	1	M3YLY4
6	GO:2001237	negative regulation of extrinsic apoptotic signaling pathway	1	M3YTU8	5	GO:0003231	cardiac ventricle development	3	M3XXJ1, M3XUE1, G9KM69
6	GO:0046394	carboxylic acid biosynthetic process	5	G9K8V6, M3YHS6, M1EEM8, M3Z1J3, M3Y3W8	5	GO:0006259	DNA metabolic process	20	G9KD69, M3XT62, M3YVC9, G9KZN8, G9KHW1, M3YET9, M1ESR5, G9KCA5, M1EQV0, M3YMB6, M3XYW9, M3YTL6, G9KW80, M3YX98, G9KHN4, M1ENB8, M3YBC5, M3XQ78, M3YWR1, M3Y8V3
6	GO:0007435	salivary gland morphogenesis	1	M3Z3L4	5	GO:0070925	organelle assembly	14	G9L0Z2, M3Z2P1, G9KB79, M3YHN4, M3XNX1, G9K6L6, M3XVE0, G9KGC2, G9KLK2, M3YTJ2, M3YE92, G9K3V5, M3YRS9, M3YMI1
6	GO:0008630	intrinsic apoptotic signaling pathway in response to DNA damage	1	M3Z534	5	GO:0001707	mesoderm formation	1	M3YRJ2
6	GO:0045723	positive regulation of fatty acid biosynthetic process	1	M1EEM8	5	GO:1901889	negative regulation of cell junction assembly	1	M3XY10
6	GO:0000470	maturation of LSU-rRNA	1	M3YFJ7	5	GO:0071869	response to catecholamine	1	M1EP52
6	GO:0045055	regulated exocytosis	5	M3YWK6, M3XPF6, M1EEM8, G9KRS0, G9KVY1	5	GO:0044801	single-organism membrane fusion	1	M3XTV8
6	GO:2000249	regulation of actin cytoskeleton reorganization	1	M3Y6C5	5	GO:0031329	regulation of cellular catabolic process	8	G9KEY7, G9KL19, M3YTN7, M3Y0G4, M3YTM0, M3YYP1, M1EQA6, M3YS36
6	GO:0014743	regulation of muscle hypertrophy	1	G9KEW5	5	GO:0021762	substantia nigra development	2	M1EK49, M3XYH7
6	GO:0006941	striated muscle contraction	1	G9KEW5	5	GO:0007212	dopamine receptor signaling pathway	4	M3YRW5, G9KF24, M1EP52, M1ET56
6	GO:2000113	negative regulation of cellular macromolecule biosynthetic process	5	M3YEL6, M3YK29, G9K511, M3YJ21, G9KIN1	5	GO:0034329	cell junction assembly	5	G9KVF3, M1ESV0, G9K6L6, M3XY10, M3XN18
6	GO:0008211	glucocorticoid metabolic process	1	M1EEM8	5	GO:0030154	cell differentiation	57	G9KH44, M3XNP3, G9KCS4, G9KWN7, M3XTC2, M3XUE1, M3Y6M9, M3YTD1, G9KP03, M3Z6N6, G9KM69, M3YWR1, M3YKJ4, M1EQH1, G9K7F7, M3Z2P1, M3YHN4, G9KXK2, M3YYC4, M1ET56, G9K4P5, G9KR39, M3Z8K5, G9KKJ1, M3YTM0, M3XTT9, M3XY10, M1EL91, M3YRW5, G9KF24, M1EMK8, G9KVF3, G9KZN8, M3XZA4, G9KEY4, M3Z1W1, M3YA03, M3YA46, M1EDA5, G9K4X9, M3YJJ8, M3YYP1, M3YRJ2, M3XM27, M3YEF0, M3Y760, M3YQA7, M3Y1B5, M3YQE7, M3XXJ1,…
6	GO:1902744	negative regulation of lamellipodium organization	1	M3Y1H8	5	GO:0035418	protein localization to synapse	1	G9K4X9
6	GO:0032272	negative regulation of protein polymerization	1	M3Y1H8	5	GO:0060180	female mating behavior	1	G9KM69
6	GO:0034139	regulation of toll-like receptor 3 signaling pathway	1	M3YTU8	5	GO:0010629	negative regulation of gene expression	35	G9KD69, G9KDM0, M3YLM1, G9KEY7, G9KVF3, M3XM71, M3XUE1, G9KP03, M3Y2I4, M3Y844, M3XV45, G9KM69, M3YWR1, M3Z7Z9, G9K7F7, M3Y7Y1, M1EJB2, M1EQH1, G9KKX3, M3YVC9, G9KCV6, G9KVG5, G9KY09, G9K6L6, M3XYH7, M3Y1B5, M3XXJ1, M1EN30, G9KCF6, G9KAB5, M3YJC7, M3YLG9, G9KKJ1, M3YTM0, G9KKN0
6	GO:0090002	establishment of protein localization to plasma membrane	2	M1EP82, G9KKT5	5	GO:0051251	positive regulation of lymphocyte activation	6	M3Y2P9, M3Z6N6, M1EM48, M3XV45, M3XSH8, M3Y8V3
6	GO:0006656	phosphatidylcholine biosynthetic process	2	G9K8G6, M1EEM8	5	GO:0003018	vascular process in circulatory system	1	M3XYL0
6	GO:0032963	collagen metabolic process	1	M1EJK5	5	GO:0061078	positive regulation of prostaglandin secretion involved in immune response	1	M3XV45
6	GO:0048048	embryonic eye morphogenesis	1	G9K8V6	5	GO:1902905	positive regulation of supramolecular fiber organization	1	M1EJB2
6	GO:0043632	modification-dependent macromolecule catabolic process	2	G9KW91, G9KWZ0	5	GO:0010826	negative regulation of centrosome duplication	1	G9KE72
6	GO:1904064	positive regulation of cation transmembrane transport	1	M3XPF6	5	GO:0034113	heterotypic cell-cell adhesion	2	M1ESV0, M3XLU6
6	GO:0045862	positive regulation of proteolysis	3	M3XQJ8, G9K4Y9, M3Y8E0	5	GO:1901293	nucleoside phosphate biosynthetic process	2	G9KF24, M1EP13
6	GO:0038044	transforming growth factor-beta secretion	1	M3Y8E0	5	GO:0048666	neuron development	14	M3YRW5, G9KF24, M3XNP3, M3Z1W1, M1ET56, M3YA46, G9K4X9, M1ESV0, M3Z6N6, G9KKJ1, G9KM69, M3Y0L6, M3YYP1, G9KF17
6	GO:0002824	positive regulation of adaptive immune response based on somatic recombination of immune receptors built from immunoglobulin superfamily domains	1	M3YHU6	5	GO:0055006	cardiac cell development	1	M3XUE1
6	GO:0002526	acute inflammatory response	2	M3XVU0, M3Y8E0	5	GO:0033046	negative regulation of sister chromatid segregation	1	M3YTJ2
6	GO:0055119	relaxation of cardiac muscle	1	G9KEW5	5	GO:0006690	icosanoid metabolic process	1	M3XV45
6	GO:1901992	positive regulation of mitotic cell cycle phase transition	1	M1EH54	5	GO:0009798	axis specification	1	M3XUE1
6	GO:0050690	regulation of defense response to virus by virus	1	M3XPF6	5	GO:0034374	low-density lipoprotein particle remodeling	1	M3YLY4
6	GO:0006464	cellular protein modification process	27	A0A075IJR0, M3XSV4, G9KVH7, M3XM98, M1ERW6, M3YHU6, M3XRZ0, M3Y8E0, G9K635, M3XRM9, G9K511, G9KIM6, M1EEM8, M3YEH7, M3XR69, M3Z534, M3Z3A6, G9KY07, M1EEF4, G9KV30, G9KW91, M3YTU8, G9KLT8, M3YW88, G9KWZ0, M3Y6V4, G9KIN1	5	GO:0044271	cellular nitrogen compound biosynthetic process	88	M3YLM1, M3YM68, G9KCS4, G9K4I7, G9K3K7, M3YJY8, M3XUE1, M3YMB6, G9KBE9, G9KP03, M3XY89, M3YTL6, M3Y2I4, M3Y844, G9KM69, M3XTW9, M3Y2M5, M1ENB8, M3YWR1, M3Z8R0, M3Y7Y1, G9K7F7, M1EJB2, G9KB79, G9KVG5, M3XLU6, G9KY09, M1ET52, M3Y4B6, G9KXK2, M1EP13, G9K6L6, M3YYC4, M3YGP2, G9K4P5, G9KGB2, G9KCF6, M1EM34, G9KAB5, G9KKJ1, M3YTM0, G9KKN0, M1EJ92, G9K9B3, M3XR35, M1ESS9, G9KD69, G9KF24, G9KK85, M1EMK8,…
6	GO:0090199	regulation of release of cytochrome c from mitochondria	1	G9KF72	5	GO:0001974	blood vessel remodeling	1	G9KDM0
6	GO:0002677	negative regulation of chronic inflammatory response	1	M3YTU8	5	GO:0009306	protein secretion	11	M3YPW3, M1EMR3, G9KL19, M3Z6N6, G9K4I7, G9KP43, M3XV45, G9KJP6, M3XY10, M3XSH8, M3XW74
6	GO:0002221	pattern recognition receptor signaling pathway	2	G9K635, M3YTU8	5	GO:0010737	protein kinase A signaling	2	M3XV45, G9KGS8
6	GO:0030099	myeloid cell differentiation	3	M3YEL6, G9KIM6, M3YZF5	5	GO:0032655	regulation of interleukin-12 production	1	M3Y8V3
6	GO:0015917	aminophospholipid transport	1	M3XTD4	5	GO:0007215	glutamate receptor signaling pathway	2	M3YTD1, M1ET56
6	GO:0032308	positive regulation of prostaglandin secretion	1	G9KEW5	5	GO:0032606	type I interferon production	2	M1ESV0, M3Y8V3
6	GO:0007041	lysosomal transport	1	M3XPF6	5	GO:0048278	vesicle docking	1	M3Y346
6	GO:0015931	nucleobase-containing compound transport	1	G9KVM1	5	GO:0042116	macrophage activation	1	M3Y8V3
6	GO:0048667	cell morphogenesis involved in neuron differentiation	6	G9KQ88, M3Z3L4, M3XRZ0, M3Y8E0, M3XR14, M3YGS2	5	GO:0070563	negative regulation of vitamin D receptor signaling pathway	1	M1EN30
6	GO:0006144	purine nucleobase metabolic process	2	M3YT17, M3Z0A6	5	GO:0060528	secretory columnal luminar epithelial cell differentiation involved in prostate glandular acinus development	1	G9KM69
6	GO:0071340	skeletal muscle acetylcholine-gated channel clustering	1	G9KKT5	5	GO:0043393	regulation of protein binding	4	M1ESV0, M3XW49, M3YTM0, M1EIK8
6	GO:0021799	cerebral cortex radially oriented cell migration	1	M3XR14	5	GO:0071705	nitrogen compound transport	9	M3YRW5, M3Y6M9, G9KPN3, M1ESV0, G9KVF3, M3YSN9, G9K4I7, M3Y6J1, G9KP43
6	GO:0007252	I-kappaB phosphorylation	1	M3YHU6,M3YK34	5	GO:0046700	heterocycle catabolic process	7	M3YQH7, G9L0Z2, G9KEY7, M1EGL3, M3Y1B5, M1ESR5, M3YQE7
6	GO:0099024	plasma membrane invagination	1	M3Y6V4	5	GO:0016569	covalent chromatin modification	13	M3YM68, G9KCS4, M3YCU5, M1EPN5, G9KCA5, G9KGB2, M3YJB8, M3XYW9, G9KCF6, G9KRY8, M1EPX8, G9KS87, G9KM69
6	GO:0000079	regulation of cyclin-dependent protein serine/threonine kinase activity	2	M3YTU8, M3Z534	5	GO:0051249	regulation of lymphocyte activation	6	M3Y2P9, M3Z6N6, M1EM48, M3XV45, M3XSH8, M3Y8V3
6	GO:0043010	camera-type eye development	5	G9K8G6, G9K8V6, M3XZC9, M1EPE3, M3YHU1	5	GO:0060966	regulation of gene silencing by RNA	1	G9K6L6
6	GO:0010803	regulation of tumor necrosis factor-mediated signaling pathway	2	M1EEM8, M3YHU6	5	GO:0030539	male genitalia development	1	M3XUE1
6	GO:0071715	icosanoid transport	1	G9KEW5	5	GO:0072091	regulation of stem cell proliferation	2	M3XUE1, M3YKJ4
6	GO:0071786	endoplasmic reticulum tubular network organization	1	G9L0Z3	5	GO:0051254	positive regulation of RNA metabolic process	28	G9KD69, M1EMK8, G9KEY7, G9KCS4, M3XZA4, G9K4I7, G9K3K7, M3XM71, M3YA03, M3XUE1, M3XY89, G9KM69, M3Y2M5, G9K7F7, M3Y7Y1, M3XLU6, G9KA78, G9KD51, M3YYC4, M3XYH7, M3YXC1, G9KGB2, M3XXJ1, M3YEV3, M1EPX8, M3YSQ5, M3YTM0, G9K9B3
6	GO:0042058	regulation of epidermal growth factor receptor signaling pathway	1	M1EEF4	5	GO:0034654	nucleobase-containing compound biosynthetic process	67	M3YM68, G9KCS4, G9K4I7, G9K3K7, M3XUE1, M3YMB6, G9KP03, M3XY89, M3YTL6, M3Y2I4, M3Y844, G9KM69, M3XTW9, M3Y2M5, M1ENB8, M3YWR1, M3Y7Y1, G9K7F7, M1EJB2, G9KVG5, M3XLU6, G9KY09, M1ET52, M1EP13, G9K6L6, M3YYC4, G9K4P5, G9KGB2, G9KCF6, M1EM34, G9KAB5, G9KKJ1, M3YTM0, G9KKN0, M1EJ92, G9K9B3, G9KD69, G9KF24, M1EMK8, M3XZA4, G9KHW1, M3YYH7, M3XM71, M3Y1Z3, M3YA03, G9KCA5, G9KQQ6, M3YTJ2, M3Y3I1, G9KS87,…
6	GO:0051403	stress-activated MAPK cascade	2	G9KIM6, M3YHU6	5	GO:0061245	establishment or maintenance of bipolar cell polarity	2	M3YRW5, M3YRJ2
6	GO:0072673	lamellipodium morphogenesis	1	M3Y1H8	5	GO:0002009	morphogenesis of an epithelium	12	M3YRW5, G9KVF3, G9K6L6, M3YI93, G9K4P5, M3XXJ1, M3XUE1, M3YJJ8, G9KM69, M3YTM0, M3XTT9, M3YYP1
6	GO:0043485	endosome to pigment granule transport	1	M3YG35	5	GO:0042113	B cell activation	2	M3XV45, M3Y8V3
6	GO:0009166	nucleotide catabolic process	1	M3YGS2	5	GO:0008544	epidermis development	4	M3YRW5, M3Y760, M3YQA7, M3XTT9
6	GO:0034765	regulation of ion transmembrane transport	2	M3XPF6, M1EK79	5	GO:0050679	positive regulation of epithelial cell proliferation	1	G9KHN4
6	GO:0043330	response to exogenous dsRNA	1	G9K635	5	GO:0031327	negative regulation of cellular biosynthetic process	34	G9KD69, M3YLM1, G9KF24, G9KVF3, G9KZN8, G9KHW1, M3XM71, M3YA03, M3XUE1, G9KP03, M3Y2I4, M3Y844, G9KM69, M3YWR1, M3Z7Z9, G9K7F7, M3Y7Y1, M1EJB2, G9KKX3, M3YVC9, G9KVG5, G9KY09, G9K6L6, M3YET9, M3XYH7, M1ESR5, M3XXJ1, M1EN30, G9KCF6, G9KAB5, M3YLG9, G9KKJ1, M3YTM0, G9KKN0
6	GO:0032006	regulation of TOR signaling	1	M1EP82	5	GO:0006508	proteolysis	29	G9KDM0, G9L1B8, M3YPW3, M1EPS5, M1EIK8, M3YDY5, G9KLK2, M3XYW9, G9KWY6, M3YTN7, M3Y409, M3Y0G4, M3YRJ2, M3YYP1, M3YS36, M3XT01, M3XVS1, M3Y7Y1, M1EJB2, M3Z174, M3YYC4, M3Y1B5, G9KL19, M3YJC7, M3YTM0, M1EQA6, M3YMI1, G9KKV5, M3Y8V3
6	GO:0048489	synaptic vesicle transport	3	M3YWK6, M3XPF6, G9KRS0	5	GO:0030177	positive regulation of Wnt signaling pathway	1	M3YTM0
6	GO:0006310	DNA recombination	2	G9K511, M3XPF6	5	GO:0032386	regulation of intracellular transport	10	M3YRW5, G9KV78, G9KDM0, M3YCU2, M3Z2P1, M3XLU6, M3YTM0, M3XY10, G9KQ63, M1ET56
6	GO:0007178	transmembrane receptor protein serine/threonine kinase signaling pathway	3	G9KV30, M1EEM8, M3XLU2	5	GO:0007398	ectoderm development	1	M3YYP1
6	GO:0051770	positive regulation of nitric-oxide synthase biosynthetic process	2	M3Z3H6, A0A075IJR0	5	GO:0002155	regulation of thyroid hormone mediated signaling pathway	2	G9KCS4, G9KM69
6	GO:0045429	positive regulation of nitric oxide biosynthetic process	1	G9KEW5	5	GO:0048384	retinoic acid receptor signaling pathway	1	G9KM69
6	GO:0043604	amide biosynthetic process	3	M3Y0Q0, M3YEL6, M3XND8	5	GO:0090276	regulation of peptide hormone secretion	2	G9K4I7, G9KP43
6	GO:0021953	central nervous system neuron differentiation	1	M3XRZ0	5	GO:1903509	liposaccharide metabolic process	2	M3Y6M9, G9KCG1
6	GO:0051058	negative regulation of small GTPase mediated signal transduction	1	M3Y1H8	5	GO:0070302	regulation of stress-activated protein kinase signaling cascade	6	M3YMU8, M3YEF0, M3Y1M8, M3YHF6, M3Y1B5, M3Y0A4
6	GO:0070646	protein modification by small protein removal	2	M3YTU8, G9KWZ0	5	GO:0033273	response to vitamin	2	M1EN30, G9KM69
6	GO:0009226	nucleotide-sugar biosynthetic process	1	M3Y3W8	5	GO:0008610	lipid biosynthetic process	8	M3YRV5, M3YSN9, M3XV45, G9K6L6, M3Y898, G9L0D3, M3XSH8, M3Z655
6	GO:0009108	coenzyme biosynthetic process	1	M3Z3H6	5	GO:0006644	phospholipid metabolic process	9	M3Y6M9, M3YSN9, G9K6L6, M3YLY4, M3XSH8, G9K5Z0, M3XY93, M3Y2M0, M3Z655
6	GO:0032438	melanosome organization	1	M3YG35	5	GO:0032368	regulation of lipid transport	1	M3XV45
6	GO:0006767	water-soluble vitamin metabolic process	3	M3Z3H6, G9K8V6, G9KAP4	5	GO:0043038	amino acid activation	3	G9KK85, M3Y7F7, G9KXK2
6	GO:0043484	regulation of RNA splicing	3	G9KQ88, M3XM98, M3Z6J9	5	GO:0043620	regulation of DNA-templated transcription in response to stress	1	M3XLU6
6	GO:0090162	establishment of epithelial cell polarity	1	M1EP82	5	GO:0019219	regulation of nucleobase-containing compound metabolic process	70	G9KCS4, G9K4I7, G9K3K7, M3XUE1, M3YMB6, G9KP03, M3XY89, M3Y2I4, M3Y844, G9KM69, M3Y2M5, M1ENB8, M3YWR1, M3Y7Y1, G9K7F7, M1EJB2, G9KVG9, M3YK39, G9KVG5, M3XLU6, G9KY09, M1ET52, G9K6L6, M3YYC4, M3YET9, G9K4P5, G9KGB2, G9KCF6, G9KAB5, G9KKJ1, M3YTM0, G9KKN0, M1EJ92, G9K9B3, G9KD69, G9KF24, M1EMK8, G9KEY7, G9KZN8, M3XZA4, G9KHW1, M3YYH7, M3XM71, M3Y1Z3, M3YA03, G9KCA5, G9KQQ6, M3XYW9, M3YTJ2, M3Y3I1,…
6	GO:0050850	positive regulation of calcium-mediated signaling	1	G9KEW5	5	GO:0060562	epithelial tube morphogenesis	7	M3XXJ1, M3XUE1, G9KVF3, M3YJJ8, M3XTT9, M3YI93, G9K4P5
6	GO:0010823	negative regulation of mitochondrion organization	1	G9KF72	5	GO:0060113	inner ear receptor cell differentiation	1	M3YRW5
6	GO:0036294	cellular response to decreased oxygen levels	2	M3YXA6, M3Z1J3	5	GO:0044062	regulation of excretion	1	M3YRW5
6	GO:0072576	liver morphogenesis	1	M3YTU8	5	GO:0051253	negative regulation of RNA metabolic process	26	G9KD69, G9KEY7, M3XM71, M3XUE1, G9KP03, M3Y2I4, M3Y844, G9KM69, M3YWR1, M1EJB2, G9K7F7, M3Y7Y1, G9KKX3, M3YVC9, G9KVG5, G9KY09, G9K6L6, M3XYH7, M3XXJ1, M1EN30, G9KCF6, G9KAB5, M3YLG9, G9KKJ1, M3YTM0, G9KKN0
6	GO:0050863	regulation of T cell activation	3	M1EF36, A0A075IJR0, M3YKY1	5	GO:0051306	mitotic sister chromatid separation	1	M3YTJ2
6	GO:0016126	sterol biosynthetic process	1	M1EEM8	5	GO:0044282	small molecule catabolic process	3	M3YQH7, M3Y898, M3XQ78
6	GO:0071732	cellular response to nitric oxide	1	M3YHU6	5	GO:0055123	digestive system development	3	G9K7F7, M3XM71, G9KM69
6	GO:0003382	epithelial cell morphogenesis	1	M3YZL1	5	GO:0098792	xenophagy	2	G9KBE9, M1EL91
6	GO:0032092	positive regulation of protein binding	1	M3YHU6	5	GO:0071456	cellular response to hypoxia	2	M3Z8K5, G9K6L6
6	GO:0072595	maintenance of protein localization in organelle	1	G9K6Z5	5	GO:0097502	mannosylation	2	M1EPS5, M1ECH9
6	GO:0043524	negative regulation of neuron apoptotic process	1	A0A075IJR0	5	GO:0045732	positive regulation of protein catabolic process	7	M1EJB2, M3YMX6, M3YTN7, M3YTM0, M3YYP1, M1EQA6, M3YS36
6	GO:0002822	regulation of adaptive immune response based on somatic recombination of immune receptors built from immunoglobulin superfamily domains	2	M3YTU8, M3YHU6	5	GO:0006732	coenzyme metabolic process	10	M3YQH7, M3YWQ9, M3Y7D8, G9KUT1, M1EP13, M3XSH8, M3YQE7, G9KFT7, M3Y2M0, M3Z7Z9
6	GO:0008300	isoprenoid catabolic process	1	G9K8V6	5	GO:0002460	adaptive immune response based on somatic recombination of immune receptors built from immunoglobulin superfamily domains	1	M3Y8V3
6	GO:0006355	regulation of transcription, DNA-templated	17	M3YEL6, M3YK29, M3XSV4, M3XLU2, M3YJ21, M3YHU6, M1ENH2, M3Z3H6, G9K635, G9KV30, G9KKR7, M3YNL6, G9KLT8, M3YTU8, M3Z1J3, G9KIN1, M3XR14	6	GO:0071479	cellular response to ionizing radiation	1	M1EQV0
6	GO:0006699	bile acid biosynthetic process	1	G9K8V6	6	GO:0009101	glycoprotein biosynthetic process	1	M1EPS5
6	GO:1904375	regulation of protein localization to cell periphery	1	G9KKT5	6	GO:0007191	adenylate cyclase-activating dopamine receptor signaling pathway	2	M3YRW5, M1EP52
6	GO:2001242	regulation of intrinsic apoptotic signaling pathway	1	G9KF72	6	GO:0007091	metaphase/anaphase transition of mitotic cell cycle	1	M3YTJ2
6	GO:0033108	mitochondrial respiratory chain complex assembly	1	G9KCY1	6	GO:0072567	chemokine (C-X-C motif) ligand 2 production	1	M3XV45
6	GO:0015711	organic anion transport	4	G9KEW5, M1EEM8, M3Y6V4, M3XTD4	6	GO:0006586	indolalkylamine metabolic process	3	M3YQH7, G9KXK2, M3Y7F7
6	GO:0042471	ear morphogenesis	1	G9K8V6	6	GO:0035136	forelimb morphogenesis	1	M3XUE1
[truncated: 1,635 more rows]
