# Supplementary material for: Quantitative Analysis of Cellular Proteome Alterations in CDV-Infected Mink Lung Epithelial Cells
Source: Front Microbiol. 2017 Dec 22;8:2564. doi: 10.3389/fmicb.2017.02564 (PMC5743685; doi:10.3389/fmicb.2017.02564)
Supplement: Supplementary file 5 [file Table5.XLSX]

## Sheet: Table S5
KEGG pathway analysis of differentially expressed proteins in Mv.1.Lu cells infected with CDV
up-regulated proteins					down-regulated proteins
Map_ID	Map_Name	Proteins	Proteins_Num	URL	Map_ID	Map_Name	Proteins	Proteins_Num	URL
map04064	NF-kappa B signaling pathway	A3FBF1 M3YHU6 M3YTU8 M3YK34 G9KD75 G9KD76 G9K636 M3YKY1 G9KKR7	9	http://www.kegg.jp/kegg-bin/show_pathway?150397058511363/map04064.args	map04141	Protein processing in endoplasmic reticulum	G9KLK2 M3Y0G4 M3YMU8 M1EMR3 M1EIK8 M3XT01	6	http://www.kegg.jp/kegg-bin/show_pathway?150397331864085/map04141.args
map04621	NOD-like receptor signaling pathway	M3YHU6 M3YTU8 M3YK34 G9KD75 G9KD76 A3FBE9 A3FBF1 C6L844 A0A075IJR0	9	http://www.kegg.jp/kegg-bin/show_pathway?150397058511363/map04621.args	map05165	Human papillomavirus infection	G9K9B3 M1EJB2 M3YRW5 G9KVF3 M3YS36 M3YI93	6	http://www.kegg.jp/kegg-bin/show_pathway?150397331864085/map05165.args
map04668	TNF signaling pathway	M3YKY1 M3YHU6 A0A075IJR0 M3YTU8 A3FBF1 C6L844 A3FBE9 G9KD75	8	http://www.kegg.jp/kegg-bin/show_pathway?150397058511363/map04668.args	map04151	PI3K-Akt signaling pathway	M3YI93 G9KM69 G9KVF3 M1EP52 M1EJB2 M3Y4B6	6	http://www.kegg.jp/kegg-bin/show_pathway?150397331864085/map04151.args
map05200	Pathways in cancer	M3Y8E0 M1EEF4 M3YHU6 M3XQJ8 M3YK34 G9KD75 G9KD76 A3FBE9	8	http://www.kegg.jp/kegg-bin/show_pathway?150397058511363/map05200.args	map05200	Pathways in cancer	M3YI93 M1ET56 G9KM69 M1EP52 M1EJB2 M3XPH9	6	http://www.kegg.jp/kegg-bin/show_pathway?150397331864085/map05200.args
map05168	Herpes simplex infection	M3YHU6 M3XSL7 A0A075IJR0 G9KD75 A3FBF1 C6L844 A3FBE9 M3YK34	8	http://www.kegg.jp/kegg-bin/show_pathway?150397058511363/map05168.args	map04140	Autophagy - animal	M3XX60 M3XY93 M3XVE0 G9KVF3 M3YIA6	5	http://www.kegg.jp/kegg-bin/show_pathway?150397331864085/map04140.args
map05169	Epstein-Barr virus infection	G9KKR7 M3YHU6 G9KHT7 M3XSL7 M3YTU8 M3YK34 G9KD75 G9KD76	8	http://www.kegg.jp/kegg-bin/show_pathway?150397058511363/map05169.args	map04932	Non-alcoholic fatty liver disease (NAFLD)	G9KCY5 G9KM69 M1ETA0 M3Y7D8 M3YIA6	5	http://www.kegg.jp/kegg-bin/show_pathway?150397331864085/map04932.args
map05142	Chagas disease (American trypanosomiasis)	A0A075IJR0 A3FBF1 G9K636 M3YK34 G9KD75 C6L844 A3FBE9	7	http://www.kegg.jp/kegg-bin/show_pathway?150397058511363/map05142.args	map04146	Peroxisome	M3YRV5 M3Y1B5 G9KG28 M3YDI5 G9KB79	5	http://www.kegg.jp/kegg-bin/show_pathway?150397331864085/map04146.args
map04380	Osteoclast differentiation	G9KKR7 M3YHU6 M1EJK5 A3FBF1 M3YK34 G9KD75 G9KD76	7	http://www.kegg.jp/kegg-bin/show_pathway?150397058511363/map04380.args	map05010	Alzheimer's disease	G9KCY5 M1ET56 M3Z7Z9 M3Y7D8 M3YTD1	5	http://www.kegg.jp/kegg-bin/show_pathway?150397331864085/map05010.args
map04933	AGE-RAGE signaling pathway in diabetic complications	M3Y8E0 M3YKY1 M3XQJ8 A0A075IJR0 G9KD75 A3FBE9 A3FBF1	7	http://www.kegg.jp/kegg-bin/show_pathway?150397058511363/map04933.args	map04144	Endocytosis	M3YYP1 M3YBK3 G9KJP6 M3YTM0 M1ET37	5	http://www.kegg.jp/kegg-bin/show_pathway?150397331864085/map04144.args
map05205	Proteoglycans in cancer	M3YZL1 M3YIB7 M3Y8E0 M1EEF4 A3FBF1 M3YX39 M3Y6C5	7	http://www.kegg.jp/kegg-bin/show_pathway?150397058511363/map05205.args	map03010	Ribosome	M3XWT9 M3Z8R0 G9KBG7 M3YN63 G9KBE9	5	http://www.kegg.jp/kegg-bin/show_pathway?150397331864085/map03010.args
map04620	Toll-like receptor signaling pathway	M1EJK5 G9K636 M3YK34 G9KD75 A3FBF1 A3FBE9 C6L844	7	http://www.kegg.jp/kegg-bin/show_pathway?150397058511363/map04620.args	map04910	Insulin signaling pathway	M1ETA0 G9KVF3 M1ESV0 M3YIA6	4	http://www.kegg.jp/kegg-bin/show_pathway?150397331864085/map04910.args
map04010	MAPK signaling pathway	G9KKR7 M3YZL1 M3YHU6 M3YK34 A3FBF1 G9KD75 G9KD76	7	http://www.kegg.jp/kegg-bin/show_pathway?150397058511363/map04010.args	map05206	MicroRNAs in cancer	G9KF17 M3XLU6 M1EJB2 M3YIA6	4	http://www.kegg.jp/kegg-bin/show_pathway?150397331864085/map05206.args
map04657	IL-17 signaling pathway	M3YHU6 A0A075IJR0 M3YTU8 M3YK34 G9KD75 A3FBE9 A3FBF1	7	http://www.kegg.jp/kegg-bin/show_pathway?150397058511363/map04657.args	map04723	Retrograde endocannabinoid signaling	G9KCY5 M1ET56 M1EP52 M3Y7D8	4	http://www.kegg.jp/kegg-bin/show_pathway?150397331864085/map04723.args
map05166	HTLV-I infection	G9KKR7 M3YKY1 M3XSL7 A3FBF1 G9KD75 G9KD76 A3FBE9	7	http://www.kegg.jp/kegg-bin/show_pathway?150397058511363/map05166.args	map05202	Transcriptional misregulation in cancer	M3XTW9 G9KM69 M1EJB2 M1EGL7	4	http://www.kegg.jp/kegg-bin/show_pathway?150397331864085/map05202.args
map04218	Cellular senescence	M3XSL7 G9K511 M3YEL6 G9KD75 A3FBE9 M3Z3A6 M1ENH2	7	http://www.kegg.jp/kegg-bin/show_pathway?150397058511363/map04218.args	map05203	Viral carcinogenesis	G9KK87 M3YJY8 G9K3K7 M1EJB2	4	http://www.kegg.jp/kegg-bin/show_pathway?150397331864085/map05203.args
map04210	Apoptosis	M3Y6C5 M1EJK5 G9KVY1 A3FBF1 G9KD75 M3YHU6 G9KKR7	7	http://www.kegg.jp/kegg-bin/show_pathway?150397058511363/map04210.args	map04922	Glucagon signaling pathway	M3YQQ4 M1ET56 M1ETA0 M3YMB6	4	http://www.kegg.jp/kegg-bin/show_pathway?150397331864085/map04922.args
map05152	Tuberculosis	A3FBF1 G9K634 G9K636 M3YK34 G9KD75 A3FBE9	6	http://www.kegg.jp/kegg-bin/show_pathway?150397058511363/map05152.args	map04015	Rap1 signaling pathway	M1ET56 M3Y1M8 M3Y219 M3YTD1	4	http://www.kegg.jp/kegg-bin/show_pathway?150397331864085/map04015.args
map05164	Influenza A	A0A075IJR0 G9K636 G9KD75 C6L844 A3FBE9 A3FBF1	6	http://www.kegg.jp/kegg-bin/show_pathway?150397058511363/map05164.args	map04120	Ubiquitin mediated proteolysis	M3YYP1 M3Y7Y1 G9KW80 M3XYW9	4	http://www.kegg.jp/kegg-bin/show_pathway?150397331864085/map04120.args
map05323	Rheumatoid arthritis	M3Y6C5 M1EJK5 A0A075IJR0 A3FBE9 A3FBF1 C6L844	6	http://www.kegg.jp/kegg-bin/show_pathway?150397058511363/map05323.args	map04010	MAPK signaling pathway	M1EKR2 G9KK87 G9K4X9 M3XLU6	4	http://www.kegg.jp/kegg-bin/show_pathway?150397331864085/map04010.args
map05162	Measles	M3YTU8 G9K636 M3YK34 A3FBE9 G9KD75	5	http://www.kegg.jp/kegg-bin/show_pathway?150397058511363/map05162.args	map04390	Hippo signaling pathway	G9K6L6 M3YRJ2 M3XPH9 M3XYL0	4	http://www.kegg.jp/kegg-bin/show_pathway?150397331864085/map04390.args
